# Supplementary material for: Crystal structures of organoplatinum complexes containing alkyl­eugenoxyacetate and p-chloro­aniline
Source: Acta Crystallogr E Crystallogr Commun. 2016 Jun 10;72(Pt 7):912–7. doi: 10.1107/S2056989016008872 (PMC4992905; doi:10.1107/S2056989016008872)
Supplement: Supplementary file 1 [file e-72-00912-sup1.cif]

##############################################################################
#                                                                            #
# This CIF contains the data in a paper accepted for publication in          #
# Acta Crystallographica Section E. It conforms to the requirements of       #
# Notes for Authors for Acta Crystallographica Section E, and has been       #
# peer reviewed under the auspices of the IUCr Commission on Journals.       #
#                                                                            #
# Full details of the Crystallographic Information File format               #
# are given in the paper "The Crystallographic Information File (CIF):       #
# a New Standard Archive File for Crystallography" by S. R. Hall, F. H.      #
# Allen and I. D. Brown [Acta Cryst. (1991), A47, 655-685].                  #
#                                                                            #
# The current version of the core CIF dictionary is obtainable from          #
# ftp://ftp.iucr.org/pub/cif_core.dic.                                       #
#                                                                            #
# Software is freely available for graphical display of the structure(s)     #
# in this CIF. For information consult the CIF software page                 #
# http://www.iucr.org/resources/cif/software.                                #
#                                                                            #
# This file may be used for bona fide research purposes within the           #
# scientific community so long as proper attribution is given to the journal # 
# article from which it was obtained.                                        #
#                                                                            #
##############################################################################
data_I
_database_code_depnum_ccdc_archive 'CCDC 1483066'
_audit_creation_method
;
Olex2 1.2
(compiled 2016.02.19 svn.r3266 for OlexSys, GUI svn.r5155)
;
_journal_date_recd_electronic     2016-05-24
_journal_date_accepted     2016-06-01
_journal_name_full     'Acta Crystallographica, Section E'
_journal_year     2016
_journal_volume     72
_journal_issue      7
_journal_page_first     912
_journal_page_last     917
_journal_paper_category     GM
_journal_paper_doi     10.1107/S2056989016008872
_journal_coeditor_code     RZ5189
_publ_contact_author_name     'Luc Van Meervelt'
_publ_contact_author_address
;
KU Leuven - University of Leuven
Department of Chemistry,
Celestijnenlaan 200F - bus 2404,
B-3001 Heverlee
Belgium
;
_publ_contact_author_email     'luc.vanmeervelt@kuleuven.be'
_publ_contact_author_fax     ?
_publ_contact_author_phone     '32-16327609'
_publ_section_title
;
Crystal structures of organoplatinum complexes containing alkyleugenoxyacetate
and <i>p</i>-chloroaniline
;
_publ_section_title_footnote     .
loop_
    _publ_author_name
    _publ_author_footnote
    _publ_author_address
    'Le Thi Hong, Hai' .
;
Chemistry Department
Hanoi National University of Education
136 - Xuan Thuy - Cau Giay
Hanoi
Vietnam
;
    'Dao Thi Bich, Diep' .
;
Chemistry Department
Hanoi National University of Education
136 - Xuan Thuy - Cau Giay
Hanoi
Vietnam
;
    'Nguyen Bich, Ngan' .
;
Chemistry Department
Hanoi National University of Education
136 - Xuan Thuy - Cau Giay
Hanoi
Vietnam
;
    'Van Meervelt, Luc' .
;
KU Leuven - University of Leuven
Department of Chemistry,
Celestijnenlaan 200F - bus 2404,
B-3001 Heverlee
Belgium
;
_publ_section_synopsis
;
In the title <i>trans</i>-dichloridoplatinum(II) complexes, the central Pt^II^
atom is further coordinated to the <i>p</i>-chloroaniline N atom and ethylenic
double bond of alkyleugenoxyacetate.
;
_chemical_name_systematic
;\
<i>trans</i>-Dichlorido(4-chloroaniline-\k<i>N</i>){3-methoxy-4-\
methoxycarbonylmethoxy-1-[(2,3-\h)-prop-2-en-1-yl]benzene}platinum(II)
0.1-hydrate
;
_chemical_name_common     ?
_chemical_formula_moiety     'C19 H22 Cl3 N O4 Pt, 0.1(H2 O)'
_chemical_formula_sum     'C19 H22.2 Cl3 N O4.1 Pt'
_chemical_formula_iupac     '[Pt Cl2 (C6 H6 Cl N) (C13 H16 O4)], 0.1H2 O'
_chemical_formula_weight     631.61
_chemical_melting_point     ?
_shelx_space_group_comment
;
The symmetry employed for this shelxl refinement is uniquely defined
by the following loop, which should always be used as a source of
symmetry information in preference to the above space-group names.
They are only intended as comments.
;
_space_group_crystal_system     monoclinic
_space_group_name_H-M_alt     'C 2/c'
_space_group_name_Hall     '-C 2yc'
loop_
    _space_group_symop_operation_xyz
    'x, y, z'
    '-x, y, -z+1/2'
    'x+1/2, y+1/2, z'
    '-x+1/2, y+1/2, -z+1/2'
    '-x, -y, -z'
    'x, -y, z-1/2'
    '-x+1/2, -y+1/2, -z'
    'x+1/2, -y+1/2, z-1/2'
_cell_length_a     13.8322(6)
_cell_length_b     15.0753(4)
_cell_length_c     21.0367(9)
_cell_angle_alpha     90
_cell_angle_beta     106.683(5)
_cell_angle_gamma     90
_cell_volume     4202.0(3)
_cell_formula_units_Z     8
_cell_measurement_reflns_used     22209
_cell_measurement_theta_min     3.2570
_cell_measurement_theta_max     28.6090
_cell_measurement_temperature     100.0
_exptl_crystal_description     block
_exptl_crystal_colour     yellow
_exptl_crystal_size_max     0.2
_exptl_crystal_size_mid     0.1
_exptl_crystal_size_min     0.1
_exptl_crystal_density_diffrn     1.997
_exptl_crystal_density_meas     ?
_exptl_crystal_density_method     ?
_exptl_crystal_F_000     2440.0
_exptl_absorpt_coefficient_mu     7.086
_exptl_absorpt_correction_type     multi-scan
_exptl_absorpt_process_details
;
(CrysAlis PRO; Agilent, 2012)
;
_shelx_estimated_absorpt_T_min     ?
_shelx_estimated_absorpt_T_max     ?
_exptl_absorpt_correction_T_min     0.71501
_exptl_absorpt_correction_T_max     1.00000
_diffrn_ambient_temperature     100.0
_diffrn_radiation_type     MoK\a
_diffrn_radiation_wavelength     0.71073
_diffrn_radiation_monochromator     mirror
_diffrn_measurement_device_type
;
Agilent SuperNova diffractometer (single source at offset, Eos
detector)
;
_diffrn_measurement_method     '\w scans'
_diffrn_detector_area_resol_mean     15.9631
_diffrn_reflns_number     44052
_diffrn_reflns_av_R_equivalents     0.0318
_diffrn_reflns_theta_min     2.885
_diffrn_reflns_theta_max     26.369
_diffrn_reflns_theta_full     25.242
_diffrn_measured_fraction_theta_max     0.997
_diffrn_measured_fraction_theta_full     0.997
_diffrn_reflns_limit_h_min     -17
_diffrn_reflns_limit_h_max     17
_diffrn_reflns_limit_k_min     -18
_diffrn_reflns_limit_k_max     18
_diffrn_reflns_limit_l_min     -26
_diffrn_reflns_limit_l_max     26
loop_
    _refln_index_h
    _refln_index_k
    _refln_index_l
    _refln_F_squared_meas
    0 0 -3 201.098
    0 0 -3 11.817
    0 0 3 43.7051
    0 0 -3 -39.8475
    0 0 3 64.7254
    0 0 3 9.90924
    0 0 3 90.347
    0 0 -3 135.858
    0 0 -3 53.4284
    0 0 4 564720
    0 0 4 573950
    0 0 -4 571138
    0 0 -4 577180
    0 0 -4 568587
    0 0 4 582684
    0 0 4 576198
    0 0 -4 570472
    0 0 -4 565621
    0 0 4 583594
    0 0 -4 581819
    0 0 -4 556122
    0 0 -4 571501
    0 0 4 591564
    0 0 4 587407
    0 0 -4 557855
    0 0 4 563486
    0 0 4 582617
    0 0 4 566655
    0 0 -4 565737
    0 0 -5 247.146
    0 0 5 148.209
    0 0 5 238.627
    0 0 5 256.098
    0 0 5 187.105
    0 0 5 253.11
    0 0 -5 122.243
    0 0 -5 127.998
    0 0 -5 337.067
    0 0 -5 166.71
    0 0 -5 151.028
    0 0 5 174.231
    0 0 -5 63.3833
    0 0 5 128.371
    0 0 5 37.6218
    0 0 5 255.923
    0 0 5 154.903
    0 0 -5 172.901
    0 0 -5 314.634
    0 0 5 59.7636
    0 0 6 247482
    0 0 6 243883
    0 0 -6 254914
    0 0 -6 252191
    0 0 -6 244502
    0 0 6 250032
    0 0 6 243331
    0 0 -6 248195
    0 0 -6 243524
    0 0 -6 242410
    0 0 -6 246493
    0 0 -6 247356
    0 0 6 243923
    0 0 6 250679
    0 0 6 242864
    0 0 -6 242921
    0 0 6 235954
    0 0 6 251539
    0 0 6 265069
    0 0 6 250336
    0 0 7 444.387
    0 0 -7 556.263
    0 0 7 230.094
    0 0 7 456.858
    0 0 7 436.636
    0 0 -7 278.833
    0 0 7 307.342
    0 0 7 323.2
    0 0 7 145.552
    0 0 -7 472.286
    0 0 -7 241.204
    0 0 -7 255.686
    0 0 7 386.898
    0 0 -7 362.986
    0 0 -7 264.131
    0 0 7 176.083
    0 0 -7 227.636
    0 0 7 367.198
    0 0 -7 12.1854
    0 0 7 265.956
    0 0 -7 218.57
    0 0 -8 290077
    0 0 -8 289977
    0 0 -8 269234
    0 0 8 281066
    0 0 -8 281500
    0 0 8 277188
    0 0 8 286036
    0 0 8 284243
    0 0 8 280631
    0 0 8 300141
    0 0 -8 275211
    0 0 -8 279944
    0 0 -8 277580
    0 0 -8 271257
    0 0 8 288572
    0 0 8 277048
    0 0 -8 289359
    0 0 -8 281212
    0 0 8 269995
    0 0 8 294889
    0 0 8 284650
    0 0 9 122.815
    0 0 9 296.737
    0 0 9 105.462
    0 0 -9 196.242
    0 0 9 237.032
    0 0 -9 323.626
    0 0 -9 636.956
    0 0 -9 239.71
    0 0 -9 265.157
    0 0 9 323.042
    0 0 9 537.271
    0 0 -9 31.6008
    0 0 -9 174.1
    0 0 -9 203.014
    0 0 9 246.633
    0 0 9 182.779
    0 0 -9 519.953
    0 0 9 239.967
    0 0 -10 119374
    0 0 -10 117587
    0 0 -10 114568
    0 0 10 114190
    0 0 10 113605
    0 0 -10 114069
    0 0 10 114085
    0 0 -10 117740
    0 0 10 116615
    0 0 -10 114363
    0 0 10 113432
    0 0 -10 119171
    0 0 10 116978
    0 0 10 110076
    0 0 -10 115244
    0 0 -10 115412
    0 0 -11 846.479
    0 0 -11 433.441
    0 0 -11 371.099
    0 0 -11 513.524
    0 0 -11 781.815
    0 0 11 783.453
    0 0 11 400.083
    0 0 11 597.024
    0 0 11 814.02
    0 0 -11 415.308
    0 0 -11 1063.01
    0 0 -11 438.343
    0 0 11 423.46
    0 0 11 762.479
    0 0 -12 186938
    0 0 -12 188903
    0 0 12 188673
    0 0 12 184146
    0 0 -12 184314
    0 0 -12 189276
    0 0 -12 176410
    0 0 -12 185470
    0 0 -12 177246
    0 0 12 183242
    0 0 12 171833
    0 0 12 181337
    0 0 12 184258
    0 0 -13 973.701
    0 0 -13 689.267
    0 0 13 841.095
    0 0 -13 1014.53
    0 0 13 1064.1
    0 0 13 775.813
    0 0 13 569.097
    0 0 13 206.376
    0 0 -13 725.79
    0 0 -13 820.549
    0 0 13 645.458
    0 0 13 546.533
    0 0 -13 419.561
    0 0 14 37687.3
    0 0 -14 44864.2
    0 0 -14 39342.7
    0 0 14 42522.3
    0 0 -14 41088.9
    0 0 -14 41261.4
    0 0 14 43827.6
    0 0 -14 42993.6
    0 0 14 43240.7
    0 0 14 41651.5
    0 0 -14 41481.3
    0 0 14 45248
    0 0 14 35199.3
    0 0 15 367.117
    0 0 15 640.267
    0 0 -15 285.493
    0 0 -15 171.173
    0 0 -15 690.276
    0 0 15 482.83
    0 0 15 750.932
    0 0 15 265.161
    0 0 15 549.307
    0 0 -15 920.519
    0 0 -15 419.627
    0 0 -15 318.652
    0 0 -16 14074.6
    0 0 -16 12642.6
    0 0 -16 14288.8
    0 0 -16 13096.4
    0 0 -16 14400.9
    0 0 -16 13617.2
    0 0 16 15964.3
    0 0 16 13975.6
    0 0 16 15731
    0 0 16 14862.7
    0 0 17 963.8
    0 0 -17 827.3
    0 0 17 481.201
    0 0 17 928.01
    0 0 -17 688.513
    0 0 -17 465.189
    0 0 -17 659.638
    0 0 17 -136.14
    0 0 18 63217.6
    0 0 18 75991.2
    0 0 -18 69941.9
    0 0 18 66805.5
    0 0 18 65268.6
    0 0 -18 67725.8
    0 0 -18 64328
    0 0 -18 68673.7
    0 0 -19 465.507
    0 0 19 1054.35
    0 0 19 524.803
    0 0 19 939.598
    0 0 -19 595.914
    0 0 -19 796.942
    0 0 -19 -475.245
    0 0 20 41688.2
    0 0 20 38010.6
    0 0 20 39700.8
    0 0 -20 40085.1
    0 0 -20 39163.7
    0 0 21 1429.92
    0 0 -21 899.302
    0 0 21 389.274
    0 0 -22 1409.52
    0 0 22 2011.01
    0 0 22 1076.23
    0 0 -23 1010.75
    0 0 23 83.4772
    0 0 23 -218.109
    0 0 24 10486.6
    0 0 -24 11056.4
    0 0 24 13168.7
    0 0 25 675.159
    0 0 25 789.011
    0 0 -25 295.398
    0 0 -26 4794.38
    0 -2 0 604085
    0 2 -1 667.852
    0 -2 -1 729.335
    0 -2 1 941.591
    0 2 -1 998.98
    0 -2 1 867.964
    0 -2 -1 866.469
    0 2 -2 211302
    0 -2 2 210825
    0 -2 -2 214468
    0 -2 2 217606
    0 2 -2 205752
    0 2 -2 214788
    0 2 2 217736
    0 -2 2 213498
    0 2 2 212258
    0 -2 2 217573
    0 -2 -2 213756
    0 -2 -2 212623
    0 -2 2 211780
    0 2 2 211768
    0 -2 -2 213216
    0 2 -2 221109
    0 -2 -2 214895
    0 2 3 233.258
    0 2 -3 107.753
    0 2 -3 176.218
    0 -2 -3 173.431
    0 -2 -3 76.5714
    0 2 -3 -13.0238
    0 -2 3 89.4969
    0 2 -3 250.11
    0 -2 -3 145.016
    0 2 -3 173.451
    0 2 3 16.4409
    0 2 3 38.6345
    0 -2 3 112.178
    0 2 -3 29.5281
    0 -2 3 27.1642
    0 2 -3 148.219
    0 2 -3 34.7813
    0 2 3 156.836
    0 -2 3 94.9437
    0 -2 -3 143.787
    0 2 3 60.0324
    0 2 3 57.3366
    0 -2 -3 23.8634
    0 -2 3 122.754
    0 -2 3 121.338
    0 2 -3 42.5855
    0 -2 -4 71068.2
    0 2 -4 67788.3
    0 2 -4 67097.3
    0 -2 4 67713.9
    0 -2 4 66950.8
    0 2 -4 70652.6
    0 2 4 70596.5
    0 2 -4 68736.5
    0 2 4 68418
    0 2 4 68734.4
    0 2 -4 67142
    0 2 4 68335.4
    0 2 -4 66681.4
    0 -2 -4 68195.4
    0 2 4 69224.8
    0 2 -4 68155.7
    0 -2 4 69283.1
    0 2 -4 68203.4
    0 -2 4 68963
    0 -2 4 70144.2
    0 -2 4 67833
    0 -2 -4 69287.8
    0 2 4 68880.2
    0 2 -4 69528.4
    0 -2 -4 69772.3
    0 -2 -4 70118.9
    0 -2 4 68728.9
    0 -2 4 69353.6
    0 -2 -4 72135.6
    0 -2 -5 6162.47
    0 2 5 5495.5
    0 -2 5 5332.32
    0 2 -5 5017.85
    0 -2 5 5225.83
    0 2 5 5948.72
    0 2 5 6433.86
    0 2 5 5783.85
    0 -2 -5 5566.97
    0 2 -5 5553.91
    0 -2 5 5370.24
    0 -2 -5 5666.96
    0 2 -5 4858.56
    0 2 -5 4803.4
    0 -2 5 5569.18
    0 -2 -5 5566.49
    0 2 5 5582.41
    0 -2 5 5191.82
    0 -2 5 5704.65
    0 2 -5 5602.46
    0 -2 5 5149.95
    0 2 5 6123.96
    0 -2 -5 5273.47
    0 2 -5 5348.08
    0 2 5 5549.98
    0 2 -5 4888.48
    0 -2 5 5203.35
    0 2 -5 5784.04
    0 2 -5 5463.77
    0 2 5 5791.79
    0 2 6 328510
    0 2 -6 336187
    0 -2 -6 348025
    0 -2 6 343982
    0 2 6 344126
    0 2 6 348481
    0 -2 -6 335326
    0 2 6 338994
    0 2 -6 343567
    0 -2 6 332839
    0 2 6 360686
    0 -2 6 340166
    0 2 -6 332181
    0 -2 6 336229
    0 2 6 337869
    0 -2 6 345840
    0 -2 -6 350484
    0 2 -6 336749
    0 2 -6 336204
    0 2 6 334079
    0 2 6 331203
    0 2 -6 323084
    0 2 -6 332638
    0 2 -6 330658
    0 2 -6 334176
    0 -2 6 341399
    0 2 6 348362
    0 2 -6 333571
    0 2 6 354661
    0 -2 6 347721
    0 -2 -6 346695
    0 -2 6 336062
    0 -2 -6 340320
    0 2 -7 37028.8
    0 2 7 35185.5
    0 2 7 36924.2
    0 2 -7 36182.1
    0 2 7 36636.4
    0 2 -7 36772.4
    0 -2 -7 37352.1
    0 -2 -7 35261
    0 2 7 37884.9
    0 2 -7 36502.9
    0 2 7 36825.2
    0 -2 -7 35368.1
    0 2 -7 35989.5
    0 -2 7 38364
    0 -2 7 35808.6
    0 -2 7 37150.8
    0 2 7 37552.9
    0 2 7 36552.6
    0 -2 7 38253
    0 2 -7 38156.4
    0 -2 7 37197.4
    0 -2 7 38107.8
    0 2 -7 35669.4
    0 2 -7 38900.6
    0 2 7 37326.3
    0 -2 7 37058.4
    0 2 7 36860.8
    0 2 -7 36137
    0 2 7 37767.7
    0 -2 -7 35195.3
    0 2 7 34818.4
    0 -2 -7 36657.3
    0 -2 7 37469.1
    0 2 8 111384
    0 2 -8 110312
    0 2 8 115766
    0 -2 -8 111876
    0 2 -8 108293
    0 2 -8 114241
    0 -2 8 112161
    0 2 -8 106156
    0 -2 -8 116510
    0 -2 8 118972
    0 -2 -8 113275
    0 2 -8 113782
    0 2 -8 114013
    0 2 8 115377
    0 2 8 113296
    0 -2 8 116619
    0 2 8 121168
    0 -2 8 110771
    0 -2 -8 119681
    0 -2 8 115479
    0 -2 8 114178
    0 2 8 101196
    0 2 8 114299
    0 2 8 105780
    0 2 8 119041
    0 2 -8 111349
    0 2 -8 111376
    0 -2 -8 110961
    0 2 -8 119677
    0 -2 8 114454
    0 2 -8 113197
    0 -2 8 115014
    0 2 9 9744.68
    0 2 -9 9318.03
    0 2 -9 9524.56
    0 2 -9 10326.8
    0 2 9 9006.34
    0 -2 -9 8984
    0 2 -9 8817.55
    0 2 -9 8813.84
    0 2 9 10255.7
    0 -2 9 9889.23
    0 -2 -9 9565.13
    0 2 9 9201.05
    0 -2 -9 9255.91
    0 2 -9 8738.89
    0 2 9 8742.45
    0 2 -9 8873.83
    0 -2 9 10838.7
    0 -2 9 8190.12
    0 2 9 8912.76
    0 -2 -9 10172.1
    0 2 9 8742.82
    0 2 -9 10034.8
    0 2 -9 8319.14
    0 -2 9 9863.31
    0 -2 9 9581.32
    0 -2 9 9707.1
    0 -2 9 9007.41
    0 2 9 8596.13
    0 -2 -9 9402.37
    0 -2 -10 39996.3
    0 2 10 45007.9
    0 2 10 40950
    0 2 10 40545.5
    0 -2 10 41090.8
    0 2 -10 42462.2
    0 2 10 37861.6
    0 2 10 44680.2
    0 -2 -10 42855.6
    0 -2 10 42451.2
    0 2 10 41509.7
    0 2 -10 42334.7
    0 2 10 41188.4
    0 2 -10 43218.5
    0 -2 10 41869.7
    0 2 -10 42551
    0 -2 -10 40809.1
    0 -2 10 42220.9
    0 -2 10 41308.4
    0 2 10 40832.2
    0 -2 10 43121.7
    0 -2 -10 42761.1
    0 2 -10 40596.7
    0 2 -10 41918
    0 -2 10 41341.6
    0 2 -10 41050.3
    0 -2 -10 42117.5
    0 2 -10 41176.6
    0 2 -11 279.845
    0 2 -11 587.145
    0 2 -11 796.269
    0 2 11 528.957
    0 2 11 285.631
    0 -2 -11 772.465
    0 -2 -11 768.043
    0 2 11 627.195
    0 2 -11 480.912
    0 -2 11 478.205
    0 -2 11 447.519
    0 2 -11 299.101
    0 2 11 560.317
    0 -2 11 578.644
    0 2 11 371.906
    0 2 11 282.311
    0 -2 11 781.62
    0 2 11 304.79
    0 2 -11 345.756
    0 -2 -11 587.058
    0 2 11 341.153
    0 -2 -11 545.074
    0 2 -11 250.068
    0 -2 11 202.797
    0 2 -11 689.313
    0 2 -11 114.739
    0 -2 11 291.394
    0 -2 -11 608.228
    0 2 -12 114486
    0 2 12 109243
    0 -2 12 112248
    0 2 -12 114916
    0 2 -12 114965
    0 2 12 107816
    0 -2 12 110797
    0 -2 12 116397
    0 -2 -12 113760
    0 -2 -12 111525
    0 -2 12 108474
    0 -2 -12 105147
    0 2 -12 111306
    0 2 -12 110336
    0 -2 -12 106038
    0 2 12 114219
    0 2 12 104925
    0 2 -12 97898.3
    0 2 12 111022
    0 2 -12 112929
    0 -2 -12 108787
    0 2 12 114475
    0 -2 12 111546
    0 2 12 109270
    0 2 13 1078.06
    0 2 -13 683.38
    0 -2 -13 950.153
    0 2 13 612.119
    0 2 -13 514.902
    0 -2 13 977.589
    0 -2 -13 794.409
    0 -2 13 511.149
    0 2 -13 628.805
    0 2 -13 701.549
    0 -2 13 846.373
    0 -2 -13 625.924
    0 -2 13 1538.07
    0 2 13 358.756
    0 2 -13 538.349
    0 2 13 809.125
    0 2 13 958.237
    0 -2 13 599.081
    0 -2 -13 485.396
    0 2 13 837.378
    0 2 -13 688.786
    0 2 13 638.435
    0 -2 -14 49023.7
    0 -2 14 48872.1
    0 2 14 49375.1
    0 2 -14 49713.5
    0 -2 14 51398.9
    0 -2 -14 50068.2
    0 2 -14 42164.1
    0 -2 14 48682.3
    0 2 14 51340.9
    0 2 14 44499.4
    0 2 14 52058.2
    0 2 14 47272.9
    0 -2 -14 47172.7
    0 2 -14 48430.4
    0 2 14 47251
    0 -2 14 52761.3
    0 2 -14 51173.5
    0 2 -14 51459.8
    0 -2 -14 47619.2
    0 2 -14 49100
    0 -2 14 47945.9
    0 -2 15 2699.5
    0 2 -15 3127.7
    0 -2 -15 2729.62
    0 2 -15 2212.32
    0 2 15 2475.96
    0 2 15 3289.12
    0 2 15 2715.74
    0 2 -15 2675.26
    0 2 15 2666.4
    0 -2 15 2585.52
    0 2 -15 2781.42
    0 -2 -15 3593.12
    0 -2 -15 3080.85
    0 -2 15 2965.59
    0 -2 15 2783.83
    0 2 15 3321.5
    0 -2 -15 2955.36
    0 2 -15 2926.06
    0 -2 15 3454.04
    0 -2 16 5628.04
    0 -2 -16 4627.02
    0 2 16 4440.66
    0 2 -16 4308.99
    0 2 -16 3955.67
    0 2 -16 5207.05
    0 2 -16 3989.99
    0 -2 16 5819.86
    0 2 16 4559.12
    0 -2 16 5058.47
    0 -2 16 5763.48
    0 -2 -16 5088.62
    0 -2 -16 5371.36
    0 2 16 4977.71
    0 2 16 4320.15
    0 -2 16 4572.1
    0 -2 -16 6042.99
    0 2 -16 4985.43
    0 -2 -17 555.309
    0 2 17 -42.4195
    0 2 -17 892.166
    0 2 17 757.643
    0 2 -17 1166.36
    0 -2 -17 178.234
    0 -2 -17 561.224
    0 -2 17 1101.89
    0 -2 17 44.4789
    0 2 -17 561.026
    0 2 -17 749.084
    0 -2 17 227.494
    0 -2 17 753.054
    0 -2 17 624.332
    0 2 17 348.151
    0 -2 18 94961.9
    0 -2 18 97705.6
    0 2 -18 101167
    0 -2 -18 96302.9
    0 -2 -18 98199
    0 2 -18 94175.9
    0 2 18 103801
    0 2 18 95029.2
    0 -2 18 101046
    0 2 -18 97685.8
    0 2 18 98637.5
    0 2 -18 93321.2
    0 -2 18 100600
    0 2 19 192.007
    0 2 -19 17.1042
    0 -2 19 355.31
    0 2 19 434.574
    0 -2 -19 513.418
    0 -2 -19 470.573
    0 2 -19 594.993
    0 2 -19 445.193
    0 -2 19 923.031
    0 -2 19 1102.78
    0 2 19 723.601
    0 2 19 -363.543
    0 -2 19 424.684
    0 -2 20 33105.6
    0 2 20 30256.4
    0 2 -20 28930.7
    0 -2 -20 30215.3
    0 2 20 30677.5
    0 2 20 28547.4
    0 -2 -20 28384.4
    0 -2 20 31626
    0 2 -20 32182.8
    0 2 20 32168.9
    0 2 -20 30159.1
    0 -2 21 123.803
    0 2 21 490.315
    0 -2 -21 802.529
    0 2 21 307.965
    0 2 -21 179.191
    0 -2 21 186.645
    0 2 -21 302.713
    0 2 21 -2.40286
    0 2 22 1800.45
    0 2 22 2867.92
    0 -2 22 3290.62
    0 -2 22 1863.62
    0 2 -22 2278.88
    0 2 22 1929.22
    0 -2 -22 2476.01
    0 2 -23 -300.39
    0 -2 23 375.733
    0 2 23 -401.535
    0 2 23 762.07
    0 -2 23 -26.9301
    0 -2 -23 -385.531
    0 -2 24 6262.78
    0 -2 -24 7347.31
    0 2 24 8205.83
    0 -2 24 6520.01
    0 2 -24 7257.42
    0 2 24 7693.54
    0 2 25 145.056
    0 2 -25 942.69
    0 -2 25 -277.49
    0 2 25 -95.5713
    0 -2 -25 543.5
    0 -2 25 261.241
    0 2 -26 14324.2
    0 2 -27 657.085
    0 -4 0 429626
    0 -4 0 440137
    0 4 0 449950
    0 4 0 430978
    0 4 0 443427
    0 4 0 435361
    0 -4 0 450866
    0 4 0 442309
    0 4 0 429036
    0 -4 0 424693
    0 -4 0 437769
    0 -4 0 440637
    0 4 1 1262.07
    0 -4 1 1156.72
    0 4 1 1112.6
    0 4 -1 1510.36
    0 -4 1 1173.67
    0 4 -1 1106.38
    0 -4 -1 1315.79
    0 -4 -1 1139.97
    0 4 1 1378.88
    0 4 -1 1423.09
    0 4 -1 1412.64
    0 4 1 1386.97
    0 -4 -1 856.767
    0 -4 -1 1889.65
    0 4 1 1477.24
    0 4 1 1543.21
    0 -4 1 1499.81
    0 4 -1 1472.78
    0 -4 -1 1197.42
    0 -4 1 1210.99
    0 4 -1 1232.76
    0 -4 1 1771.78
    0 -4 -1 1309.61
    0 4 -2 275822
    0 4 2 274234
    0 4 -2 277155
    0 -4 -2 270474
    0 4 2 268632
    0 -4 -2 267399
    0 -4 -2 274385
    0 4 -2 278920
    0 4 2 275194
    0 4 -2 268526
    0 -4 -2 272159
    0 4 2 279305
    0 4 2 274377
    0 4 2 281407
    0 -4 -2 277745
    0 4 -2 270655
    0 -4 2 265907
    0 4 -2 267024
    0 -4 2 264463
    0 -4 2 271001
    0 4 -2 275302
    0 -4 2 264553
    0 4 -2 275982
    0 -4 -2 266797
    0 4 2 280990
    0 -4 2 269200
    0 -4 3 90176.5
    0 4 3 91528.9
    0 -4 -3 88002.4
    0 -4 -3 95950.4
    0 -4 -3 91477.5
    0 -4 3 88931.4
    0 4 3 90788.2
    0 4 3 90993.7
    0 4 3 91424.5
    0 -4 3 88789.1
    0 4 3 86557.2
    0 4 3 90109
    0 -4 -3 87501.5
    0 4 -3 86499.3
    0 4 -3 88745.3
    0 -4 3 91663.6
    0 4 -3 84662.3
    0 -4 -3 88565.4
    0 4 -3 91363.7
    0 -4 -3 92857.1
    0 4 -3 91220.8
    0 4 -3 85601.7
    0 -4 3 88558.6
    0 4 -3 88275.5
    0 -4 3 88495.1
    0 4 -3 92258.1
    0 4 3 91339.1
    0 4 4 62067.6
    0 -4 -4 61062.2
    0 -4 -4 61552.5
    0 4 -4 60757.1
    0 -4 4 61455
    0 -4 -4 59389.2
    0 4 4 62257.6
    0 4 4 64609.8
    0 -4 4 61374.3
    0 4 -4 63543.4
    0 4 -4 59925.1
    0 4 4 59584.1
    0 4 4 64120.4
    0 -4 -4 62751.1
    0 -4 -4 61869
    0 -4 4 62553.1
    0 4 -4 60227.8
    0 4 -4 58242.7
    0 -4 -4 61698.6
    0 -4 4 59760
    0 4 4 61846.3
    0 4 -4 61527.1
    0 4 4 64547.1
    0 4 -4 63697.1
    0 4 -4 59397.9
    0 -4 4 59844.2
    0 -4 -5 1055.21
    0 4 -5 850.317
    0 -4 5 485.956
    0 -4 -5 742.307
    0 -4 -5 563.552
    0 -4 5 640.11
    0 4 5 494.423
    0 -4 5 1142.55
    0 -4 5 624.742
    0 4 -5 509.119
    0 4 -5 741.607
    0 -4 -5 658.488
    0 4 5 512.985
    0 4 -5 399.124
    0 4 5 781.552
    0 4 -5 374.47
    0 4 -5 568.989
    0 4 -5 466.417
    0 4 -5 526.47
    0 4 -5 647.063
    0 4 5 723.731
    0 4 -5 736.117
    0 -4 5 452.888
    0 4 5 488.167
    0 -4 5 459.501
    0 4 5 720.289
    0 4 5 758.726
    0 -4 -5 848.213
    0 -4 -6 258872
    0 4 -6 263395
    0 -4 6 258910
    0 4 -6 249922
    0 -4 -6 256796
    0 4 -6 254885
    0 4 -6 263035
    0 -4 6 236034
    0 4 -6 257281
    0 4 -6 257870
    0 4 6 252424
    0 4 -6 257724
    0 -4 6 249579
    0 4 6 258760
    0 -4 6 257128
    0 -4 6 253177
    0 -4 6 255493
    0 -4 6 254553
    0 4 6 254050
    0 4 -6 263033
    0 -4 -6 257319
    0 4 6 247286
    0 4 6 260546
    0 4 6 262943
    0 4 -6 256237
    0 4 6 257840
    0 4 -6 257418
    0 -4 -6 255165
    0 4 7 42720.4
    0 4 7 44110.3
    0 4 -7 43708
    0 4 -7 39507.3
    0 -4 7 43544.6
    0 4 -7 42169.1
    0 4 7 43861.7
    0 -4 7 43850.1
    0 4 -7 41346.3
    0 4 -7 42396.7
    0 -4 7 45004.8
    0 4 7 40452.6
    0 -4 7 43009.3
    0 -4 -7 41548.9
    0 4 -7 44139.4
    0 4 7 41900.8
    0 4 7 44586
    0 -4 7 44288.4
    0 -4 7 43009.4
    0 -4 -7 42653.8
    0 -4 -7 44044.6
    0 4 -7 41719.7
    0 4 -7 42488.3
    0 4 7 43574.4
    0 4 7 43341.3
    0 -4 -7 42731.2
    0 -4 -7 43244.8
    0 -4 8 79527.1
    0 -4 -8 82036
    0 4 -8 76007.4
    0 -4 8 78994.4
    0 -4 -8 79885.4
    0 -4 8 78265.6
    0 4 8 77525.8
    0 -4 -8 79969.8
    0 4 -8 78658
    0 4 8 79753.1
    0 -4 8 78669.1
    0 4 8 80881.9
    0 4 -8 78199.9
    0 4 -8 80121.1
    0 -4 8 77606.2
    0 4 8 75968.1
    0 4 8 83722.3
    0 4 -8 78792.3
    0 4 8 78494.7
    0 4 -8 78827.1
    0 4 -8 77860.1
    0 4 8 68498.3
    0 -4 9 191.63
    0 4 9 180.257
    0 4 -9 112.984
    0 4 -9 9.53307
    0 -4 -9 540.375
    0 -4 -9 65.7736
    0 4 9 31.5415
    0 4 9 327.405
    0 4 -9 205.452
    0 -4 9 57.1171
    0 4 -9 297.68
    0 -4 -9 126.259
    0 -4 9 101.727
    0 4 -9 140.256
    0 4 -9 -16.9481
    0 -4 9 118.147
    0 4 9 266.086
    0 -4 9 261.382
    0 4 -9 72.4588
    0 4 9 102.812
    0 -4 -9 183.141
    0 4 9 399.491
    0 -4 -10 19389.7
    0 4 10 18910.3
    0 4 -10 18768.1
    0 -4 10 19771.6
    0 4 10 20540.9
    0 -4 10 18837.4
    0 -4 10 19931.7
    0 4 -10 19099.8
    0 -4 10 19162.3
    0 4 -10 18965.8
    0 -4 10 19396.2
    0 -4 -10 19017.7
    0 -4 -10 19817.8
    0 4 10 19946.8
    0 4 -10 19761.4
    0 -4 -10 20111.1
    0 4 10 20138.6
    0 4 -10 19346.6
    0 4 10 19386.4
    0 -4 10 18521
    0 4 -10 18016
    0 4 10 20633.7
    0 4 -11 17310.5
    0 4 -11 19516.1
    0 -4 -11 18618.5
    0 -4 11 17867.4
    0 -4 11 19006.7
    0 4 11 17489.2
    0 -4 11 18651.9
    0 4 11 19965.9
    0 -4 11 20398
    0 -4 -11 18014
    0 4 -11 18334.2
    0 -4 11 17579.2
    0 4 11 19933.4
    0 -4 -11 18007.2
    0 4 -11 16867.8
    0 4 -11 18995.2
    0 4 11 17163
    0 4 11 19626.3
    0 -4 -11 16656.5
    0 4 -11 19050.9
    0 -4 11 18415.3
    0 4 11 18324.4
    0 4 12 216404
    0 -4 -12 217153
    0 -4 -12 222189
    0 4 12 215179
    0 -4 12 217902
    0 4 12 216686
    0 4 -12 214754
    0 4 -12 204855
    0 4 12 203646
    0 4 -12 211512
    0 -4 12 224791
    0 4 12 214298
    0 -4 -12 211744
    0 -4 12 227143
    0 -4 12 212388
    0 -4 -12 220876
    0 4 -12 213927
    0 -4 12 210261
    0 4 12 214442
    0 4 -12 219577
    0 4 13 646.345
    0 -4 13 852.186
    0 -4 13 1025.33
    0 4 13 508.982
    0 -4 13 666.483
    0 4 13 315.478
    0 4 -13 669.169
    0 -4 -13 831.875
    0 4 13 852.135
    0 -4 13 1070.81
    0 4 13 554.609
    0 4 13 910.2
    0 -4 -13 927.581
    0 4 -13 1295.88
    0 -4 -13 800.518
    0 -4 13 832.197
    0 4 -13 340.91
    0 4 -13 315.656
    0 4 -13 696.593
    0 4 -13 655.859
    0 -4 14 28215.1
    0 4 -14 28585.8
    0 4 14 31244.8
    0 -4 14 28221.5
    0 -4 -14 25838
    0 4 -14 23885.6
    0 4 -14 27656
    0 -4 14 28953
    0 4 14 28831.2
    0 4 14 27264.1
    0 -4 -14 29428.6
    0 4 -14 26526.2
    0 4 14 30195.7
    0 4 -14 28035.6
    0 -4 14 28019.9
    0 -4 -14 29527.7
    0 -4 14 29454.3
    0 4 -14 26670.8
    0 4 14 24868.4
    0 4 -15 3030.74
    0 4 15 3299.71
    0 -4 15 3478.35
    0 -4 15 3083.27
    0 4 -15 3316.14
    0 4 -15 3201.32
    0 -4 -15 3181.2
    0 4 -15 3738.01
    0 4 -15 2765.09
    0 4 15 3579.72
    0 4 -15 3192.51
    0 4 15 3410.5
    0 -4 -15 3050.09
    0 -4 15 2853.66
    0 4 15 3631.17
    0 -4 15 3200.49
    0 -4 -15 3857.84
    0 -4 15 3952.6
    0 4 16 17702.4
    0 -4 16 17424.4
    0 4 -16 18668
    0 -4 16 19014.1
    0 4 16 17980.5
    0 -4 -16 18631.1
    0 4 -16 17091.9
    0 4 -16 17651.3
    0 -4 16 19756.1
    0 4 -16 16543.8
    0 -4 16 16076.5
    0 -4 16 16612.4
    0 -4 -16 18697.1
    0 4 16 18910.1
    0 4 -16 17436.5
    0 4 -17 961.762
    0 -4 17 1722.19
    0 4 17 375.003
    0 4 -17 781.861
    0 -4 -17 741.813
    0 -4 -17 1274.99
    0 4 17 310.537
    0 4 -17 755.859
    0 -4 17 1116.01
    0 4 -17 2570.97
    0 4 -17 1210.59
    0 -4 17 1218.29
    0 -4 17 12.9525
    0 4 17 533.755
    0 -4 17 1713.49
    0 -4 18 70305.2
    0 4 -18 72420.3
    0 -4 -18 71922.1
    0 -4 18 74046.3
    0 4 18 75113.1
    0 -4 -18 69301.1
    0 4 18 70788.9
    0 -4 18 76955.3
    0 4 18 67881.4
    0 4 -18 69273.3
    0 4 -18 71096.2
    0 4 -19 1314.91
    0 4 19 877.003
    0 -4 -19 972.125
    0 -4 -19 1509.7
    0 -4 19 385.373
    0 -4 19 1102.71
    0 4 19 1047.93
    0 4 19 991.207
    0 -4 19 1165.46
    0 4 -19 688.401
    0 4 -19 1472.3
    0 -4 20 21637.5
    0 -4 20 19445.3
    0 4 20 16031.3
    0 -4 -20 16111.3
    0 4 -20 17520.3
    0 -4 -20 16178.1
    0 4 -20 14747.2
    0 -4 20 16476.7
    0 4 20 17615.4
    0 4 -20 17158.8
    0 4 20 18129.3
    0 4 -21 281.085
    0 -4 21 580.082
    0 -4 -21 424.139
    0 -4 21 154.253
    0 4 21 376.777
    0 4 -21 1120.27
    0 4 21 373.433
    0 4 22 1520.84
    0 4 22 2049.78
    0 4 -22 1575.98
    0 -4 22 1698
    0 4 22 2519.71
    0 -4 -22 978.235
    0 -4 22 -197.288
    0 -4 23 178.905
    0 4 23 110.662
    0 4 -23 104.429
    0 4 23 456.087
    0 -4 23 -203.335
    0 -4 -23 598.059
    0 4 23 55.7207
    0 -4 -24 9461.35
    0 4 24 7159.76
    0 4 -24 5762.49
    0 4 24 7957.8
    0 -4 24 6264.76
    0 -4 24 7212.53
    0 -4 -25 810.71
    0 -4 25 1083.97
    0 -6 0 288331
    0 -6 0 282725
    0 6 0 286275
    0 -6 0 288774
    0 6 0 287326
    0 6 0 293451
    0 -6 0 288804
    0 6 0 290021
    0 -6 0 276560
    0 6 0 283764
    0 6 0 297000
    0 -6 0 276616
    0 6 -1 11049.5
    0 -6 -1 10472.9
    0 6 -1 11355.6
    0 -6 -1 9897.69
    0 6 -1 9701.43
    0 -6 1 9911.24
    0 6 -1 9783.69
    0 6 1 10195.7
    0 -6 1 11176.6
    0 6 1 11177.6
    0 -6 1 10228.3
    0 -6 1 10081.4
    0 6 -1 11163
    0 -6 -1 10382.6
    0 -6 1 10174.1
    0 6 1 11039
    0 -6 1 10570.6
    0 -6 -1 10603
    0 6 1 10702.5
    0 -6 -1 9397.75
    0 6 -1 10586.4
    0 6 1 10505.6
    0 6 1 10729.2
    0 6 -1 9574.63
    0 -6 -1 9440.55
    0 -6 -2 216091
    0 -6 2 207521
    0 6 2 220343
    0 -6 2 206673
    0 6 -2 208318
    0 -6 -2 219949
    0 -6 2 213929
    0 -6 -2 213548
    0 6 2 218531
    0 6 2 215722
    0 6 2 208831
    0 -6 2 217083
    0 6 2 207711
    0 -6 -2 211847
    0 -6 -2 211281
    0 -6 2 218653
    0 6 -2 216663
    0 6 -2 217401
    0 -6 -2 216822
    0 6 -2 214957
    0 6 2 214646
    0 6 -2 212780
    0 6 -2 207567
    0 -6 3 38264.4
    0 -6 3 40302.6
    0 -6 -3 41139.8
    0 6 -3 40151.3
    0 6 -3 40310.8
    0 6 -3 41914.3
    0 -6 3 40252.3
    0 6 -3 40407.3
    0 6 3 39826.5
    0 6 3 40168.2
    0 -6 3 41692.7
    0 6 3 42531.5
    0 -6 -3 44587.2
    0 6 -3 39424.2
    0 -6 -3 38752
    0 -6 3 40891
    0 -6 -3 38833.1
    0 6 3 42303.1
    0 6 -3 42599.6
    0 6 3 41963
    0 -6 -3 38073.2
    0 6 3 41769.6
    0 6 -4 37868.5
    0 -6 4 36276.1
    0 6 4 38574.2
    0 6 -4 37381.4
    0 -6 -4 38085
    0 6 -4 39020.5
    0 6 -4 36882.9
    0 -6 4 39561.4
    0 6 4 36997.6
    0 6 -4 38971.9
    0 6 4 39224.9
    0 -6 -4 39244.8
    0 6 4 37277.3
    0 -6 4 40023.5
    0 6 4 37815.7
    0 6 -4 39888.5
    0 -6 -4 37890.6
    0 -6 -4 36346.8
    0 -6 4 35448.2
    0 -6 -4 39587.3
    0 -6 -5 36651.6
    0 -6 5 35076.7
    0 6 -5 34473.7
    0 6 5 34786.5
    0 -6 -5 34614.2
    0 -6 -5 34602.8
    0 6 -5 32503
    0 6 5 35498
    0 -6 5 34527.4
    0 6 5 33864.2
    0 6 5 35802
    0 6 -5 34610.6
    0 6 5 36942.1
    0 -6 -5 34801.6
    0 6 -5 35604.8
    0 6 5 32453.3
    0 6 -5 36154.2
    0 -6 5 36527.2
    0 -6 -5 34899.5
    0 6 -6 250456
    0 -6 -6 249468
    0 -6 -6 259153
    0 -6 6 250350
    0 -6 -6 247324
    0 6 6 252951
    0 6 -6 242803
    0 6 6 244860
    0 -6 -6 246588
    0 6 6 254153
    0 6 6 246230
    0 6 -6 251048
    0 6 6 250611
    0 -6 -6 250064
    0 -6 6 249614
    0 -6 6 247000
    0 6 -6 256926
    0 -6 6 247952
    0 6 7 2319.63
    0 6 7 1924.91
    0 -6 -7 2321.8
    0 -6 7 1923.95
    0 6 -7 1900.52
    0 -6 -7 1244.94
    0 6 7 1673.82
    0 6 -7 1663.74
    0 -6 7 1674.29
    0 6 -7 1973.12
    0 6 -7 1804.76
    0 6 -7 1752.62
    0 -6 -7 2645.97
    0 6 7 1838.54
    0 6 -7 1906.73
    0 -6 7 1976.96
    0 -6 -7 1926.75
    0 6 7 1805.24
    0 -6 7 2226.99
    0 6 8 54064.4
    0 -6 8 53649.1
    0 6 -8 52698.8
    0 -6 8 51124.2
    0 6 -8 56226.5
    0 -6 -8 57699.2
    0 -6 8 55910.4
    0 6 8 53110.4
    0 -6 -8 52110.6
    0 -6 8 52486.2
    0 6 8 55153.4
    0 6 -8 55629
    0 6 -8 57738.9
    0 6 -8 53950.8
    0 6 8 56193.1
    0 6 -8 52842.8
    0 -6 -8 52890.5
    0 6 8 56104.4
    0 6 8 59842
    0 -6 -8 53981.6
    0 -6 -9 5497.49
    0 -6 9 5098.53
    0 -6 -9 6013.29
    0 -6 9 5492.13
    0 6 -9 5569.37
    0 6 -9 5756.97
    0 -6 9 6178.59
    0 6 -9 4716.89
    0 6 9 4987.83
    0 6 9 5317.89
    0 6 9 6247.55
    0 -6 -9 5890.09
    0 6 9 5081.05
    0 6 -9 4422.33
    0 6 9 5750.98
    0 6 9 5205.47
    0 6 -9 5632.02
    0 6 -9 4853.4
    0 6 -9 5418.27
    0 6 -10 3861.31
    0 6 -10 3711.61
    0 6 -10 3618.49
    0 6 10 4246.54
    0 6 10 3597.91
    0 -6 -10 3943.37
    0 -6 -10 4126.77
    0 6 -10 3666
    0 6 -10 3697.56
    0 6 -10 3577.45
    0 6 10 3733.48
    0 -6 10 4357.23
    0 -6 10 4664.4
    0 -6 10 3770.46
    0 6 10 3287.78
    0 6 10 3963.83
    0 -6 11 67581.1
    0 6 -11 66800.6
    0 6 -11 65312.5
    0 6 11 63756.2
    0 6 -11 62227.5
    0 6 -11 65823.6
    0 6 11 64171.1
    0 6 11 66240.4
    0 -6 11 63909.6
    0 -6 -11 67540.1
    0 -6 -11 70091.4
    0 6 -11 62312.6
    0 -6 11 67530.9
    0 6 11 63143.7
    0 6 -11 64115.9
    0 -6 -12 117188
    0 6 12 111499
    0 6 12 102509
    0 6 12 115375
    0 -6 -12 117971
    0 -6 12 108666
    0 -6 12 112456
    0 6 12 105166
    0 6 -12 107862
    0 6 -12 111496
    0 6 -12 113312
    0 -6 12 113961
    0 6 -12 114165
    0 6 -12 110550
    0 6 -12 105704
    0 -6 12 116682
    0 6 12 117601
    0 -6 13 4242.52
    0 -6 13 3287.07
    0 -6 13 2635.48
    0 6 13 2984.38
    0 6 -13 3281.7
    0 6 -13 2534.12
    0 6 -13 2301.15
    0 6 13 3095.62
    0 6 -13 2990.28
    0 -6 13 2592.46
    0 6 13 3317.85
    0 6 -13 3001.91
    0 6 13 2939.86
    0 6 13 3630.55
    0 -6 -13 3435.13
    0 6 -13 2983.03
    0 -6 -13 2185.58
    0 6 13 2583.21
    0 6 14 43932.8
    0 6 -14 38855.7
    0 -6 14 43808
    0 6 -14 38055.6
    0 6 -14 43499.8
    0 -6 14 44358.6
    0 -6 14 43487.3
    0 6 -14 41022.5
    0 6 14 45314
    0 6 14 43019.1
    0 -6 -14 39418.9
    0 6 -14 45531.5
    0 6 -14 40518.3
    0 -6 -14 43193.1
    0 6 14 43494.8
    0 6 15 937.789
    0 -6 -15 1437.1
    0 6 15 1455.05
    0 6 15 650.862
    0 -6 15 1261.99
    0 6 -15 1768.38
    0 6 -15 1340.98
    0 -6 15 1324.01
    0 -6 15 1316.11
    0 6 -15 2301.58
    0 6 15 906.155
    0 6 -15 1143.22
    0 -6 -15 832.809
    0 -6 -16 8188.27
    0 6 16 10109.7
    0 6 16 8083.9
    0 6 -16 8114.54
    0 -6 16 9155.73
    0 6 -16 8896.42
    0 -6 16 8131.59
    0 -6 16 9976.67
    0 6 -16 8605.55
    0 -6 -16 7952.53
    0 6 -16 7938
    0 6 16 9105.82
    0 6 16 7082.07
    0 6 -16 7817.04
    0 -6 -17 2151.66
    0 6 -17 1580.77
    0 6 -17 1402.43
    0 6 17 853.822
    0 -6 17 1678.11
    0 -6 17 1108.67
    0 -6 17 1769.84
    0 6 -17 1442.32
    0 6 -17 1147.66
    0 -6 -17 1821.96
    0 6 17 1364.85
    0 6 17 2190.65
    0 -6 18 41037.7
    0 6 18 38991.6
    0 6 18 40097.8
    0 6 -18 41765.7
    0 6 18 39927.1
    0 6 -18 36834.3
    0 -6 -18 40775.4
    0 6 -18 41733.9
    0 -6 -18 40808.4
    0 6 -18 39643.7
    0 -6 18 40424
    0 -6 18 37619
    0 6 -19 8303.9
    0 6 -19 6641.43
    0 -6 19 5839.8
    0 -6 -19 6365.03
    0 6 19 5756.22
    0 -6 19 7830.66
    0 6 19 6185.9
    0 6 19 6531.07
    0 6 -19 5954.74
    0 -6 -19 7722.98
    0 6 -20 15697.8
    0 6 -20 12579.6
    0 6 -20 15991.3
    0 -6 20 13598.6
    0 6 20 12320.8
    0 -6 -20 15358.3
    0 -6 20 18252.3
    0 6 20 13571.7
    0 6 20 14680
    0 -6 -20 15413.8
    0 6 21 1516.02
    0 -6 21 1773.77
    0 6 21 2529.16
    0 -6 21 1704.98
    0 -6 -21 992.775
    0 -6 -21 1357.26
    0 6 -21 563.057
    0 -6 -22 1057.92
    0 -6 22 947.346
    0 6 22 2381.55
    0 6 -22 596.94
    0 6 22 997.885
    0 -6 23 1271.97
    0 -6 -23 659.56
    0 6 23 264.265
    0 6 23 752.766
    0 -6 24 6350.44
    0 6 24 6880.57
    0 -6 25 47.2079
    0 -8 0 117009
    0 -8 0 117204
    0 -8 0 115760
    0 8 0 119759
    0 -8 0 120825
    0 8 0 115599
    0 -8 0 115505
    0 8 0 116903
    0 -8 -1 10219.8
    0 8 -1 9122.35
    0 -8 1 9019.59
    0 -8 1 10668.3
    0 8 1 9614.09
    0 -8 1 9445.27
    0 8 -1 7922.74
    0 -8 -1 9536.64
    0 -8 -1 10456
    0 8 1 8979.04
    0 8 -1 9143.42
    0 -8 1 9225.39
    0 -8 1 8486.74
    0 8 1 9265.52
    0 -8 -1 9478.2
    0 -8 -1 8569.16
    0 -8 2 51054.2
    0 8 2 52865.6
    0 -8 -2 50601.3
    0 -8 2 50860.9
    0 8 -2 49011.5
    0 -8 2 50053
    0 8 -2 51840.2
    0 -8 2 45944.5
    0 -8 -2 48291.5
    0 -8 2 49722.6
    0 8 2 48579.7
    0 -8 -2 49226.3
    0 8 2 50918.5
    0 8 -2 52530.5
    0 -8 -2 49263.5
    0 -8 -2 50314.8
    0 -8 -3 3383.75
    0 8 3 2918.39
    0 -8 3 3109.76
    0 8 -3 3063.39
    0 -8 -3 3422.54
    0 -8 3 2894.96
    0 -8 3 3742.54
    0 8 3 2475.35
    0 -8 -3 3177.79
    0 8 3 2648.22
    0 -8 -3 3074.71
    0 -8 3 2900.46
    0 -8 -3 2987.19
    0 8 -3 4098.32
    0 -8 3 2932.42
    0 8 -3 3711.05
    0 8 -3 3461.72
    0 8 3 2958.93
    0 8 4 12814.8
    0 8 -4 12328.9
    0 8 -4 12335.2
    0 8 4 11163
    0 -8 -4 12103.6
    0 8 4 12168.3
    0 8 -4 12187.7
    0 -8 4 12330
    0 -8 4 12301.4
    0 8 -4 12277.6
    0 -8 -4 12345
    0 -8 -4 12060.7
    0 8 4 11971.8
    0 8 4 11898.8
    0 -8 4 11490.5
    0 -8 4 11826.4
    0 -8 4 11932.7
    0 -8 -4 11858.4
    0 -8 -4 13060.9
    0 8 5 37521.4
    0 8 5 38904
    0 -8 -5 38580
    0 8 5 38882.3
    0 8 -5 39827.7
    0 -8 -5 38061.6
    0 -8 -5 38349.5
    0 -8 -5 37517.6
    0 8 5 37557.2
    0 8 -5 37131.1
    0 -8 5 39568
    0 8 -5 38754.2
    0 -8 -5 38769.4
    0 -8 5 40901.5
    0 8 -5 37466.7
    0 -8 5 38859.5
    0 -8 6 222599
    0 8 6 219680
    0 -8 -6 227431
    0 8 6 232973
    0 8 6 225418
    0 8 -6 218678
    0 -8 -6 224558
    0 -8 6 223266
    0 -8 -6 232007
    0 -8 6 217368
    0 -8 -6 220796
    0 8 6 237527
    0 8 -6 223814
    0 8 -6 218280
    0 -8 -6 240034
    0 -8 7 37536.7
    0 -8 -7 34787.4
    0 -8 -7 37450.7
    0 -8 7 40949.5
    0 8 7 37840.4
    0 8 -7 35423.7
    0 8 7 37470.9
    0 8 -7 37233.3
    0 8 7 35589.9
    0 -8 -7 36083.9
    0 -8 7 38683.7
    0 8 7 36777.7
    0 -8 -7 39345.2
    0 -8 -7 37328.3
    0 8 -7 35688.7
    0 8 -8 49590.9
    0 8 -8 47740.5
    0 -8 -8 49759.3
    0 8 8 46943.7
    0 -8 -8 51690.2
    0 8 -8 50792.1
    0 -8 8 50444.6
    0 -8 -8 49497.5
    0 -8 8 50863.2
    0 8 8 49233.1
    0 8 8 52806.7
    0 -8 8 47183.7
    0 -8 -8 53211
    0 8 8 53525.5
    0 8 -8 48827.8
    0 -8 8 47958
    0 -8 -9 7441.21
    0 8 9 7386.87
    0 -8 9 8114.12
    0 8 9 7010.96
    0 -8 -9 7375.26
    0 8 9 7582.29
    0 -8 -9 7554.07
    0 8 9 7037.67
    0 8 9 8087.06
    0 -8 -9 7105.61
    0 8 -9 6512.85
    0 8 -9 7388.55
    0 -8 9 7754.56
    0 8 -9 6667.48
    0 -8 9 6558.6
    0 -8 9 8029.02
    0 -8 10 12427.7
    0 8 10 13162.3
    0 -8 -10 13725.2
    0 -8 -10 12184.8
    0 8 -10 13136.5
    0 8 -10 13345.2
    0 8 -10 13110.8
    0 8 10 13023.8
    0 -8 10 12135.2
    0 8 10 13096.6
    0 -8 -10 14371.4
    0 -8 10 13648.9
    0 8 -10 11830.1
    0 8 10 14438.9
    0 -8 -10 11847.5
    0 -8 10 12945.6
    0 8 -10 12751.6
    0 8 -11 13911.9
    0 8 -11 14405.2
    0 8 11 14833.6
    0 -8 -11 13904.9
    0 8 11 14228
    0 8 -11 15022.5
    0 -8 -11 16466.7
    0 -8 11 15182.5
    0 -8 11 14938.4
    0 8 -11 13123.7
    0 8 11 14687.3
    0 -8 11 14246
    0 8 -11 14555.8
    0 -8 -11 15191.6
    0 8 11 13539.8
    0 -8 12 71389.3
    0 8 12 69049.9
    0 8 -12 69005.3
    0 -8 -12 71479.3
    0 8 -12 65193.1
    0 8 12 65390.9
    0 8 -12 68032.9
    0 -8 12 70485.2
    0 -8 12 72261.6
    0 -8 -12 70033.5
    0 8 -12 67924.2
    0 8 -12 65621.7
    0 -8 -12 68997.6
    0 8 12 71128.8
    0 8 13 17003.4
    0 -8 -13 18504.1
    0 8 -13 15957.9
    0 8 -13 16270.8
    0 -8 13 18314.4
    0 8 13 18090
    0 8 13 15962.7
    0 8 -13 16656.5
    0 -8 13 18625.6
    0 -8 13 18331.1
    0 8 -13 16830.4
    0 -8 -13 18554.9
    0 -8 -13 17667.1
    0 8 -14 40907.7
    0 8 -14 38989.9
    0 8 14 42694.3
    0 8 -14 40222.6
    0 8 14 42149.4
    0 -8 -14 42775.2
    0 -8 -14 41534.1
    0 -8 14 41871.5
    0 -8 14 41422.3
    0 8 14 43122.3
    0 -8 -14 41660.5
    0 8 -14 45757.4
    0 -8 14 44111
    0 -8 -15 4979.89
    0 8 -15 4212.5
    0 8 15 5766.58
    0 8 -15 4089.34
    0 8 15 3767.54
    0 -8 -15 4635.21
    0 8 15 4221.07
    0 8 -15 6489.2
    0 8 15 3927.63
    0 -8 15 4783.04
    0 -8 -15 4209.6
    0 8 -15 4234.03
    0 -8 15 4588.73
    0 -8 15 4425.82
    0 -8 -16 15989
    0 8 16 14411.2
    0 8 16 15573.6
    0 8 -16 14628
    0 8 16 14769.5
    0 8 -16 14372.9
    0 8 16 16288.9
    0 -8 -16 17348.8
    0 8 -16 15152.1
    0 -8 16 15791.7
    0 -8 16 17061.2
    0 -8 16 16902.2
    0 -8 17 -185.769
    0 8 -17 -236.769
    0 8 17 273.828
    0 -8 -17 1086.6
    0 8 -17 731.285
    0 8 -17 457.86
    0 8 17 407.958
    0 8 17 192.336
    0 -8 17 594.733
    0 -8 -17 633.381
    0 -8 17 304.558
    0 -8 -18 17015.2
    0 -8 -18 17373.5
    0 -8 18 15933.7
    0 8 -18 17526.1
    0 8 18 16778.9
    0 8 -18 16489.3
    0 -8 18 18090
    0 8 -18 16148.9
    0 8 18 16465
    0 -8 18 17432.8
    0 8 18 15930.3
    0 -8 -19 4453.35
    0 8 19 4707.16
    0 -8 19 5324.44
    0 8 -19 4220.14
    0 8 19 4237.9
    0 -8 19 3480.22
    0 8 -19 4370.79
    0 -8 -19 4573.78
    0 8 19 3094.32
    0 -8 -20 11697.2
    0 8 20 12962.3
    0 -8 20 12334
    0 -8 -20 10602.3
    0 -8 20 11071
    0 8 -20 11217.9
    0 8 20 12291.7
    0 8 21 -632.274
    0 8 -21 545.265
    0 8 21 -748.725
    0 -8 -21 620.274
    0 -8 21 -124.474
    0 -8 21 121.083
    0 -8 -21 145.766
    0 -8 22 63.2581
    0 -8 -22 721.777
    0 -8 22 231.635
    0 8 -22 581.015
    0 8 22 969.756
    0 -8 23 2104.68
    0 8 23 1377.45
    0 8 23 1857.85
    0 8 24 9165.33
    0 -10 0 189281
    0 -10 0 193561
    0 -10 0 191112
    0 10 0 187972
    0 -10 0 194571
    0 -10 0 184780
    0 -10 -1 9193.32
    0 -10 1 9125.86
    0 -10 -1 10176.2
    0 -10 -1 8498.22
    0 10 -1 9067.43
    0 10 1 10387
    0 -10 1 8914.38
    0 -10 1 9370.69
    0 -10 1 9274.06
    0 10 1 8827.01
    0 -10 -1 10314.6
    0 -10 -1 9610.52
    0 -10 1 10433.6
    0 -10 -2 33579.1
    0 -10 2 28947.4
    0 -10 2 30877.3
    0 -10 2 32480.3
    0 -10 2 33442.3
    0 10 -2 31237.3
    0 10 2 32009.4
    0 10 2 33056.6
    0 -10 -2 33387.5
    0 -10 -2 31729.6
    0 -10 -2 32396.8
    0 10 -2 31490.4
    0 -10 -2 33026.1
    0 10 -3 2594.61
    0 -10 -3 2219.3
    0 -10 3 2091.46
    0 -10 -3 1985.63
    0 -10 -3 2028.92
    0 -10 -3 1497.23
    0 10 -3 2209.65
    0 10 -3 1649.42
    0 -10 3 2097.97
    0 -10 3 2143.76
    0 10 -3 1804.58
    0 10 3 1777.86
    0 -10 -3 2316.59
    0 -10 3 2045.41
    0 -10 -4 26539.6
    0 -10 -4 26337.9
    0 -10 4 26991.2
    0 -10 -4 28426
    0 10 -4 26796.1
    0 -10 4 25999.4
    0 10 4 26836.7
    0 -10 4 27568.6
    0 -10 -4 27732.3
    0 -10 -4 27201.3
    0 10 4 24584.3
    0 10 -4 28051.8
    0 10 -4 26176.2
    0 10 -4 27390.4
    0 -10 5 31317.4
    0 -10 -5 30957
    0 10 5 30755
    0 -10 -5 29862.2
    0 10 -5 30297.6
    0 10 5 33418.4
    0 10 5 32554.2
    0 10 -5 32239.6
    0 -10 -5 33049.9
    0 -10 -5 30884.8
    0 -10 5 29586.2
    0 10 -5 31969.9
    0 -10 -5 31675.5
    0 10 -6 154047
    0 -10 -6 168670
    0 -10 -6 162548
    0 -10 6 166799
    0 -10 6 166985
    0 10 -6 161551
    0 10 6 159920
    0 -10 -6 163869
    0 -10 -6 160648
    0 10 -6 157508
    0 10 6 160683
    0 -10 -6 167934
    0 -10 7 38907.2
    0 10 7 34846.9
    0 -10 -7 39024.7
    0 10 7 36757.3
    0 -10 -7 36159.3
    0 10 -7 34803
    0 -10 -7 35264.4
    0 -10 7 36867.4
    0 -10 -7 33352.5
    0 10 -7 35759.3
    0 -10 7 32304.5
    0 10 7 36357.4
    0 10 -7 35879.6
    0 -10 -7 36156.7
    0 -10 -8 47766
    0 10 8 47365.7
    0 -10 8 43917.1
    0 -10 -8 46551.1
    0 10 8 44603.1
    0 10 -8 44967
    0 10 8 47983
    0 10 -8 43873.3
    0 -10 8 42901.8
    0 -10 8 46060.9
    0 10 -8 48229.6
    0 -10 -8 45674.7
    0 -10 -8 49125.5
    0 -10 9 558.088
    0 10 9 423.417
    0 -10 -9 248.707
    0 10 -9 791.862
    0 -10 -9 151.138
    0 10 9 276.272
    0 -10 -9 333.298
    0 10 9 207.651
    0 -10 -9 -0.70674
    0 10 -9 203.445
    0 -10 9 407.068
    0 10 9 147.247
    0 -10 -10 24405.4
    0 10 -10 24357.2
    0 -10 -10 26371
    0 10 -10 22762.8
    0 -10 10 24110.1
    0 -10 10 25356.9
    0 10 10 25660
    0 -10 -10 26243.4
    0 -10 -10 24461.9
    0 10 10 23752.4
    0 10 10 26565.3
    0 10 11 9952.12
    0 -10 11 7766.17
    0 10 11 9257.76
    0 -10 -11 8526.47
    0 10 -11 9725.06
    0 -10 -11 9264.85
    0 -10 11 8750.72
    0 10 -11 9110.45
    0 10 -11 9850.61
    0 10 11 8087.03
    0 -10 -11 9221.87
    0 -10 -11 7001.95
    0 -10 12 87493.4
    0 10 12 89030.7
    0 -10 -12 92078.6
    0 -10 12 86780.8
    0 10 -12 80829.3
    0 10 -12 89700.4
    0 -10 -12 91747.4
    0 -10 -12 84138
    0 10 12 94200
    0 -10 12 89723
    0 10 -12 85856.9
    0 -10 -13 35708.7
    0 -10 13 33465.6
    0 -10 13 35628.5
    0 10 -13 36167.9
    0 -10 -13 36149.2
    0 -10 -13 37464.1
    0 -10 13 40281.2
    0 10 13 36642.4
    0 10 13 35995.1
    0 10 -13 36069.5
    0 10 -13 36166.3
    0 -10 14 33836.2
    0 -10 -14 32578.9
    0 10 -14 36403.3
    0 10 14 36407.4
    0 -10 14 35624
    0 10 -14 31082.6
    0 -10 -14 34187.9
    0 10 -14 31748.6
    0 -10 14 33392
    0 10 14 32824.1
    0 -10 15 1625.4
    0 10 15 1832.7
    0 -10 -15 1898.55
    0 -10 15 2468.73
    0 10 -15 2338.43
    0 10 15 3013.46
    0 10 -15 1832.54
    0 -10 -15 2058.8
    0 10 15 1842.3
    0 10 -15 919.676
    0 -10 15 1951.39
    0 -10 16 16178.9
    0 10 -16 12355.2
    0 -10 -16 15012.3
    0 -10 16 12221.4
    0 10 16 13161.9
    0 -10 -16 15418.4
    0 10 -16 11632.5
    0 10 16 13716.3
    0 10 -16 12233.6
    0 10 16 14254
    0 10 16 16058.9
    0 -10 16 13553.9
    0 10 17 9287.85
    0 -10 17 10326.7
    0 10 17 9930.91
    0 -10 -17 8594.63
    0 10 -17 8100.6
    0 -10 17 11185.8
    0 -10 -17 8669.88
    0 10 -17 9135.01
    0 10 17 10325.6
    0 -10 17 9334.3
    0 -10 18 14036.5
    0 10 -18 13811.7
    0 10 18 14991.1
    0 10 18 12782.3
    0 10 18 15664.8
    0 -10 18 16314.9
    0 -10 18 13723
    0 -10 -18 14262.8
    0 -10 -18 13965.4
    0 10 -18 13328.3
    0 10 -19 939.069
    0 -10 19 -121.01
    0 10 19 664.114
    0 -10 -19 912.62
    0 10 -19 379.232
    0 10 19 1276.64
    0 -10 -20 11490
    0 10 -20 10518.1
    0 10 20 10582.1
    0 -10 -20 10540.9
    0 10 20 13166.5
    0 -10 20 9241.72
    0 10 21 -205.128
    0 10 -21 1042.88
    0 -10 21 144.796
    0 -10 -21 141.352
    0 -10 -21 304.13
    0 10 21 47.5481
    0 -10 22 3189.03
    0 -10 -22 2220.38
    0 10 22 2260.48
    0 10 -22 611.319
    0 10 23 1893.94
    0 -12 0 20430
    0 -12 0 20197.1
    0 12 0 18624.9
    0 -12 0 19572.6
    0 -12 0 19156
    0 -12 0 20022
    0 12 0 18680.5
    0 -12 -1 13243.8
    0 12 -1 11935.1
    0 -12 -1 11435.8
    0 12 1 12101.1
    0 -12 1 12692.9
    0 -12 -1 10504.4
    0 -12 1 12242
    0 12 -1 11376.1
    0 -12 1 12404.2
    0 -12 -1 11165.2
    0 -12 -1 10858.2
    0 -12 1 10670.3
    0 -12 1 11828.3
    0 -12 2 36447.8
    0 -12 2 39180.1
    0 -12 -2 34472.6
    0 -12 2 34897.9
    0 -12 -2 36872.4
    0 -12 -2 37278.3
    0 -12 -2 32882.3
    0 -12 -2 37197.7
    0 12 -2 34796.7
    0 -12 2 34705.2
    0 12 2 35416.6
    0 12 -2 37273.7
    0 12 -2 38828.2
    0 12 -3 550.154
    0 -12 -3 29.6365
    0 12 -3 753.432
    0 12 3 372.092
    0 -12 -3 671.007
    0 12 -3 297.94
    0 -12 -3 539.798
    0 -12 -3 476.99
    0 -12 3 310.368
    0 -12 3 893.775
    0 -12 -3 939.751
    0 -12 3 539.215
    0 12 4 20333.7
    0 -12 4 21636.1
    0 12 -4 20462.4
    0 -12 4 20232.7
    0 -12 -4 18910.2
    0 -12 -4 18837.4
    0 -12 -4 20272
    0 -12 -4 21200.9
    0 12 -4 19410.8
    0 -12 -4 20893.8
    0 -12 4 20960.1
    0 -12 5 33514.4
    0 -12 -5 30246.4
    0 -12 -5 32259.5
    0 -12 -5 29417.2
    0 12 5 34048.7
    0 12 5 31011.8
    0 -12 -5 30498.6
    0 -12 -5 33332.1
    0 12 -5 31686.8
    0 -12 5 35624.6
    0 -12 -6 108608
    0 12 6 109528
    0 -12 6 110377
    0 -12 -6 108362
    0 12 6 112278
    0 -12 -6 107789
    0 -12 -6 108007
    0 12 -6 107111
    0 -12 -6 104493
    0 -12 6 104349
    0 -12 -7 22167.5
    0 -12 7 22954.8
    0 12 7 21806.8
    0 -12 -7 22632.9
    0 -12 -7 22905
    0 -12 7 22869.3
    0 -12 -7 21810.4
    0 12 7 20916.9
    0 12 -7 19343.8
    0 -12 -7 23489.9
    0 -12 8 12438.6
    0 12 8 14032
    0 -12 -8 14806.9
    0 -12 -8 12376.8
    0 -12 8 13630
    0 12 -8 12754.3
    0 12 8 14220.4
    0 -12 -8 12229.2
    0 -12 -8 12891.8
    0 -12 -8 13840.8
    0 -12 9 2089.52
    0 12 9 3155.1
    0 12 9 2520.56
    0 12 9 1728.22
    0 -12 -9 1867.83
    0 -12 -9 2410.1
    0 -12 -9 2401.6
    0 12 -9 2342.96
    0 -12 -9 2654.38
    0 -12 9 2291.16
    0 -12 -10 1385.6
    0 -12 -10 1325.24
    0 12 10 1411.86
    0 -12 10 825.538
    0 12 -10 1165.48
    0 -12 -10 1533.26
    0 -12 10 769.239
    0 -12 -10 548.103
    0 12 10 1304.61
    0 12 10 1540.06
    0 -12 11 6526.61
    0 -12 -11 5185.41
    0 -12 11 4556.66
    0 12 -11 4753.19
    0 12 11 4994.23
    0 -12 -11 4872.54
    0 -12 -11 5528.15
    0 12 -11 3235.2
    0 12 11 5321.1
    0 12 -12 24313.2
    0 -12 12 24165.1
    0 -12 -12 26783.5
    0 -12 12 24620.5
    0 12 12 27517.1
    0 12 12 26170.8
    0 -12 -12 26388.3
    0 -12 -12 28176.6
    0 12 -12 24508.5
    0 -12 13 27963.9
    0 12 -13 28678.3
    0 -12 -13 27555
    0 12 13 28645.2
    0 -12 -13 25440.6
    0 12 13 28817.8
    0 -12 13 30233.8
    0 12 14 27798.3
    0 -12 -14 30998.4
    0 -12 14 31580.4
    0 12 14 31138.8
    0 -12 14 27215.5
    0 -12 -14 27644.8
    0 12 -14 28245.5
    0 -12 15 4668.62
    0 -12 15 4877.65
    0 -12 -15 4678.27
    0 -12 -15 6339.9
    0 12 15 3693.32
    0 12 -15 4151.29
    0 -12 16 2012.24
    0 -12 16 1776.7
    0 12 16 1559.72
    0 12 16 2091.96
    0 -12 -16 1527.75
    0 12 -16 1411.51
    0 12 16 1394.89
    0 -12 -16 1300.18
    0 -12 17 11425.1
    0 12 17 11992.4
    0 -12 17 15327.1
    0 12 17 11207.9
    0 12 -17 10833.1
    0 12 17 12060
    0 -12 -17 9517.95
    0 -12 -17 12177.4
    0 12 18 22270.6
    0 12 -18 17451.9
    0 -12 18 17650.9
    0 -12 18 20594
    0 12 18 21206
    0 -12 -18 21750.4
    0 -12 -18 18566.4
    0 12 -19 3258.83
    0 12 19 1474.38
    0 12 19 1014.48
    0 -12 19 2566.41
    0 -12 -19 2156.85
    0 -12 -19 2825.4
    0 12 20 10588.3
    0 12 20 9778.48
    0 -12 -20 8695.9
    0 -12 -20 6827.96
    0 12 -20 8901.33
    0 -12 20 7801.46
    0 -12 -21 992.241
    0 -12 21 443.524
    0 12 -21 527.023
    0 12 -22 1528.11
    0 -12 -22 1349.95
    0 14 0 56495.1
    0 14 0 58280.1
    0 -14 0 58128.7
    0 -14 0 58163.5
    0 -14 0 56671.9
    0 -14 0 57553.7
    0 -14 -1 39338.2
    0 14 1 39471.7
    0 -14 -1 42783.3
    0 -14 1 38656.1
    0 14 1 42492.4
    0 -14 -1 39344.9
    0 -14 -1 39538.7
    0 14 -1 41212.3
    0 -14 1 39677.8
    0 -14 1 40111
    0 -14 1 40077.7
    0 -14 2 13220.2
    0 -14 -2 13267.1
    0 -14 -2 12782.3
    0 14 -2 12487.6
    0 14 2 10946.4
    0 -14 -2 10849.5
    0 -14 -2 13116.7
    0 -14 2 12542.2
    0 -14 2 13251.2
    0 -14 -3 179.55
    0 14 3 209.74
    0 -14 -3 531.883
    0 -14 -3 580.158
    0 -14 3 1267.31
    0 -14 3 1157.29
    0 -14 -3 495.51
    0 -14 3 282.973
    0 14 -3 431.526
    0 -14 -3 351.525
    0 -14 -4 27782.1
    0 14 4 28557.4
    0 -14 -4 29854.4
    0 -14 4 32304.4
    0 -14 4 28340.1
    0 14 -4 29602.7
    0 -14 -4 27187.6
    0 -14 -4 31067.3
    0 -14 -4 29554.6
    0 -14 -5 57850.8
    0 14 5 52331.7
    0 14 5 59339.3
    0 14 -5 64763.5
    0 -14 -5 58763.1
    0 -14 5 61276
    0 -14 -5 54719
    0 -14 -5 55970.4
    0 -14 -5 57837.6
    0 -14 5 56327.3
    0 -14 -6 52854.9
    0 14 6 50506.3
    0 -14 -6 49248.7
    0 -14 -6 52234.5
    0 14 -6 51107
    0 -14 6 52851.2
    0 -14 6 54408.2
    0 14 6 51858.9
    0 -14 -6 49280.4
    0 -14 -6 49816.4
    0 -14 -7 23631.1
    0 -14 -7 22202.9
    0 -14 7 24500
    0 -14 -7 20258.3
    0 -14 7 22995.9
    0 -14 -7 21637
    0 14 7 22417.2
    0 14 7 21335.1
    0 -14 -7 21133.1
    0 14 -7 20371.3
    0 14 8 12750.4
    0 14 8 14315.2
    0 -14 8 11828.2
    0 -14 -8 13779
    0 14 -8 13736.4
    0 14 8 14906.1
    0 -14 -8 14796.7
    0 -14 8 13827.8
    0 -14 -8 13973.6
    0 14 9 2099.85
    0 14 9 1305.98
    0 -14 -9 1706.63
    0 -14 9 1634.95
    0 -14 9 2073.25
    0 -14 -9 1908.58
    0 14 -9 1583.38
    0 -14 -9 1245.54
    0 -14 -10 2831.19
    0 -14 10 1911.96
    0 -14 -10 1808.58
    0 14 10 2189.81
    0 14 10 1596.79
    0 -14 -10 1752.77
    0 14 -10 1663.26
    0 -14 10 2581.36
    0 -14 -11 12010.2
    0 14 -11 14008.3
    0 14 11 12509.3
    0 -14 11 11676.3
    0 -14 11 13422.4
    0 14 11 10886.7
    0 -14 -11 12846.1
    0 -14 -11 12049.8
    0 -14 -12 34727.4
    0 -14 -12 34262.2
    0 -14 12 31081.8
    0 -14 -12 33350.6
    0 -14 12 31114.6
    0 14 12 29111.8
    0 14 -12 36165.7
    0 14 12 32526.1
    0 -14 -13 22579.1
    0 -14 13 21774.9
    0 -14 -13 19826.9
    0 -14 13 24526.4
    0 14 13 22351
    0 14 -13 18853.3
    0 -14 -14 10021.6
    0 -14 -14 9618.17
    0 -14 14 8218.99
    0 14 14 10083
    0 14 -14 7699.83
    0 -14 14 10336.5
    0 -14 15 1502.81
    0 -14 -15 1446.9
    0 -14 15 1142.1
    0 14 -15 2127.41
    0 -14 -15 2193.44
    0 14 15 2083.52
    0 14 -16 1047.88
    0 -14 16 703.829
    0 -14 16 337.264
    0 -14 -16 316.144
    0 14 16 1021.43
    0 -14 -16 808.597
    0 14 16 1011.71
    0 14 17 1716.39
    0 14 17 1320.04
    0 -14 -17 2639.67
    0 -14 17 3032.01
    0 14 17 2862.07
    0 -14 17 1768.36
    0 -14 -17 976.753
    0 14 -17 2757.53
    0 -14 -18 4912.98
    0 14 -18 7084.65
    0 -14 18 5252.72
    0 -14 18 4413.77
    0 -14 -18 4767.14
    0 14 18 4479.37
    0 14 19 2857.84
    0 -14 -19 2637.46
    0 -16 0 20570.8
    0 16 0 18983.1
    0 -16 0 21314.5
    0 -16 0 18488
    0 -16 -1 25199.2
    0 16 -1 30460.1
    0 16 1 27437.9
    0 -16 1 27668.5
    0 -16 -1 28501
    0 -16 -1 28464.5
    0 -16 1 27726.4
    0 -16 1 27431.7
    0 -16 -2 1097.08
    0 -16 2 2375.86
    0 -16 2 680.839
    0 16 2 1858.28
    0 -16 -2 1545.41
    0 16 -2 1003.56
    0 -16 2 1658.35
    0 -16 -2 1694.63
    0 -16 -2 2066.7
    0 16 -3 985.906
    0 -16 3 1779.81
    0 16 3 693.722
    0 16 3 1528.33
    0 -16 -3 541.809
    0 -16 -3 906.7
    0 -16 -3 590.187
    0 -16 3 1832.92
    0 -16 -3 1724.64
    0 16 4 5038.51
    0 16 4 3295.04
    0 -16 4 3993.13
    0 -16 -4 4355.04
    0 16 -4 3069.5
    0 -16 -4 5568.41
    0 -16 4 5994.45
    0 -16 -4 3870.89
    0 16 5 33580.2
    0 -16 -5 37561.6
    0 -16 -5 42161.2
    0 16 -5 38379
    0 -16 5 42165.9
    0 16 5 32243.4
    0 -16 -5 35109.8
    0 -16 5 39494.3
    0 16 -6 18872.6
    0 -16 -6 17504.2
    0 -16 -6 19578
    0 16 6 17323.8
    0 -16 -6 18302.9
    0 -16 6 19331.9
    0 -16 6 21195.5
    0 -16 -7 16312.6
    0 -16 7 15485.3
    0 -16 -7 15521.5
    0 -16 -7 15210.9
    0 16 -7 12688.9
    0 16 7 14879.6
    0 -16 7 15181.7
    0 -16 8 10549.9
    0 -16 8 11256.7
    0 16 -8 12006.8
    0 -16 -8 10255.1
    0 -16 -8 10403.6
    0 -16 -9 1363.68
    0 -16 9 546.329
    0 16 9 474.109
    0 -16 -9 874.61
    0 16 -9 131.005
    0 -16 9 1343.6
    0 -16 -10 3783.96
    0 16 -10 2669.32
    0 -16 10 2409.47
    0 16 10 3612.94
    0 -16 10 5223.87
    0 -16 -10 2925.08
    0 16 11 12318.8
    0 -16 -11 11861.4
    0 -16 -11 13992.2
    0 -16 11 10863
    0 -16 11 12592.5
    0 -16 -11 9828.71
    0 16 -11 13050.8
    0 -16 12 15170.5
    0 16 12 15788.7
    0 -16 -12 14033.9
    0 16 -12 17342.7
    0 -16 -12 14866
    0 -16 -12 14383.9
    0 -16 12 13257.4
    0 -16 13 21145.9
    0 -16 -13 22421.5
    0 16 13 21017.3
    0 16 -13 19401.4
    0 -16 13 19935.5
    0 -16 -13 20790.9
    0 -16 -14 6830.47
    0 16 14 7575.89
    0 -16 14 5900.32
    0 -16 -14 5983.33
    0 16 -14 6669.46
    0 16 15 126.464
    0 -16 -15 -114.426
    0 -16 15 861.915
    0 16 16 466.606
    0 -16 16 -143.353
    0 -16 -16 -1258.7
    0 16 17 3353.29
    0 -18 0 17493.1
    0 -18 0 17914.4
    0 18 0 17500.2
    0 -18 0 16422.1
    0 18 1 20470
    0 -18 -1 22457.8
    0 -18 -1 19685.6
    0 -18 -1 21386.1
    0 -18 1 24546.5
    0 18 -1 21572.8
    0 -18 1 25567.9
    0 18 -2 611.933
    0 18 2 599.646
    0 -18 2 -391.551
    0 -18 -2 776.804
    0 -18 -2 -117.145
    0 -18 2 1031.63
    0 18 2 1250.29
    0 -18 -2 1677.97
    0 18 3 469.918
    0 18 3 766.032
    0 -18 -3 329.383
    0 -18 -3 598.461
    0 -18 3 -167.847
    0 -18 3 802.366
    0 -18 -3 -209.174
    0 18 -3 128.361
    0 18 4 3595.65
    0 -18 4 4436.57
    0 -18 -4 3255.34
    0 18 -4 3637.36
    0 18 4 3752.27
    0 -18 -4 5074.44
    0 -18 -4 2576.09
    0 -18 4 4120.8
    0 -18 5 15990.5
    0 -18 -5 15820.5
    0 -18 -5 14609.6
    0 -18 -5 15481
    0 18 -5 18998.7
    0 -18 5 19183.3
    0 18 5 15479.1
    0 -18 -6 10049.7
    0 -18 6 13081.2
    0 -18 -6 9165.41
    0 18 -6 10202.4
    0 18 6 10596.7
    0 -18 6 8924.7
    0 -18 -7 22483.2
    0 -18 -7 24883.4
    0 18 7 24237
    0 18 -7 25522.1
    0 -18 7 21738.1
    0 -18 7 21842.5
    0 -18 8 9259.07
    0 -18 -8 6463.3
    0 18 8 9628.74
    0 -18 -9 -522.135
    0 18 9 199.252
    0 18 10 2405.81
    0 -18 -10 82.583
    0 -18 -11 3996.41
    0 -20 0 9345.96
    0 20 0 9412.06
    0 -20 -1 19094.3
    0 20 1 23033.9
    0 20 2 1494.98
    0 -20 -2 766.945
    0 -20 -3 590.348
    1 1 -27 986.759
    1 -1 -26 484.727
    -1 -1 26 395.761
    1 1 -26 782.746
    -1 -1 25 -459.638
    -1 1 25 -71.8574
    -1 -1 25 638.363
    1 -1 -25 252.475
    1 1 -25 -19.4566
    -1 1 25 336.086
    -1 -1 24 1842.08
    -1 1 24 1164.12
    -1 -1 24 874.223
    -1 1 24 826.793
    1 1 -24 1429.13
    1 -1 -24 1001.46
    1 -1 -23 974.513
    -1 1 23 275.428
    1 1 -23 534.569
    -1 -1 23 180.556
    -1 1 23 1069.04
    1 1 -23 -305.357
    -1 -1 23 210.555
    1 -1 -22 12710.4
    1 -1 -22 14700.9
    -1 -1 22 15638
    -1 1 22 14450.8
    -1 -1 22 17638.2
    -1 1 22 12917.3
    -1 1 22 16205.6
    1 1 -22 12538.2
    1 1 -22 13736.4
    1 -1 -21 4590.24
    -1 1 21 6622.81
    -1 -1 21 7435.54
    1 1 -21 4643.09
    -1 1 21 4371.49
    -1 -1 21 3842.89
    -1 -1 21 5023.29
    -1 1 21 4814.23
    1 -1 -21 4536.24
    1 1 -21 5257.32
    -1 1 20 23539.7
    -1 -1 20 22835.7
    1 -1 -20 23520.8
    1 1 -20 21549.8
    1 1 -20 22692.4
    -1 1 20 24463.6
    -1 1 20 24077.1
    1 1 -20 23216.5
    -1 -1 20 22615.5
    1 -1 -20 22517.9
    -1 -1 20 26069.3
    -1 1 20 23160.8
    1 -1 -19 1750.49
    -1 -1 19 646.601
    -1 1 19 356.559
    1 -1 -19 267.018
    -1 1 19 1208.89
    1 1 -19 1070.35
    1 -1 -19 200.831
    -1 -1 19 1857.96
    -1 -1 19 524.077
    -1 1 19 371.454
    1 1 -19 679.095
    1 1 -19 680.519
    -1 1 19 947.163
    -1 -1 18 9321.9
    -1 1 18 11301.3
    -1 -1 18 10833.6
    1 -1 -18 13182.9
    -1 1 18 11213.1
    -1 1 18 11934.7
    1 -1 -18 9748.62
    1 1 -18 11331.9
    -1 -1 18 11091.3
    1 -1 -18 12752.2
    1 1 -18 9872.23
    -1 -1 18 11061.1
    1 1 -18 11478.4
    1 1 -18 9562.5
    -1 1 18 9933.99
    1 1 -17 501.983
    1 -1 -17 866.91
    -1 1 17 1584.93
    1 1 -17 1500.36
    1 -1 -17 703.456
    -1 1 17 678.145
    1 1 -17 1140.71
    -1 1 17 674.001
    -1 -1 17 782.145
    -1 1 17 642.837
    1 -1 -17 350.227
    -1 -1 17 638.209
    -1 -1 17 735.152
    1 1 -17 756.8
    -1 -1 17 861.316
    -1 1 17 2012.33
    1 1 -17 188.351
    1 1 -17 1234.11
    1 1 -16 36006.4
    -1 1 16 41573.1
    1 -1 -16 40490.3
    1 1 -16 38555.1
    1 -1 -16 37956.5
    -1 -1 16 41184.4
    1 -1 -16 35210.6
    -1 1 16 40300.3
    1 1 -16 39866.3
    -1 -1 16 45414.3
    1 1 -16 40120.5
    -1 1 16 36306.3
    -1 -1 16 37033.4
    1 1 -16 39333.4
    -1 -1 16 40492.4
    1 1 -16 39138.3
    1 1 -16 34401.7
    -1 1 16 37401.2
    1 -1 -16 36947.4
    -1 1 16 41737.7
    1 -1 -16 42846.5
    -1 1 16 43136.1
    1 1 -15 30.6118
    -1 -1 15 728.474
    -1 -1 15 389.632
    1 1 -15 44.751
    1 -1 -15 256.467
    -1 1 15 134.125
    1 -1 -15 408.702
    -1 -1 15 408.981
    -1 1 15 130.76
    1 -1 -15 424.035
    -1 -1 15 268.228
    -1 1 15 471.245
    1 1 -15 219.34
    -1 1 15 4.15977
    1 1 -15 359.733
    -1 1 15 247.499
    1 -1 -15 533.424
    1 1 -15 -87.0163
    1 1 -15 176.493
    -1 -1 15 224.509
    1 -1 -15 133.37
    -1 1 15 468.183
    1 1 -15 301.173
    1 1 -15 756.717
    -1 1 15 236.362
    -1 -1 15 232.434
    1 1 -14 76772
    -1 1 14 75733.1
    1 1 -14 77491.9
    1 -1 -14 81722.7
    1 1 -14 73387.2
    -1 1 14 81079.9
    -1 1 14 76342.4
    -1 -1 14 78110.8
    -1 1 14 79572.5
    1 1 -14 78127.8
    1 -1 -14 78764.3
    1 -1 -14 79715.9
    -1 -1 14 77871.9
    -1 1 14 77631.3
    -1 -1 14 76500.1
    1 -1 -14 78662.3
    1 -1 -14 79903
    -1 1 14 81289.4
    -1 -1 14 71669.1
    1 1 -14 74716.2
    -1 -1 14 75384.5
    1 1 -14 78503
    -1 -1 14 79265.3
    1 -1 -14 73200.1
    1 1 -14 75280.8
    -1 1 14 75691.4
    -1 -1 13 3045.86
    -1 1 13 3342.23
    1 -1 -13 4206.81
    -1 1 13 3313.05
    -1 1 13 3682.43
    -1 -1 13 3776.28
    -1 -1 13 4160.85
    1 -1 -13 3624.92
    1 -1 -13 3888.96
    -1 -1 13 3538.77
    -1 1 13 2869.86
    1 -1 -13 3528.24
    -1 -1 13 3670.46
    1 1 -13 2997.85
    1 1 -13 3018.72
    -1 -1 13 2828.87
    1 1 -13 3237.01
    -1 -1 13 2991.06
    1 1 -13 3656.19
    1 -1 -13 3208.46
    1 -1 -13 3547.33
    1 1 -13 2951.6
    -1 1 13 2962.89
    -1 1 13 3468.15
    1 1 -13 3504
    1 -1 -13 3138.15
    1 1 -13 3687.11
    1 1 -12 17107.7
    -1 1 12 18815.3
    1 1 -12 17230.9
    -1 -1 12 14893.6
    -1 -1 12 13558.6
    1 1 -12 15029.1
    -1 -1 12 14366
    -1 -1 12 15333.3
    1 1 -12 13586.5
    1 1 -12 13387.7
    1 1 -12 15225.3
    1 -1 -12 15398.8
    -1 -1 12 13816.7
    -1 1 12 16039.6
    1 -1 -12 14786.3
    -1 1 12 14279.6
    -1 1 12 15443.3
    1 -1 -12 14303.5
    1 -1 -12 14253.2
    1 -1 -12 14561.8
    -1 -1 12 15317.6
    1 1 -12 14572.6
    -1 1 12 14587.7
    1 -1 -12 16819.1
    -1 1 12 15542.5
    1 1 -12 15638
    1 -1 -12 15078
    -1 -1 12 15855.1
    -1 -1 11 567.947
    -1 1 11 376.6
    -1 -1 11 704.313
    1 1 -11 257.942
    1 1 -11 391.404
    1 -1 -11 563.748
    -1 1 11 597.944
    1 1 -11 622.809
    1 -1 -11 765.198
    -1 -1 11 500.613
    1 1 -11 499.493
    1 1 -11 494.921
    1 -1 -11 482.315
    1 1 -11 413.065
    1 -1 -11 318.142
    -1 1 11 352.456
    -1 1 11 898.412
    1 -1 -11 280.527
    -1 -1 11 785.586
    -1 -1 11 582.075
    -1 1 11 481.511
    1 1 -11 370.969
    -1 -1 11 529.029
    -1 -1 11 444.781
    1 -1 -11 1030.76
    1 -1 -11 451.409
    1 -1 -11 610.195
    1 1 -11 350.615
    -1 1 11 307.221
    1 -1 -11 247.32
    1 1 -11 350.592
    1 -1 -10 405150
    -1 1 10 401024
    1 -1 -10 379562
    1 1 -10 386854
    1 1 -10 398397
    1 1 -10 396221
    1 1 -10 396251
    -1 1 10 397206
    -1 -1 10 405085
    1 -1 -10 417074
    -1 1 10 404108
    -1 1 10 392633
    -1 -1 10 407920
    -1 -1 10 387301
    1 -1 -10 414536
    -1 1 10 411486
    1 1 -10 403847
    1 -1 -10 397404
    1 -1 -10 371950
    1 1 -10 389426
    -1 -1 10 396315
    -1 -1 10 408466
    -1 -1 10 418684
    -1 1 10 388434
    1 -1 -10 378515
    -1 -1 10 393512
    1 1 -10 420688
    1 1 -10 395029
    1 1 -10 399366
    1 -1 -10 406831
    1 1 -10 393056
    -1 -1 10 398505
    1 -1 -10 410554
    1 1 -9 651.834
    1 1 -9 302.164
    1 1 -9 304.787
    1 -1 -9 558.104
    -1 -1 9 694.682
    1 -1 -9 365.23
    1 1 -9 396.25
    -1 -1 9 870.717
    1 -1 -9 659.938
    -1 1 9 266.523
    1 1 -9 591.13
    1 1 -9 400.525
    -1 -1 9 557.318
    1 -1 -9 206.542
    -1 -1 9 711.239
    1 -1 -9 565.073
    1 1 -9 504.282
    1 1 -9 592.56
    1 1 -9 307.972
    1 -1 -9 290.947
    -1 1 9 478.163
    -1 1 9 560.397
    1 -1 -9 438.242
    -1 -1 9 812.059
    -1 1 9 353.222
    -1 -1 9 716.99
    1 1 -9 408.056
    1 1 -9 197.999
    1 -1 -9 799.042
    -1 -1 9 899.343
    -1 1 9 616.469
    -1 -1 9 1090.07
    1 -1 -9 486.774
    -1 1 9 525.868
    -1 -1 8 313730
    1 -1 -8 321280
    1 -1 -8 294556
    -1 -1 8 311513
    1 -1 -8 311707
    -1 -1 8 320704
    1 1 -8 283363
    1 1 -8 313794
    1 1 -8 313501
    -1 -1 8 309963
    1 -1 -8 290915
    -1 -1 8 307619
    1 -1 -8 304811
    1 1 -8 318686
    -1 1 8 296605
    -1 -1 8 304192
    -1 -1 8 312197
    -1 1 8 318297
    1 1 -8 295484
    1 -1 -8 317734
    1 -1 -8 307227
    -1 1 8 315416
    -1 -1 8 309957
    -1 -1 8 310036
    -1 1 8 324350
    1 1 -8 305677
    1 1 -8 300326
    -1 1 8 311547
    1 1 -8 311296
    1 1 -8 327488
    -1 1 8 307747
    1 1 -8 294239
    1 -1 -8 307695
    -1 1 8 313881
    1 1 -8 312366
    1 -1 -8 309094
    1 -1 -8 306291
    1 1 -8 309828
    -1 1 8 308612
    -1 1 8 304341
    1 1 -7 5862.29
    -1 -1 7 6732.14
    -1 1 7 5844.7
    1 -1 -7 6253.67
    1 1 -7 5598.98
    1 1 -7 6281.08
    1 1 -7 7218.32
    -1 1 7 6257.02
    1 -1 -7 5740.3
    1 -1 -7 6305.18
    1 1 -7 6203.83
    -1 1 7 7083.88
    1 1 -7 6365.57
    -1 1 7 5891.94
    -1 -1 7 7060.56
    -1 1 7 5609.84
    -1 1 7 6595.01
    -1 1 7 5933.86
    1 -1 -7 5538.61
    -1 1 7 6730.28
    -1 -1 7 6154.58
    1 -1 -7 5963.27
    -1 -1 7 5941.86
    1 -1 -7 5554.75
    -1 1 7 5917.44
    1 -1 -7 6519.31
    1 1 -7 6137.63
    -1 -1 7 5833.12
    1 -1 -7 5840.56
    1 1 -7 6410.88
    -1 -1 7 6163.39
    -1 -1 7 6663.43
    -1 -1 7 6278.7
    -1 -1 7 6657.66
    1 -1 -7 6005.64
    1 1 -7 5834.76
    1 1 -7 5729.64
    1 1 -7 6035.25
    1 -1 -7 5869.08
    1 1 -7 6631.96
    1 1 -6 9524.57
    1 -1 -6 10375.6
    -1 -1 6 10364.4
    -1 1 6 11324.7
    1 1 -6 10512.2
    1 1 -6 11878.5
    1 -1 -6 11161.7
    -1 1 6 11274.8
    -1 -1 6 10285.3
    1 -1 -6 10846.5
    -1 1 6 10016.5
    -1 -1 6 10203.5
    -1 -1 6 10973.3
    -1 1 6 10048.6
    -1 1 6 10285.6
    1 1 -6 9720.32
    -1 -1 6 10743.1
    1 -1 -6 10658.9
    1 1 -6 10209
    1 1 -6 11633.2
    1 1 -6 11610.7
    1 -1 -6 10688.1
    -1 1 6 10643.4
    -1 -1 6 10891.9
    1 1 -6 10414.1
    1 -1 -6 10280.3
    -1 1 6 10924.6
    -1 1 6 10980.3
    -1 -1 6 10244.1
    1 1 -6 9832.55
    1 1 -6 11345.3
    1 -1 -6 10852.7
    -1 -1 6 10404.9
    -1 -1 6 10505.3
    1 -1 -6 10489.8
    1 1 -5 61265.2
    1 1 -5 58899
    1 -1 -5 56770
    1 1 -5 58396.2
    1 1 -5 56413.8
    1 1 -5 57782.7
    1 -1 -5 58754.7
    -1 -1 5 59171.1
    -1 1 5 57389.1
    1 -1 -5 56154.9
    -1 -1 5 59199.2
    1 1 -5 59654.2
    -1 -1 5 58027.6
    1 -1 -5 62183.8
    1 -1 -5 56903.9
    1 1 -5 59568.1
    1 1 -5 58964.3
    -1 -1 5 57302.2
    -1 -1 5 59613.9
    -1 1 5 59502.4
    1 1 -5 57282.3
    -1 -1 5 59613.5
    -1 1 5 59435.3
    -1 1 5 58293
    1 -1 -5 56570
    -1 -1 5 59423.7
    1 1 -5 58978.8
    1 -1 -5 56825.4
    -1 1 5 58003.2
    -1 1 5 59090.3
    -1 -1 5 57709.1
    1 -1 -5 58084.5
    -1 1 5 58468.4
    1 1 -4 587292
    -1 -1 4 588056
    1 1 -4 552781
    -1 1 4 585032
    -1 -1 4 572498
    1 1 -4 560534
    -1 -1 4 583753
    -1 1 4 580235
    -1 -1 4 576939
    1 1 -4 578125
    1 1 -4 580883
    1 -1 -4 578150
    -1 1 4 549173
    1 -1 -4 563176
    -1 -1 4 572419
    1 1 -4 554982
    1 -1 -4 555013
    -1 -1 4 553617
    1 1 -4 572457
    1 -1 -4 579334
    1 -1 -4 593051
    1 -1 -4 579266
    -1 1 4 587817
    1 1 -4 568642
    -1 1 4 568662
    1 1 -4 565016
    1 -1 -4 573578
    1 -1 -4 567758
    1 1 -4 575507
    -1 -1 4 572225
    -1 -1 3 10484.6
    -1 -1 3 9974.61
    1 -1 -3 10141.6
    -1 -1 3 10230
    1 -1 -3 9816.56
    -1 1 3 9954.4
    1 1 -3 9612.32
    1 1 -3 9549.34
    1 -1 -3 9937.62
    1 1 -3 9854.31
    1 -1 -3 9826.14
    1 1 -3 10091.4
    1 -1 -3 9640.89
    1 1 -3 10471.8
    -1 1 3 10429.6
    -1 -1 -2 439158
    1 -1 2 442992
    -1 -1 -2 442689
    -1 1 -2 439697
    1 1 2 429248
    1 1 2 431319
    1 -1 2 438507
    1 -1 3 11688.5
    -1 -1 -3 11528.9
    1 -1 3 12214.6
    1 1 3 12427.5
    -1 -1 -3 12735.5
    -1 -1 -3 11460.4
    1 1 3 11634.4
    1 -1 3 11891.6
    -1 -1 -3 12085.2
    -1 1 -3 11690
    1 -1 3 12276.7
    1 1 3 11739.1
    -1 1 -3 11467.4
    1 1 3 12012.6
    1 1 3 11672.6
    -1 1 -3 12190.7
    1 -1 3 12139.2
    1 -1 3 12065.6
    -1 1 -3 11742.2
    -1 -1 -4 194910
    1 -1 4 201410
    1 -1 4 201340
    1 1 4 199631
    1 1 4 202361
    -1 -1 -4 198770
    1 -1 4 196116
    1 1 4 195554
    1 -1 4 201169
    1 -1 4 196495
    -1 -1 -4 200674
    -1 1 -4 199761
    1 -1 4 196609
    1 1 4 200104
    -1 1 -4 204294
    1 1 4 204245
    -1 -1 -4 192948
    -1 1 -4 195424
    -1 1 -4 195141
    1 -1 4 196936
    1 1 4 203316
    1 1 4 196451
    -1 -1 -4 204547
    -1 1 -5 298.602
    -1 1 -5 236.94
    1 -1 5 293.725
    1 1 5 342.318
    1 1 5 279.54
    -1 1 -5 310.349
    1 1 5 492.631
    -1 -1 -5 506.192
    -1 1 -5 385.657
    1 1 5 762.266
    1 -1 5 410.528
    1 -1 5 352.669
    1 -1 5 280.232
    -1 -1 -5 452.935
    -1 1 -5 342.633
    1 1 5 194.733
    1 -1 5 71.6744
    1 -1 5 493.832
    -1 1 -5 379.972
    -1 1 -5 272.437
    1 -1 5 459.063
    -1 -1 -5 440.475
    -1 -1 -5 456.794
    1 -1 5 498.225
    1 1 5 316.001
    -1 -1 -5 466.359
    1 -1 5 404.632
    1 1 5 389.548
    1 -1 6 4484.51
    1 1 6 2998.11
    1 1 6 3105.07
    1 -1 6 4802.3
    -1 1 -6 3898.35
    -1 1 -6 3442.16
    1 1 6 2874.81
    1 -1 6 3207.56
    1 1 6 3175.24
    1 -1 6 3271.02
    1 1 6 4126.18
    1 1 6 3385.04
    -1 -1 -6 3621.24
    -1 -1 -6 2998.65
    1 -1 6 3335.09
    1 -1 6 3027.63
    -1 -1 -6 2946.39
    -1 -1 -6 3580.16
    -1 1 -6 3169.73
    -1 -1 -6 3202.78
    -1 1 -6 3113.29
    -1 1 -6 5060.79
    1 1 6 3622.48
    1 -1 6 3272.31
    -1 1 -6 3286.49
    -1 1 -6 2980.53
    -1 1 -6 2835.3
    1 -1 6 3358.73
    1 1 6 3434.99
    1 1 6 3236.07
    1 1 6 2993.99
    1 -1 6 2627.3
    1 -1 7 61887.7
    1 1 7 61369.5
    -1 1 -7 61811.8
    1 -1 7 62037.7
    1 -1 7 59754.4
    1 1 7 64515.4
    1 1 7 65131.1
    -1 1 -7 58841.5
    -1 1 -7 56618.9
    -1 -1 -7 62314.7
    1 -1 7 59729.1
    1 -1 7 62095.1
    -1 1 -7 61565
    -1 -1 -7 61172.3
    -1 1 -7 59614.5
    1 -1 7 58539.1
    -1 1 -7 60314
    1 1 7 60460.2
    -1 -1 -7 62492
    1 1 7 62606.6
    1 1 7 65579.1
    1 1 7 59997.4
    1 1 7 61188.4
    -1 1 -7 59711.5
    1 -1 7 60557.5
    1 1 7 64288.2
    -1 -1 -7 62278.9
    -1 1 -7 60856.8
    1 -1 7 58764.9
    -1 -1 -7 60517.1
    1 1 7 62371.1
    1 -1 7 59843.7
    1 1 8 394782
    1 -1 8 405977
    1 -1 8 395595
    -1 1 -8 388832
    -1 1 -8 402750
    1 1 8 407109
    -1 -1 -8 402935
    -1 1 -8 382615
    1 -1 8 403809
    1 1 8 395646
    1 -1 8 404414
    1 -1 8 397886
    -1 1 -8 403150
    1 1 8 400078
    1 1 8 401737
    -1 1 -8 389588
    -1 -1 -8 393420
    -1 1 -8 384567
    1 -1 8 392737
    1 -1 8 397461
    -1 -1 -8 403276
    1 1 8 394749
    -1 1 -8 388510
    -1 -1 -8 387497
    -1 -1 -8 402922
    1 -1 8 392230
    -1 1 -8 395173
    1 1 8 400483
    1 1 8 382081
    1 -1 9 7309.47
    1 1 9 6805.51
    -1 -1 -9 6824.94
    1 -1 9 7019.87
    1 1 9 6423.12
    1 -1 9 7508.94
    1 1 9 6060.13
    -1 1 -9 7022.78
    1 1 9 6169.92
    -1 1 -9 7135.96
    -1 -1 -9 7019.44
    1 -1 9 7264.96
    1 1 9 5831.58
    -1 -1 -9 7236.22
    -1 1 -9 6857.59
    -1 1 -9 7468.66
    -1 1 -9 6590.39
    -1 1 -9 7293.41
    -1 -1 -9 6333.14
    -1 -1 -9 6660.4
    1 1 9 6352.58
    1 -1 9 7422.51
    -1 -1 -9 6826.11
    -1 1 -9 6439.89
    1 -1 9 7622.63
    1 -1 9 6919.37
    1 1 9 6981.71
    -1 1 -9 7474.05
    -1 -1 -10 327333
    1 1 10 318542
    -1 1 -10 323904
    1 1 10 316853
    1 -1 10 331148
    1 1 10 319909
    -1 -1 -10 314795
    1 -1 10 326192
    1 -1 10 323345
    1 1 10 323739
    -1 -1 -10 311231
    1 1 10 322209
    1 -1 10 320022
    -1 1 -10 314273
    -1 -1 -10 329110
    -1 1 -10 319583
    -1 1 -10 318111
    -1 -1 -10 330573
    -1 1 -10 327083
    -1 1 -10 319650
    1 1 10 324702
    -1 1 -10 323783
    1 -1 10 316966
    1 -1 10 319836
    -1 1 -10 320945
    1 1 10 321470
    -1 -1 -10 326830
    -1 -1 -11 566.382
    -1 1 -11 565.19
    1 -1 11 512.305
    1 1 11 364.183
    1 1 11 383.826
    1 -1 11 500.683
    -1 1 -11 390.659
    -1 1 -11 580.353
    1 -1 11 395.975
    1 -1 11 439.106
    1 -1 11 397.873
    -1 1 -11 524.574
    1 1 11 422.278
    -1 1 -11 433.998
    -1 1 -11 821.885
    1 -1 11 587.435
    -1 1 -11 695.438
    -1 1 -11 859.9
    -1 -1 -11 588.436
    1 1 11 427.11
    1 1 11 530.318
    1 1 11 301.528
    -1 -1 -11 917.418
    1 1 11 518.23
    -1 -1 -11 410.017
    -1 -1 -11 483.256
    -1 1 -12 855.676
    1 1 12 1352.78
    -1 -1 -12 1610.45
    1 1 12 1683.84
    -1 1 -12 1739.09
    -1 1 -12 1793.72
    1 1 12 1294.58
    1 1 12 1753.7
    -1 1 -12 1296.41
    1 1 12 1589.56
    1 -1 12 1152.62
    -1 1 -12 1408.31
    -1 -1 -12 1966.07
    1 1 12 2290.07
    -1 1 -12 1061.61
    -1 1 -12 1341.28
    -1 -1 -12 1608.29
    -1 -1 -12 975.771
    1 1 12 1504.74
    -1 -1 -12 1312.84
    1 -1 12 2796.41
    1 -1 12 1410.78
    1 -1 12 1289.5
    1 -1 12 1463.72
    1 -1 12 1126.69
    1 -1 13 436.887
    -1 1 -13 63.1541
    1 1 13 364.481
    -1 1 -13 341.029
    -1 -1 -13 198.786
    1 -1 13 332.161
    1 1 13 222.485
    1 1 13 106.965
    -1 1 -13 250.896
    -1 -1 -13 599.542
    1 1 13 424.121
    1 -1 13 241.269
    -1 -1 -13 527.748
    1 1 13 210.296
    -1 1 -13 332.334
    1 -1 13 584.634
    1 -1 13 483.268
    -1 1 -13 906.047
    -1 -1 -13 253.822
    1 -1 13 432.356
    -1 -1 -13 322.357
    -1 1 -13 448.16
    1 1 13 485.328
    1 1 14 26090.5
    1 -1 14 26855.9
    1 -1 14 26972.4
    -1 1 -14 27602.2
    1 1 14 28030
    1 1 14 28662.2
    1 -1 14 27509.1
    1 -1 14 28161.3
    -1 1 -14 29298
    -1 -1 -14 28295.6
    -1 1 -14 27273.5
    -1 -1 -14 26654.1
    1 1 14 26901.7
    1 1 14 27919.8
    -1 -1 -14 27405
    1 -1 14 27784
    1 1 14 26920.2
    -1 1 -14 27061.4
    -1 1 -14 27047.5
    -1 -1 -14 29052
    -1 -1 -14 26697.8
    -1 1 -15 324.345
    1 1 15 209.716
    1 1 15 -54.7738
    1 1 15 -43.6598
    1 -1 15 263.353
    -1 1 -15 -6.81989
    1 -1 15 362.551
    1 -1 15 303.838
    -1 -1 -15 690.469
    1 -1 15 429.686
    -1 -1 -15 199.081
    1 1 15 493.644
    -1 -1 -15 651.308
    -1 1 -15 143.054
    1 -1 15 335.815
    1 1 15 124.693
    1 1 15 436.388
    -1 1 -15 211.857
    -1 -1 -15 301.707
    1 -1 16 123443
    1 1 16 127614
    -1 1 -16 125865
    -1 1 -16 127889
    1 -1 16 132668
    1 -1 16 121430
    1 1 16 125657
    1 -1 16 135300
    -1 -1 -16 125399
    -1 -1 -16 127758
    1 -1 16 125625
    -1 1 -16 135602
    1 1 16 126010
    1 1 16 124199
    -1 1 -17 4093.84
    -1 1 -17 3956.67
    1 -1 17 3818.22
    1 -1 17 5065.45
    1 1 17 3662.65
    1 1 17 2615.89
    -1 1 -17 3979.48
    1 -1 17 3342.7
    -1 -1 -17 3472.52
    1 1 17 3745.94
    -1 -1 -17 4017.39
    1 -1 17 5148.86
    1 -1 18 15986.3
    -1 -1 -18 13431.7
    1 1 18 13118.5
    1 -1 18 12212.6
    -1 -1 -18 11437.1
    1 -1 18 10919.4
    -1 1 -18 12438.7
    1 -1 18 12942.2
    1 1 18 14758
    -1 1 -18 12229.2
    1 1 18 10555
    -1 1 -18 10499.6
    1 -1 19 2261.46
    1 1 19 2394.38
    -1 1 -19 2079.62
    -1 -1 -19 2144.89
    -1 1 -19 1503.21
    -1 1 -19 1358.68
    1 1 19 3366.7
    1 1 19 1327.85
    1 -1 19 2621.79
    -1 -1 -19 1805.63
    1 1 20 26433.4
    1 1 20 26616.2
    -1 -1 -20 26780.5
    -1 1 -20 24721.2
    1 -1 20 27680.1
    -1 -1 -20 24817.6
    1 -1 20 26872.6
    1 1 20 23138.9
    -1 1 -20 23106.8
    1 -1 21 937.35
    -1 1 -21 150.222
    1 -1 21 1039.26
    -1 -1 -21 326.823
    1 1 21 1192.3
    -1 1 -21 631.697
    1 1 21 -97.1507
    1 -1 22 8925.08
    -1 1 -22 7642.76
    1 1 22 10526.1
    1 1 22 10407.2
    -1 -1 -22 9706.69
    1 -1 22 8455.92
    1 1 23 962.16
    -1 1 -23 786.964
    -1 -1 -23 -98.245
    1 -1 23 -205.82
    1 -1 23 205.987
    1 1 23 565.647
    1 -1 24 1775.86
    1 1 24 3524.09
    -1 1 -24 3716.46
    1 -1 24 2692.76
    -1 -1 -24 3425.75
    1 1 24 2731.43
    1 1 25 1136.31
    1 -1 25 153.201
    -1 1 -25 233.612
    -1 -1 -25 1081.59
    -1 1 -26 1116.58
    1 3 -26 3613.71
    -1 -3 26 -77.9574
    -1 3 25 763.873
    -1 -3 25 -1087.94
    1 -3 -25 -581.213
    1 3 -25 121.389
    -1 3 25 310.863
    -1 -3 25 -66.9629
    -1 3 24 1762.34
    -1 -3 24 1457.37
    -1 -3 24 255.471
    1 -3 -24 2866.19
    -1 3 24 2117.66
    1 3 -24 1907.74
    -1 3 23 -98.8055
    -1 -3 23 -87.273
    -1 3 23 59.3643
    1 3 -23 1063.53
    -1 -3 23 930.709
    1 -3 -23 -648.44
    -1 3 23 410.97
    1 3 -23 895.074
    1 3 -22 25813.6
    -1 3 22 21588.9
    -1 3 22 25712.1
    1 3 -22 23297.1
    1 -3 -22 26403
    -1 -3 22 25200.4
    -1 3 22 25436.7
    -1 3 22 30395.8
    -1 -3 22 28154.5
    -1 3 21 10490.3
    1 3 -21 8811.53
    -1 -3 21 12428.9
    1 -3 -21 9368.73
    -1 -3 21 11037.8
    1 3 -21 9899.34
    -1 3 21 9133.37
    -1 3 21 9169.77
    -1 3 21 10180.2
    1 3 -21 9949.38
    -1 3 20 24753.9
    1 -3 -20 21716.5
    -1 3 20 21095.1
    -1 3 20 22753.4
    -1 -3 20 19555.3
    -1 -3 20 18834.5
    1 3 -20 20616.6
    1 3 -20 20510.4
    1 -3 -20 22592.7
    -1 3 20 20258.9
    1 -3 -20 20906.1
    1 3 -20 21359.8
    1 -3 -19 1301.28
    1 -3 -19 751.491
    -1 -3 19 1438.27
    -1 3 19 258.345
    1 -3 -19 494.046
    1 3 -19 459.952
    -1 -3 19 637.639
    -1 3 19 1071.43
    -1 3 19 1160.66
    -1 -3 19 155.473
    -1 -3 19 969.975
    1 3 -19 1498.23
    -1 3 19 1990.18
    1 3 -19 1938.32
    1 3 -19 959.41
    1 3 -18 7182.41
    -1 3 18 10571.6
    1 -3 -18 9239.54
    -1 3 18 7637.68
    -1 -3 18 9247.04
    -1 -3 18 7889.56
    1 3 -18 10628.5
    -1 3 18 8932.98
    -1 -3 18 10176
    -1 -3 18 8295.1
    1 -3 -18 8810.39
    1 -3 -18 7260.29
    1 3 -18 9120.12
    1 3 -18 10307.2
    -1 -3 17 954.673
    1 3 -17 781.135
    1 3 -17 1026.13
    -1 3 17 1729.71
    1 3 -17 833.163
    1 -3 -17 1018.14
    1 3 -17 248.168
    -1 -3 17 589.432
    1 -3 -17 310.188
    1 -3 -17 535.701
    -1 -3 17 598.894
    -1 -3 17 747.694
    -1 -3 17 849.511
    -1 3 17 1186.82
    -1 3 17 304.729
    1 3 -17 358.804
    -1 3 16 85457.2
    1 3 -16 78895.1
    1 -3 -16 80792.2
    -1 -3 16 78638.6
    1 -3 -16 78418.5
    1 3 -16 76072.5
    1 3 -16 78046.3
    -1 -3 16 77473.2
    1 3 -16 75555.2
    -1 -3 16 78685.4
    -1 -3 16 77094.5
    1 -3 -16 77856.4
    -1 3 16 83111.2
    -1 3 16 80693.6
    1 3 -16 79666.8
    -1 -3 16 76866.1
    -1 -3 15 833.978
    1 3 -15 864.099
    1 3 -15 617.465
    -1 3 15 761.592
    1 -3 -15 746.368
    -1 -3 15 317.254
    1 -3 -15 582.602
    1 3 -15 465.71
    1 -3 -15 455.809
    -1 3 15 636.68
    -1 3 15 613.466
    1 3 -15 536.778
    1 -3 -15 485.907
    -1 -3 15 506.835
    -1 -3 15 966.567
    -1 -3 15 503.706
    1 3 -15 658.105
    -1 3 15 645.893
    1 3 -14 44960.4
    1 3 -14 48247
    -1 -3 14 47944
    1 3 -14 47715.6
    -1 -3 14 48291.8
    1 -3 -14 51541.4
    1 3 -14 49530
    1 3 -14 46055.9
    -1 -3 14 50115.7
    -1 3 14 50114.5
    -1 -3 14 49564.3
    -1 3 14 50119.4
    1 -3 -14 50646.9
    -1 3 14 47956.2
    1 3 -14 49427.4
    1 -3 -14 42751.5
    -1 -3 14 49523.3
    1 -3 -14 48112.9
    -1 3 14 50042.7
    -1 3 13 33588.8
    -1 -3 13 35417.4
    1 3 -13 34602.4
    1 3 -13 34619.2
    -1 -3 13 34108.3
    -1 3 13 35843.9
    -1 3 13 33903.3
    1 3 -13 33674.4
    -1 -3 13 36934.4
    1 -3 -13 29909.9
    -1 -3 13 34069.8
    1 -3 -13 35720.8
    1 3 -13 33960.6
    1 -3 -13 31628.5
    1 -3 -13 35867.3
    1 3 -13 32646.1
    -1 3 13 34875.2
    1 3 -13 34504.5
    -1 -3 13 34484.9
    -1 3 13 35297.4
    -1 3 12 5911
    -1 -3 12 6340.42
    1 -3 -12 6223.82
    -1 -3 12 6462.65
    -1 3 12 6626.65
    1 3 -12 5476.46
    1 3 -12 6535.81
    -1 3 12 6295.89
    1 3 -12 6195.12
    1 3 -12 6304.84
    1 3 -12 5271.06
    1 3 -12 7546.18
    1 3 -12 5943.18
    -1 -3 12 5882.65
    -1 -3 12 7184.85
    -1 -3 12 7171.96
    -1 -3 12 5805.77
    1 -3 -12 6792.63
    1 -3 -12 6534.29
    -1 3 12 6895.74
    -1 3 12 8100.98
    1 -3 -11 2101.15
    1 -3 -11 1487.1
    -1 -3 11 1374.21
    1 3 -11 1445.35
    1 3 -11 1204.12
    1 3 -11 1805.69
    -1 -3 11 1980.97
    -1 3 11 2146.91
    -1 3 11 1453.24
    -1 -3 11 2500.78
    1 3 -11 996.676
    -1 -3 11 1641.58
    1 3 -11 1608.62
    1 3 -11 2042.69
    -1 -3 11 1898.46
    -1 3 11 1518.32
    -1 -3 11 1597.72
    -1 3 11 1559.4
    -1 3 11 1526.16
    1 3 -11 1512.51
    1 3 -11 1306.84
    1 -3 -11 1754.6
    -1 -3 11 1641.73
    -1 -3 10 401838
    -1 3 10 408695
    1 -3 -10 392125
    -1 -3 10 424732
    1 3 -10 391121
    1 3 -10 408665
    -1 -3 10 414570
    -1 3 10 407429
    1 -3 -10 405546
    1 3 -10 419761
    1 3 -10 399630
    -1 3 10 406653
    -1 -3 10 405381
    -1 3 10 414362
    1 3 -10 403981
    -1 -3 10 406357
    1 -3 -10 413605
    1 3 -10 405035
    -1 -3 10 415821
    -1 -3 10 415985
    1 3 -10 411097
    -1 3 10 399789
    1 3 -10 405452
    1 -3 -10 407180
    -1 3 9 10291.7
    -1 -3 9 11201.9
    -1 -3 9 11933.3
    1 3 -9 11100.9
    1 -3 -9 10398.8
    1 3 -9 11019.9
    -1 -3 9 11517.4
    1 3 -9 11594.5
    1 3 -9 10874.3
    -1 3 9 10702.9
    -1 -3 9 11256.6
    1 3 -9 10875.1
    -1 3 9 11112.4
    1 3 -9 12034.9
    -1 3 9 11115.1
    -1 3 9 10704.6
    -1 -3 9 11298.5
    -1 3 9 10815.1
    -1 3 9 10572.5
    1 -3 -9 10246.1
    1 3 -9 10022.8
    1 3 -9 10411.6
    -1 3 9 9803.55
    1 3 -9 11541.1
    -1 -3 9 11563.5
    -1 -3 9 10362.2
    1 -3 -9 11106.7
    1 -3 -9 10680.7
    -1 3 8 322369
    -1 3 8 326630
    1 -3 -8 322197
    1 3 -8 324594
    -1 -3 8 327147
    -1 -3 8 328959
    -1 -3 8 332824
    1 3 -8 330714
    -1 -3 8 319571
    1 3 -8 313044
    -1 3 8 311491
    1 3 -8 321609
    -1 3 8 332921
    1 3 -8 313412
    1 3 -8 317776
    1 -3 -8 332801
    -1 3 8 332944
    -1 3 8 329805
    1 3 -8 312956
    -1 3 8 329542
    -1 3 8 319225
    -1 3 8 316642
    -1 -3 8 326408
    1 3 -8 322036
    1 -3 -8 312841
    1 3 -8 324844
    1 3 -8 335989
    1 -3 -8 328637
    -1 -3 8 331007
    1 -3 -8 320836
    -1 3 7 1272.72
    1 3 -7 1283.78
    -1 -3 7 1267.18
    1 -3 -7 1462.8
    -1 3 7 896.592
    1 -3 -7 951.751
    1 3 -7 1116.25
    -1 3 7 1147.38
    -1 3 7 1242.24
    1 3 -7 1278.44
    -1 -3 7 1599.54
    -1 3 7 1374.05
    -1 3 7 1486.23
    -1 -3 7 1408.32
    1 -3 -7 958.319
    -1 3 7 1226.33
    1 3 -7 1194.64
    1 3 -7 1625.35
    -1 3 7 1027.43
    1 3 -7 1357.04
    -1 -3 7 1173.95
    1 3 -7 1085.63
    -1 3 7 1230.49
    1 3 -7 994.951
    1 3 -7 1458.1
    1 3 -7 1282.95
    1 3 -7 1358.99
    1 -3 -7 850.711
    1 -3 -7 1081.12
    1 3 -6 1177.75
    -1 3 6 1106.07
    1 3 -6 959.147
    -1 -3 6 910.994
    -1 3 6 1055.92
    1 3 -6 886.906
    -1 -3 6 941.892
    1 3 -6 987.134
    -1 3 6 1365.84
    1 -3 -6 1057.34
    -1 -3 6 1234.13
    -1 3 6 768.506
    -1 3 6 1008.91
    1 3 -6 1033.6
    1 -3 -6 1149.11
    1 3 -6 1421.52
    -1 -3 6 1335.23
    1 3 -6 1308.94
    1 3 -6 874.759
    1 -3 -6 1309.34
    -1 3 6 864.077
    1 -3 -6 812.129
    -1 -3 6 980.614
    -1 3 6 849.986
    1 -3 -6 1175.61
    1 3 -6 1274.6
    1 3 -6 827.145
    1 3 -5 1231.52
    1 3 -5 1099.68
    1 -3 -5 946.772
    1 3 -5 1158.89
    -1 3 5 962.073
    -1 -3 5 807.359
    -1 3 5 1281.73
    -1 3 5 1186.82
    1 3 -5 1047.6
    1 3 -5 962.172
    1 3 -5 1301.08
    -1 3 5 1050.77
    1 3 -5 777.584
    1 3 -5 902.573
    1 -3 -5 1059
    -1 3 5 1217.42
    -1 -3 5 1281.9
    -1 -3 5 1028.16
    1 -3 -5 899.588
    1 -3 -5 1078.53
    1 -3 -5 875.082
    -1 3 5 1125.18
    1 3 -5 876.223
    1 3 -5 797.432
    -1 -3 5 1111.3
    -1 -3 5 983.569
    1 3 -5 941.114
    1 -3 -5 876.33
    -1 3 5 1032.74
    1 3 -4 231261
    1 -3 -4 237309
    -1 -3 4 224601
    -1 3 4 236803
    1 -3 -4 227073
    1 -3 -4 224003
    1 -3 -4 231617
    -1 3 4 231157
    -1 3 4 223882
    -1 -3 4 231024
    -1 3 4 229467
    1 -3 -4 222731
    -1 3 4 223449
    1 3 -4 226907
    1 3 -4 234284
    -1 3 4 224839
    1 -3 -4 221935
    1 3 -4 221979
    1 3 -4 224559
    -1 -3 4 230894
    -1 3 4 229708
    -1 -3 4 221505
    1 3 -4 226520
    -1 -3 4 228609
    1 3 -4 227153
    1 3 -4 221785
    -1 -3 4 219989
    1 3 -4 228468
    -1 -3 3 30658.8
    -1 -3 3 30408.3
    -1 3 3 31326.8
    1 3 -3 33475.9
    -1 3 3 31347.5
    -1 -3 3 32679.2
    1 -3 -3 30736.7
    -1 3 3 32080.8
    1 -3 -3 31245.4
    1 3 -3 33623.3
    -1 3 3 32697.9
    1 -3 -3 28578.6
    -1 3 3 31694.5
    -1 3 3 32164.6
    1 3 -3 31855.7
    -1 -3 3 32083.4
    -1 -3 3 31892.5
    -1 -3 3 31114.5
    1 -3 -3 30157.6
    -1 3 3 32530.7
    1 3 -3 32797.2
    1 -3 -3 31083.7
    1 -3 -3 31214.7
    1 3 -3 31000.9
    1 3 -3 32553.9
    1 -3 -2 658160
    -1 3 2 666869
    1 -3 -2 653803
    1 3 -2 668992
    -1 -3 2 663279
    1 3 -2 658642
    1 -3 -2 669904
    -1 3 2 665168
    1 3 -2 660018
    -1 -3 2 648223
    1 -3 -2 645638
    -1 3 2 674837
    1 -3 -2 670575
    -1 -3 2 650204
    -1 3 2 653632
    -1 3 2 668218
    1 3 -2 654021
    -1 -3 2 644773
    1 -3 -2 665825
    -1 3 2 664237
    1 3 -2 668405
    -1 -3 2 657290
    -1 3 2 668629
    1 -3 -1 63500.7
    -1 3 1 66821.4
    1 3 -1 66727.3
    1 3 -1 67159.2
    -1 3 1 68935.7
    -1 -3 1 67307.7
    1 3 -1 67585.9
    -1 3 1 68951.4
    -1 -3 1 67780.7
    1 3 -1 69584.4
    -1 -3 1 67420.5
    1 -3 -1 66106.9
    -1 -3 1 68289.6
    -1 3 1 68457.3
    1 3 -1 68003.7
    1 3 -1 68968.7
    -1 3 1 68314.3
    1 -3 -1 64825.2
    1 -3 -1 67099.9
    1 -3 -1 64912.9
    -1 -3 1 67546.6
    1 -3 0 4273.97
    -1 -3 0 4520.31
    1 -3 0 4689.88
    1 3 0 4003.41
    1 3 0 4523.91
    -1 -3 0 5376.9
    -1 3 0 4249.04
    1 3 0 4766.13
    -1 3 0 4238.22
    1 -3 0 3936.1
    -1 -3 0 4274.28
    -1 -3 0 5091.86
    1 3 0 4211.27
    -1 3 0 4115.04
    1 3 0 4499.15
    -1 -3 0 4516.5
    -1 -3 0 4522.77
    -1 3 0 4437.77
    -1 3 0 4403.36
    1 3 0 4664.17
    1 -3 0 4197.87
    1 -3 1 28404.3
    1 3 1 27945.3
    -1 3 -1 26497.4
    -1 -3 -1 27159.9
    1 -3 1 25078.7
    -1 3 -1 27701.3
    1 3 1 25713.9
    1 -3 1 27054.4
    -1 -3 -1 28194
    1 -3 1 28287.9
    -1 3 -1 27900.7
    1 3 1 26303.4
    1 3 1 28552.5
    -1 -3 -1 25980.2
    -1 3 -1 29065.4
    1 -3 1 26102
    -1 -3 -1 29082.2
    -1 3 -1 28156.7
    -1 -3 -1 25935.2
    1 3 1 26505.8
    -1 -3 -1 26605.8
    1 3 1 27433.7
    1 3 1 28573
    -1 -3 -2 216546
    1 3 2 220937
    -1 3 -2 208645
    1 3 2 216065
    -1 -3 -2 214306
    -1 3 -2 212101
    -1 -3 -2 217287
    1 -3 2 213552
    -1 -3 -2 219737
    -1 3 -2 211090
    -1 3 -2 209834
    1 -3 2 215449
    1 3 2 218426
    -1 -3 -2 216620
    1 3 2 219993
    -1 -3 -2 217667
    1 3 2 222624
    1 3 2 214503
    -1 3 -2 212401
    1 -3 2 211362
    1 -3 2 213275
    1 -3 3 17359.4
    1 -3 3 16352.1
    -1 3 -3 16340.2
    -1 3 -3 15918.1
    -1 -3 -3 16741.8
    -1 3 -3 17083.4
    1 3 3 16716.2
    -1 3 -3 17304.4
    1 3 3 16678.6
    1 3 3 16623.9
    1 -3 3 16887.9
    -1 -3 -3 16664.9
    -1 3 -3 17026.7
    1 3 3 16984.1
    -1 -3 -3 16256.7
    -1 -3 -3 17640.9
    -1 -3 -3 16235.2
    1 3 3 15768.1
    1 -3 3 17453.8
    -1 3 -3 16879.3
    1 -3 3 16983.2
    1 3 3 18280.2
    1 -3 3 16633.2
    -1 3 -3 15333.8
    1 3 4 146934
    -1 -3 -4 147461
    1 3 4 147487
    1 -3 4 141613
    -1 3 -4 141680
    -1 -3 -4 147189
    1 3 4 141715
    1 -3 4 144042
    -1 3 -4 146113
    -1 3 -4 139088
    1 3 4 151320
    1 -3 4 144272
    -1 3 -4 140016
    1 -3 4 141146
    -1 -3 -4 149123
    -1 3 -4 140485
    1 -3 4 146022
    1 -3 4 144715
    1 3 4 149893
    -1 3 -4 140114
    1 3 4 145899
    -1 -3 -4 147762
    -1 3 -4 143790
    -1 3 -4 140121
    1 3 4 146358
    -1 3 -4 145756
    1 -3 4 144757
    1 3 5 6502.77
    1 -3 5 5994.29
    -1 -3 -5 5907.43
    1 -3 5 5336.16
    1 -3 5 5253.34
    1 3 5 6550.48
    1 -3 5 5539.15
    1 -3 5 5841.74
    -1 3 -5 6340.24
    -1 3 -5 6767.17
    1 -3 5 5862.37
    -1 3 -5 5906.95
    1 -3 5 6785.69
    -1 3 -5 6340.02
    1 3 5 6267.42
    -1 3 -5 5609.12
    -1 3 -5 5390.9
    -1 3 -5 5684.15
    1 3 5 7021.78
    1 3 5 5354.14
    1 3 5 6224.25
    -1 -3 -5 6222.83
    -1 3 -5 6013.19
    -1 -3 -5 5694.36
    -1 3 -5 6032.73
    -1 -3 -5 5973.98
    -1 3 -6 1262.35
    1 3 6 1377.42
    -1 3 -6 1383.06
    1 -3 6 1769.22
    -1 -3 -6 1932.83
    -1 3 -6 1399.71
    -1 -3 -6 1502.12
    -1 3 -6 1804.91
    -1 3 -6 1088.99
    1 3 6 1631.89
    -1 3 -6 1107.92
    -1 -3 -6 1632.46
    1 3 6 1777.77
    -1 3 -6 1785.84
    1 -3 6 1368.82
    1 -3 6 2347.92
    1 -3 6 1846.66
    1 -3 6 1753.24
    1 3 6 2129.13
    -1 -3 -6 2269.59
    1 3 6 1774.44
    1 3 6 1571.68
    1 -3 6 1237.18
    -1 3 -6 1991.61
    1 -3 6 1579.01
    1 -3 7 60417.7
    1 -3 7 56062.9
    1 -3 7 57321.6
    -1 3 -7 57925.5
    1 -3 7 56256.3
    -1 3 -7 54761
    1 3 7 61650.9
    -1 3 -7 58317.5
    1 -3 7 55243.4
    1 -3 7 59350.2
    1 3 7 57221
    1 3 7 58920.5
    1 3 7 56371.8
    1 -3 7 56966
    -1 -3 -7 58994.6
    -1 3 -7 56856
    1 3 7 59449.2
    -1 3 -7 60529
    -1 -3 -7 57730.4
    -1 -3 -7 61013.7
    -1 3 -7 56323.5
    -1 -3 -7 59295.2
    1 -3 7 59089.2
    -1 3 -7 56319.8
    1 3 7 55387.4
    1 3 8 289020
    1 -3 8 282554
    -1 3 -8 283273
    -1 3 -8 271774
    -1 -3 -8 281792
    -1 3 -8 282137
    -1 -3 -8 287922
    1 -3 8 284344
    -1 -3 -8 282936
    -1 -3 -8 293172
    1 3 8 280276
    1 3 8 293238
    1 -3 8 290513
    1 -3 8 278548
    1 -3 8 279558
    1 -3 8 288925
    1 3 8 292069
    1 3 8 286017
    1 3 8 282243
    1 3 8 287588
    -1 3 -8 296596
    -1 3 -8 280870
    -1 3 -8 291389
    -1 3 -8 286930
    1 -3 8 284019
    1 3 8 287202
    -1 -3 -9 46101.9
    1 3 9 47346.1
    1 -3 9 48457
    -1 -3 -9 45341.1
    -1 3 -9 48752.9
    -1 -3 -9 47251.2
    -1 -3 -9 48656.4
    -1 3 -9 47535.3
    1 -3 9 46435.8
    1 3 9 45030.7
    -1 3 -9 45508.9
    1 -3 9 45509.3
    -1 3 -9 44928.2
    1 3 9 46370.3
    1 -3 9 48036.3
    -1 3 -9 45696.6
    -1 3 -9 46903.4
    1 -3 9 48481.5
    1 3 9 47054.2
    -1 3 -9 46927.3
    1 -3 9 48022.4
    1 3 9 46287.4
    -1 3 -9 50877.6
    1 3 9 46399.7
    1 3 9 46758.5
    -1 3 -10 236776
    1 3 10 238496
    1 3 10 237926
    1 3 10 232524
    1 -3 10 235623
    -1 3 -10 239320
    -1 -3 -10 235937
    1 -3 10 227551
    1 3 10 231554
    -1 3 -10 236972
    1 -3 10 232811
    1 3 10 227568
    -1 3 -10 226001
    -1 -3 -10 239455
    1 -3 10 240864
    -1 3 -10 228935
    1 -3 10 241980
    1 3 10 228150
    1 3 10 233847
    -1 -3 -10 242345
    1 -3 10 235648
    1 3 11 3907.84
    1 -3 11 4234.95
    -1 3 -11 3673.11
    1 3 11 2782.22
    -1 -3 -11 3796.27
    -1 -3 -11 3618
    -1 3 -11 4142.63
    1 3 11 3765.65
    1 -3 11 3931.34
    -1 -3 -11 3056.8
    1 3 11 3494.42
    1 -3 11 3794.22
    -1 3 -11 3533.21
    1 -3 11 3432.74
    -1 3 -11 3926.21
    -1 3 -11 4200.06
    1 -3 11 4429.26
    1 3 11 2920.8
    -1 3 -11 3050.41
    1 3 11 2977.18
    -1 -3 -12 2625.68
    -1 -3 -12 3458.59
    1 -3 12 2948.68
    1 -3 12 3251.09
    1 3 12 3359.54
    -1 3 -12 3633.44
    -1 3 -12 2891.35
    -1 -3 -12 2311.44
    1 3 12 2661.2
    -1 3 -12 3731.96
    1 3 12 3539.29
    1 -3 12 3314.38
    1 3 12 2391.94
    1 3 12 2645.26
    1 3 12 2751.26
    -1 3 -12 3422.34
    1 3 12 3602.11
    1 -3 12 2873.88
    1 -3 12 2832.91
    1 3 13 1096.01
    -1 -3 -13 1119.42
    1 3 13 1060.56
    1 3 13 1593.43
    1 -3 13 910.229
    1 3 13 1181.79
    1 -3 13 1271.36
    -1 3 -13 958.417
    -1 3 -13 1467.67
    1 3 13 1140.46
    1 -3 13 1433.98
    -1 -3 -13 1481.61
    -1 3 -13 1478.24
    1 -3 13 1833.98
    1 -3 13 1289.28
    1 3 13 1881.28
    -1 -3 -13 1574.83
    -1 3 -13 914.464
    1 -3 14 54989
    1 3 14 54851.4
    -1 3 -14 54293.1
    1 3 14 57104.8
    -1 -3 -14 55654.7
    1 3 14 56567.1
    1 -3 14 55304.3
    1 -3 14 57176.2
    1 3 14 53518.8
    1 3 14 52291.2
    1 -3 14 54080.3
    -1 3 -14 55539.7
    -1 3 -14 57624.5
    1 -3 14 52916.6
    1 3 14 51968.8
    -1 -3 -14 58319.7
    -1 -3 -14 53838.2
    -1 3 -14 54883
    1 -3 15 299.435
    1 -3 15 222.671
    1 -3 15 770.389
    1 3 15 244.966
    -1 3 -15 662.478
    -1 -3 -15 382.586
    -1 -3 -15 748.238
    -1 3 -15 531.403
    -1 3 -15 163.001
    1 3 15 557.469
    1 3 15 357.864
    -1 -3 -15 81.2427
    1 3 15 119.412
    -1 3 -15 637.951
    1 -3 15 654.988
    1 3 15 124.96
    1 -3 15 386.531
    1 -3 16 50255.2
    1 3 16 52154.4
    1 3 16 50441.1
    1 3 16 52015.4
    -1 3 -16 50769.4
    1 -3 16 51551.8
    -1 3 -16 48203.8
    -1 3 -16 54810.9
    1 -3 16 50452.1
    -1 -3 -16 50314.3
    -1 -3 -16 50140.9
    1 -3 16 49706.2
    1 -3 16 49515.7
    1 3 16 50211.7
    1 3 17 8354.37
    1 3 17 10525.8
    -1 -3 -17 9770.52
    1 -3 17 10657.7
    1 3 17 9502.4
    1 -3 17 9853.07
    -1 -3 -17 11628.2
    1 3 17 9945.32
    1 -3 17 10111.4
    -1 3 -17 10116.8
    1 -3 17 9915.35
    -1 3 -17 9247.73
    -1 3 -17 8962.29
    1 -3 17 10555.9
    -1 -3 -18 11191.8
    1 -3 18 10371.3
    -1 3 -18 10714.1
    -1 3 -18 10486.8
    1 3 18 11193
    -1 -3 -18 12657.9
    -1 3 -18 11846
    1 3 18 11654.4
    1 -3 18 10015.4
    1 -3 18 11595
    1 3 18 12496.5
    -1 -3 -19 1668.91
    1 -3 19 1560.38
    1 3 19 1603.84
    1 3 19 1090.36
    1 3 19 1167.82
    -1 3 -19 1791
    1 -3 19 2568.47
    -1 -3 -19 1329.4
    -1 3 -19 1234.33
    1 -3 19 1096.81
    -1 3 -20 14164.4
    -1 3 -20 14827.4
    1 -3 20 14233.5
    -1 -3 -20 14051.9
    1 -3 20 12834.9
    -1 -3 -20 15544.6
    1 3 20 13948.5
    1 3 20 14346.7
    -1 3 -21 710.101
    1 -3 21 974.835
    -1 3 -21 513.926
    1 3 21 2272.53
    1 3 21 793.297
    1 -3 21 1477.71
    -1 -3 -21 266.901
    1 -3 22 18525.8
    -1 -3 -22 18237.1
    1 3 22 19631.7
    -1 3 -22 16215.4
    1 3 22 17360.8
    -1 3 -22 16444.2
    1 -3 22 16831.3
    1 3 23 -345.062
    1 3 23 341.413
    -1 3 -23 1200.89
    -1 -3 -23 911.227
    1 -3 23 142.895
    1 -3 23 426.759
    -1 -3 -24 3442.07
    1 -3 24 4605.22
    1 -3 24 3033.64
    -1 3 -24 2051.37
    1 3 24 5771.1
    1 3 24 4473.08
    1 -3 25 -298.049
    -1 3 -25 -765.727
    -1 -3 -25 707.41
    -1 -5 26 3267.97
    -1 5 25 384.216
    -1 -5 25 958.242
    -1 5 24 3244.41
    1 -5 -24 4591.52
    -1 5 24 4637.86
    -1 -5 24 2546.38
    -1 5 24 3386.77
    -1 5 23 29.1964
    -1 5 23 -222.205
    -1 -5 23 -931.19
    1 -5 -23 1038.74
    1 5 -23 -150.023
    -1 5 23 565.282
    1 5 -23 379.35
    -1 5 22 18018.7
    1 5 -22 16908.5
    -1 5 22 16057.8
    1 5 -22 16961.1
    -1 -5 22 18883.3
    1 -5 -22 17237
    1 -5 -21 7701.43
    -1 5 21 6148.66
    -1 -5 21 8842.61
    -1 5 21 9162.91
    -1 5 21 7476.29
    1 5 -21 7810.99
    1 5 -21 7351.28
    1 -5 -21 8558.76
    1 5 -21 8491.49
    1 -5 -20 14488.7
    1 5 -20 13308
    1 5 -20 14335.5
    1 5 -20 14144.2
    -1 -5 20 13676.2
    -1 -5 20 11741.5
    -1 5 20 12498.8
    -1 5 20 13754.3
    1 -5 -20 13559.5
    1 5 -20 11795.3
    -1 5 20 13725.2
    1 5 -19 743.12
    1 5 -19 1170.34
    -1 -5 19 1124.35
    -1 5 19 1392.76
    -1 5 19 701.355
    -1 -5 19 1083.98
    1 -5 -19 1093.69
    1 5 -19 356.83
    1 5 -19 1812.68
    -1 5 19 1147.76
    1 -5 -19 1473.22
    1 5 -18 14440.6
    1 -5 -18 14221
    -1 5 18 14708.4
    -1 5 18 12614.8
    1 5 -18 15151.6
    -1 5 18 17211.5
    -1 -5 18 12320.9
    -1 -5 18 12211.9
    1 5 -18 14795.6
    -1 -5 18 14853
    1 5 -18 13359.1
    1 -5 -18 12777.9
    -1 5 17 14631.9
    -1 5 17 13883.7
    1 -5 -17 12185
    -1 -5 17 14624
    1 5 -17 13961.1
    -1 5 17 14240
    1 5 -17 14445
    1 5 -17 14196.8
    1 5 -17 14310.7
    -1 -5 17 12564
    -1 -5 17 14464.1
    1 -5 -17 14364.6
    -1 -5 17 15869.6
    1 -5 -17 13937
    -1 5 16 110785
    1 -5 -16 107267
    -1 -5 16 101616
    1 5 -16 101624
    1 5 -16 106484
    1 5 -16 109024
    1 5 -16 109622
    -1 5 16 110486
    -1 5 16 109747
    -1 -5 16 110695
    1 -5 -16 110339
    1 5 -16 106019
    -1 -5 16 112118
    1 -5 -16 105945
    -1 -5 16 105693
    -1 -5 15 8756.43
    1 5 -15 7725.95
    -1 5 15 10121
    -1 -5 15 9699.89
    1 5 -15 7601.11
    -1 -5 15 8364.19
    1 5 -15 8799.42
    1 5 -15 9640.48
    -1 5 15 8294.36
    1 5 -15 9084.02
    1 -5 -15 8096.81
    1 -5 -15 8661.45
    1 5 -15 7918.39
    -1 5 15 8728.77
    -1 -5 15 9439.05
    -1 5 15 7457.32
    1 -5 -15 8023.7
    -1 -5 14 11901.9
    1 5 -14 12272.7
    -1 5 14 10171.1
    1 5 -14 11963.6
    -1 -5 14 12592.6
    1 -5 -14 12414.9
    1 -5 -14 11198.4
    1 5 -14 12214.8
    1 -5 -14 13303.6
    -1 5 14 12812.7
    1 5 -14 12025.8
    -1 -5 14 11612.3
    -1 5 14 12514
    1 5 -14 11642.8
    1 5 -14 13002.3
    -1 5 14 12674.8
    -1 5 14 11893
    1 5 -14 12528.7
    -1 -5 14 12231.1
    -1 -5 13 13246.6
    1 5 -13 12716.9
    1 5 -13 13194.4
    -1 5 13 11963.4
    1 5 -13 12853.4
    -1 5 13 13494.5
    -1 5 13 12280.3
    1 -5 -13 11061.4
    1 5 -13 12491.6
    1 -5 -13 14535.9
    1 -5 -13 11316.6
    -1 5 13 11531.6
    1 5 -13 12211.2
    1 5 -13 12791.9
    -1 -5 13 12639.7
    -1 -5 13 13327.6
    -1 5 13 12923.3
    -1 -5 13 13054.7
    -1 5 12 2187.92
    1 -5 -12 2479.55
    -1 5 12 3403.76
    1 5 -12 2718.16
    -1 5 12 1992.53
    -1 5 12 1986.54
    1 5 -12 3294.85
    -1 5 12 2204.35
    -1 -5 12 2478.96
    -1 -5 12 2226.71
    1 -5 -12 2677.32
    -1 -5 12 1881.18
    1 5 -12 3003.99
    1 5 -12 1954.61
    1 5 -12 2469.92
    -1 5 12 2681.83
    1 5 -12 2456.09
    1 -5 -12 2964.38
    1 5 -11 29.9856
    1 5 -11 157.163
    -1 5 11 275.467
    -1 5 11 297.466
    -1 -5 11 137.13
    -1 -5 11 366.498
    -1 -5 11 627.933
    1 -5 -11 792.497
    1 -5 -11 578.474
    -1 5 11 319.773
    1 5 -11 95.0466
    -1 5 11 -62.138
    1 5 -11 650.097
    1 5 -11 -36.8675
    -1 5 11 103.365
    1 -5 -11 117.708
    1 5 -11 373.875
    -1 5 11 346.024
    1 5 -10 205729
    1 -5 -10 221707
    1 5 -10 224237
    1 5 -10 208974
    -1 -5 10 218535
    -1 5 10 221945
    1 5 -10 217790
    1 -5 -10 208958
    1 5 -10 211078
    -1 5 10 214267
    -1 -5 10 211468
    1 -5 -10 224204
    -1 5 10 214362
    1 -5 -10 215193
    -1 5 10 219577
    -1 -5 10 218914
    -1 5 10 217228
    1 5 -10 198587
    1 -5 -9 25636.5
    -1 -5 9 27023.9
    1 5 -9 27487
    -1 -5 9 27147.3
    -1 5 9 26503.8
    1 5 -9 26803.5
    1 5 -9 26578.3
    1 -5 -9 27629.6
    -1 5 9 23505.9
    -1 5 9 26267
    -1 5 9 26677
    -1 5 9 26040.4
    1 -5 -9 28900.4
    1 5 -9 28268.2
    1 5 -9 26507.4
    -1 -5 9 27318.5
    1 5 -9 27760.6
    1 -5 -9 26263.2
    -1 5 8 172321
    1 -5 -8 188455
    -1 5 8 182552
    1 5 -8 183020
    1 5 -8 185320
    -1 -5 8 190653
    1 -5 -8 179041
    1 5 -8 176994
    1 5 -8 178909
    1 5 -8 187079
    1 -5 -8 177762
    -1 5 8 186025
    1 5 -8 180864
    -1 -5 8 187290
    -1 -5 8 169996
    -1 5 8 188854
    1 5 -8 164251
    -1 -5 8 186079
    1 -5 -8 180313
    1 5 -8 182533
    -1 5 8 175896
    -1 5 8 189027
    1 -5 -7 507.317
    1 5 -7 263.614
    -1 5 7 544.151
    1 5 -7 423.186
    1 -5 -7 668.168
    -1 -5 7 540.219
    -1 5 7 328.285
    -1 5 7 355.222
    -1 5 7 427.383
    -1 5 7 566.898
    1 -5 -7 305.81
    -1 -5 7 295.797
    -1 -5 7 350.117
    1 5 -7 299.446
    1 -5 -7 482.509
    1 5 -7 548.529
    1 5 -7 377.847
    1 -5 -7 876.723
    1 5 -7 463.446
    1 5 -7 395.692
    -1 5 7 282.334
    1 -5 -7 510.397
    -1 5 7 588.584
    -1 5 7 649.605
    1 5 -7 684.061
    -1 -5 7 444.78
    -1 -5 6 9846.75
    -1 5 6 11869.6
    1 5 -6 11166.9
    1 5 -6 10793.5
    -1 5 6 11033.4
    1 -5 -6 10656.8
    -1 5 6 10693.4
    1 5 -6 9962.88
    1 -5 -6 10706.7
    1 -5 -6 10140.5
    -1 5 6 11086.6
    1 -5 -6 10998.5
    1 5 -6 10778.2
    1 -5 -6 10536.4
    -1 5 6 10636.2
    -1 5 6 11485
    1 -5 -6 11178.5
    -1 -5 6 10922.8
    -1 -5 6 10320.5
    1 5 -6 10893.1
    -1 -5 6 10728.4
    -1 5 6 11781.3
    -1 5 6 10436.6
    1 5 -6 9494.1
    -1 5 6 10866.8
    1 5 -6 12161.3
    -1 -5 6 10726.2
    1 5 -6 11451
    -1 5 5 2060.08
    1 5 -5 1670.13
    -1 5 5 1784.48
    1 5 -5 1850.59
    -1 -5 5 2454.03
    -1 -5 5 1714
    -1 -5 5 2070.2
    1 -5 -5 2051.05
    -1 5 5 1851.81
    -1 -5 5 1758.45
    1 -5 -5 1866.35
    1 5 -5 1870.97
    1 5 -5 1597.89
    -1 5 5 2190.38
    1 5 -5 1548.44
    1 5 -5 1861.49
    1 5 -5 1669.74
    1 5 -5 2105.58
    -1 5 5 2035.53
    -1 -5 5 1771.94
    1 5 -5 1454.27
    1 -5 -5 2140.9
    -1 5 5 1842.73
    1 -5 -5 2143.09
    1 -5 -5 2158.28
    -1 5 5 1681.5
    1 -5 -5 1982.96
    -1 -5 5 1965.59
    1 -5 -5 1581.61
    -1 5 4 148010
    1 5 -4 147276
    1 5 -4 149623
    1 5 -4 142875
    1 -5 -4 143938
    1 5 -4 147184
    1 -5 -4 143969
    1 -5 -4 151751
    -1 5 4 153740
    -1 -5 4 147993
    1 5 -4 145695
    -1 5 4 149247
    -1 5 4 149067
    1 -5 -4 146365
    1 5 -4 148577
    1 -5 -4 150128
    -1 -5 4 144693
    -1 -5 4 144389
    -1 -5 4 145199
    1 -5 -4 146732
    -1 5 4 151510
    -1 5 4 147792
    1 5 -4 143656
    1 -5 -4 149100
    -1 -5 4 145271
    1 5 -3 54706.9
    1 -5 -3 54412.3
    1 5 -3 56416.6
    1 5 -3 57128.5
    1 5 -3 59592.9
    -1 -5 3 58093.9
    1 -5 -3 53129
    -1 5 3 56673.5
    -1 5 3 55496.5
    -1 -5 3 58897.5
    1 -5 -3 57936.2
    1 -5 -3 56417.8
    -1 5 3 56301.4
    1 -5 -3 59077.9
    -1 -5 3 55142.2
    1 5 -3 57126
    1 5 -3 58107.7
    1 -5 -3 56406.8
    -1 5 3 59424.5
    -1 -5 3 57778.7
    -1 5 3 56753.1
    -1 -5 3 55870.2
    -1 5 3 55495.9
    1 -5 -3 57805.1
    -1 -5 2 349172
    -1 -5 2 364784
    1 -5 -2 364230
    -1 5 2 368806
    1 5 -2 370617
    1 5 -2 375482
    -1 -5 2 366471
    -1 -5 2 352370
    1 -5 -2 368060
    1 5 -2 382722
    1 -5 -2 364391
    -1 5 2 358711
    1 -5 -2 361829
    1 -5 -2 360667
    1 -5 -2 369561
    -1 -5 2 366160
    1 5 -2 372033
    -1 5 2 365090
    1 5 -2 358348
    1 5 -2 367961
    -1 5 2 370394
    -1 5 2 375493
    -1 5 2 366557
    -1 -5 1 25516.9
    -1 -5 1 26985.9
    1 -5 -1 26064
    1 5 -1 27585.7
    -1 -5 1 28030.8
    -1 5 1 24419.1
    1 -5 -1 27337.1
    -1 -5 1 25399.2
    1 5 -1 26162.1
    -1 5 1 27192.6
    -1 5 1 26110.3
    -1 -5 1 28069.3
    1 5 -1 28216.7
    1 5 -1 27844.7
    -1 5 1 26237.5
    1 5 -1 27713.6
    -1 5 1 27925.4
    1 5 -1 26938
    -1 -5 1 27443.2
    1 -5 -1 26283
    1 -5 -1 27320.9
    1 -5 -1 26352
    1 -5 -1 28034.3
    1 -5 0 1508.92
    -1 5 0 978.545
    1 -5 0 1356.05
    -1 -5 0 779.532
    1 -5 0 964.208
    -1 5 0 719.94
    1 5 0 939.9
    -1 -5 0 930.943
    1 -5 0 923.391
    -1 5 0 942.124
    -1 5 0 770.824
    1 5 0 928.418
    -1 -5 0 582.628
    1 5 0 899.362
    1 -5 0 847.491
    -1 -5 0 925.246
    1 5 0 817.794
    -1 5 0 837.443
    1 5 0 963.393
    1 -5 0 975.121
    -1 -5 0 1101.02
    -1 -5 0 780.064
    1 5 0 690.018
    -1 5 -1 29039.6
    -1 -5 -1 28082.4
    -1 5 -1 29696.5
    -1 -5 -1 29963
    1 5 1 29638.4
    1 5 1 29398.8
    1 5 1 30205.6
    1 -5 1 27627.4
    1 -5 1 28126.6
    -1 5 -1 29672.3
    -1 -5 -1 29273
    -1 5 -1 30405.7
    1 -5 1 27110
    1 -5 1 30301.7
    1 5 1 30801.9
    1 -5 1 28398.9
    1 -5 1 28527.7
    -1 5 -1 29422.3
    1 5 1 29802.6
    -1 -5 -1 29276.6
    1 5 1 27889.7
    -1 -5 -1 30272.7
    -1 -5 -1 28961.8
    -1 5 -2 197908
    1 5 2 216176
    -1 5 -2 213131
    -1 5 -2 209218
    -1 5 -2 220359
    1 5 2 211663
    1 -5 2 205243
    -1 -5 -2 211483
    -1 -5 -2 208097
    -1 -5 -2 208093
    -1 5 -2 214742
    1 5 2 206608
    1 -5 2 206056
    1 5 2 211953
    1 5 2 202843
    1 -5 2 207401
    -1 -5 -2 205697
    1 5 2 213841
    1 5 2 208868
    -1 5 -2 213318
    -1 -5 -2 210229
    1 -5 2 213139
    -1 -5 -2 210368
    1 5 3 3024.58
    1 5 3 2780.37
    -1 5 -3 2701.14
    -1 -5 -3 2912.62
    1 5 3 3243.88
    -1 -5 -3 3022.14
    -1 -5 -3 3168.41
    -1 -5 -3 2771.84
    1 5 3 3457.14
    -1 5 -3 2937.43
    -1 5 -3 2653.46
    -1 -5 -3 2780.43
    1 -5 3 3365.33
    -1 -5 -3 2810.31
    1 5 3 3318.58
    1 -5 3 3221.36
    1 5 3 2909.43
    1 -5 3 3193.48
    -1 5 -3 2849.91
    -1 5 -3 2662.8
    -1 5 -3 2612.65
    1 -5 3 4159.61
    -1 5 -4 456362
    -1 5 -4 459298
    -1 -5 -4 477497
    -1 5 -4 486414
    1 -5 4 485707
    1 -5 4 466692
    1 5 4 484067
    1 -5 4 472092
    -1 -5 -4 458127
    -1 5 -4 475314
    -1 5 -4 492188
    -1 -5 -4 477924
    -1 5 -4 468095
    -1 -5 -4 481262
    1 5 4 495071
    1 5 4 486761
    1 5 4 472352
    -1 -5 -4 474284
    1 5 4 490117
    1 -5 4 479115
    1 5 4 482724
    1 5 4 461329
    -1 5 -4 470414
    1 -5 4 475824
    -1 5 -4 469175
    1 -5 4 463768
    1 -5 5 34454
    -1 5 -5 35360.2
    -1 -5 -5 36706.1
    -1 -5 -5 36275.6
    -1 5 -5 35730.1
    1 5 5 35997
    -1 5 -5 37704.9
    1 5 5 36660.1
    -1 5 -5 36989.4
    -1 5 -5 35985.3
    1 -5 5 36144.7
    -1 5 -5 35791.8
    -1 5 -5 34702.3
    1 -5 5 33731.7
    1 5 5 36370.6
    1 5 5 35014.2
    1 -5 5 35687.7
    1 5 5 35418.8
    1 5 5 36000.2
    -1 -5 -5 37267
    1 -5 5 34258.4
    1 -5 5 36740.8
    -1 -5 -5 33922.4
    1 5 6 1871.41
    1 -5 6 1710.19
    -1 -5 -6 1600.66
    1 5 6 1163.44
    -1 5 -6 1340.6
    -1 5 -6 1674.44
    -1 5 -6 1846.96
    1 -5 6 1080.92
    -1 5 -6 2078.18
    -1 5 -6 1080.77
    1 5 6 1504.95
    1 -5 6 1171.37
    1 -5 6 2055.39
    -1 5 -6 1665.4
    -1 -5 -6 1285.08
    -1 5 -6 1417.66
    -1 -5 -6 1889.17
    1 -5 6 1765.01
    1 5 6 1259.78
    1 5 6 1175.33
    -1 5 -6 1814.83
    1 -5 6 1854.52
    -1 -5 -6 1507.83
    -1 5 -6 1442.27
    -1 -5 -7 3601.6
    -1 5 -7 3235.06
    1 5 7 3255.14
    1 5 7 2776.38
    -1 5 -7 2378.75
    1 -5 7 2820.17
    -1 -5 -7 3409.71
    -1 5 -7 3282.53
    1 -5 7 2522.83
    1 5 7 3005.36
    1 5 7 3803.2
    1 -5 7 3044.04
    -1 5 -7 2835.12
    1 -5 7 2998.16
    1 5 7 2948.91
    1 -5 7 3011.41
    1 -5 7 2710.5
    -1 5 -7 2454.37
    -1 5 -7 3436.64
    -1 5 -8 235209
    1 5 8 238425
    -1 5 -8 225715
    -1 5 -8 240752
    1 5 8 247001
    1 -5 8 241970
    -1 5 -8 237131
    1 5 8 246218
    -1 5 -8 245507
    -1 5 -8 232201
    1 -5 8 232748
    -1 -5 -8 243414
    1 5 8 245220
    -1 -5 -8 239558
    -1 -5 -8 247942
    1 -5 8 237565
    1 -5 8 239304
    1 5 8 235779
    1 -5 9 5184.58
    1 -5 9 5557.49
    1 5 9 5069.85
    -1 -5 -9 5599.49
    1 5 9 5179.32
    -1 5 -9 4999.38
    1 5 9 5914.33
    -1 5 -9 5525.12
    -1 5 -9 5249.47
    -1 -5 -9 5947.94
    1 -5 9 6125.2
    -1 -5 -9 5331.11
    1 -5 9 5825.8
    1 5 9 5922.8
    -1 5 -9 4628.51
    -1 5 -9 5913.03
    -1 5 -9 5978.15
    1 5 10 134165
    1 -5 10 144709
    1 -5 10 140473
    1 -5 10 137550
    -1 -5 -10 140237
    1 5 10 140969
    1 5 10 147377
    1 5 10 136794
    -1 5 -10 138662
    -1 5 -10 133209
    -1 5 -10 139045
    -1 5 -10 144583
    -1 -5 -10 142806
    1 -5 10 138131
    -1 -5 -10 144689
    1 -5 10 143865
    1 5 10 149870
    -1 5 -10 132968
    1 5 11 6786.92
    1 5 11 7211.08
    -1 5 -11 5420.25
    -1 5 -11 6301.27
    1 5 11 6817.64
    1 -5 11 7863.35
    1 5 11 6572.62
    1 5 11 6827.86
    -1 -5 -11 6112.03
    -1 -5 -11 7591.65
    1 -5 11 7705.88
    -1 5 -11 6949.83
    -1 -5 -11 6020.3
    1 -5 11 6135.64
    1 5 11 6301.8
    1 -5 11 5659.86
    -1 5 -11 7407.68
    -1 5 -11 6782.81
    1 -5 11 6366.13
    -1 5 -12 17739.6
    1 5 12 16346.2
    1 5 12 17169.2
    -1 -5 -12 18540.7
    1 -5 12 17907.8
    -1 -5 -12 18942.9
    1 5 12 17753
    1 -5 12 19707.2
    1 5 12 16728.7
    1 5 12 19054.6
    -1 5 -12 17961.3
    -1 5 -12 18318.6
    -1 -5 -12 17787.9
    1 -5 12 18205.4
    -1 5 -12 20189
    -1 5 -12 15754.3
    1 5 12 18528.3
    1 5 12 20465.4
    1 -5 12 17149.3
    -1 -5 -13 721.143
    1 5 13 1050.97
    -1 -5 -13 1467.35
    -1 5 -13 599.154
    1 -5 13 1459.77
    -1 5 -13 1483.26
    1 -5 13 1330.12
    -1 5 -13 1061.73
    -1 -5 -13 1646.1
    1 5 13 1221.95
    -1 5 -13 1389
    1 5 13 982.482
    1 5 13 1093.41
    1 -5 13 1468.99
    -1 5 -13 512.321
    1 5 13 1158.8
    1 5 13 1077.41
    1 -5 13 1441.06
    1 5 13 1121.39
    1 5 14 102683
    -1 -5 -14 99561.9
    1 -5 14 99092.8
    -1 -5 -14 104300
    1 5 14 103748
    1 5 14 105062
    1 -5 14 99743.9
    1 5 14 104114
    -1 5 -14 100444
    -1 5 -14 103995
    1 -5 14 103563
    1 -5 14 105161
    -1 -5 -14 99819.7
    -1 5 -14 100409
    -1 5 -14 105589
    -1 5 -14 102382
    1 5 15 821.411
    -1 -5 -15 1080.36
    1 -5 15 859.455
    -1 5 -15 1295.53
    1 5 15 580.121
    -1 -5 -15 1028.35
    -1 5 -15 1017.96
    -1 5 -15 845.225
    1 -5 15 1111.24
    1 -5 15 799.719
    -1 5 -15 1600.75
    1 -5 15 1091.27
    1 5 15 1705.34
    1 5 15 472.817
    1 -5 16 54543.3
    -1 5 -16 51683.8
    -1 5 -16 52919.7
    -1 -5 -16 57192.1
    -1 5 -16 56024.9
    1 5 16 56018.6
    1 -5 16 52976.1
    1 -5 16 53999.8
    1 5 16 53294.5
    1 -5 16 54687.2
    -1 -5 -16 53297.8
    1 5 16 55487.5
    1 5 16 53985.5
    -1 5 -17 5564.52
    1 5 17 5310.31
    -1 5 -17 5488.74
    1 -5 17 4873.99
    -1 -5 -17 5725.87
    1 -5 17 4796.41
    1 5 17 4140.77
    1 5 17 4616.82
    1 -5 17 4347.02
    -1 -5 -17 4511.31
    1 5 17 4525.33
    -1 5 -17 4145.12
    1 -5 17 4442.31
    -1 5 -18 8635.56
    -1 5 -18 8582.12
    -1 -5 -18 8058
    1 5 18 10240.8
    1 5 18 8885.57
    1 -5 18 8778.42
    1 5 18 8780.38
    -1 -5 -18 8617.12
    1 -5 18 10545.7
    1 5 18 9061.76
    1 -5 18 10416.5
    1 5 19 1046.79
    -1 -5 -19 655.271
    -1 5 -19 793.96
    1 -5 19 914.005
    1 -5 19 1862.51
    1 -5 19 931.449
    -1 -5 -19 511.275
    1 5 19 1368
    -1 5 -19 767.919
    -1 -5 -20 4824.96
    1 -5 20 4667.52
    1 -5 20 5611.28
    -1 5 -20 4967.78
    1 5 20 5456.66
    1 5 20 6013.09
    -1 5 -20 5495.44
    1 -5 20 4149.57
    -1 -5 -20 4942.41
    -1 5 -21 3739.36
    1 5 21 3479.91
    1 -5 21 3930.19
    1 5 21 4748.35
    1 -5 21 5300.83
    -1 5 -21 4754.76
    -1 -5 -21 5128.17
    -1 -5 -21 4125.46
    1 -5 22 24242.5
    1 5 22 25887.7
    -1 -5 -22 24752.2
    1 -5 22 22314.6
    1 5 22 27030.4
    -1 5 -22 25338.4
    -1 5 -22 24470.7
    1 -5 23 986.868
    1 5 23 1019.71
    -1 -5 -23 756.254
    1 -5 23 1649
    -1 -5 -24 1702.63
    1 -5 24 2871.58
    1 -5 25 771.326
    -1 -7 25 365.665
    -1 7 25 -57.9542
    -1 7 24 2690.45
    -1 -7 24 3463.56
    -1 7 23 1120.4
    -1 -7 23 952.655
    -1 7 23 904.713
    1 -7 -23 2060.96
    1 7 -22 19221.3
    -1 7 22 17065.7
    -1 7 22 19422
    -1 -7 22 17477.1
    1 7 -22 18093.1
    1 -7 -22 16721.1
    1 -7 -21 1662.65
    1 7 -21 3946.79
    -1 7 21 1955.04
    -1 7 21 2820.83
    -1 7 21 3893.37
    -1 -7 21 2953.65
    -1 -7 21 3630.74
    1 7 -21 2775.16
    1 -7 -21 1320.44
    1 7 -21 2558.85
    -1 7 20 9182.92
    1 -7 -20 9253.02
    1 -7 -20 8544.13
    1 7 -20 7324.26
    1 7 -20 9999.67
    -1 -7 20 8229.85
    -1 7 20 8948.41
    1 7 -20 9668.2
    -1 7 20 8391.35
    -1 -7 20 8582.6
    -1 -7 19 2669.35
    1 -7 -19 2028.52
    -1 7 19 2332.76
    1 7 -19 2838.16
    1 7 -19 3068.87
    1 7 -19 2344.56
    1 7 -19 3117.7
    -1 7 19 1257.52
    -1 -7 19 1866.05
    -1 7 19 1651.45
    1 -7 -19 1509.68
    1 7 -18 1094.15
    -1 -7 18 1400.72
    -1 -7 18 1201
    -1 7 18 1465.49
    -1 -7 18 698.707
    -1 7 18 1954.09
    1 -7 -18 1982.77
    -1 7 18 1362.59
    1 7 -18 2069.84
    1 7 -18 735.42
    1 7 -18 1413.82
    1 -7 -18 1386.16
    1 7 -17 9021.43
    -1 7 17 10322.5
    1 -7 -17 8673.81
    -1 7 17 9491.83
    -1 -7 17 10722.9
    -1 -7 17 10160.1
    -1 -7 17 9636.21
    -1 7 17 11133.9
    1 -7 -17 10288.5
    1 7 -17 9553.79
    1 7 -17 10165
    1 7 -17 10310.6
    -1 7 16 48667.6
    -1 7 16 52470
    1 7 -16 48757.5
    -1 -7 16 48527.8
    1 7 -16 44858.2
    1 7 -16 46490.7
    -1 7 16 51620.2
    1 7 -16 49693.1
    1 -7 -16 51376.6
    -1 -7 16 51126.6
    -1 -7 16 49205.5
    1 -7 -16 52010.7
    -1 -7 15 10704.9
    -1 7 15 11091.8
    1 7 -15 9328.96
    -1 7 15 10756.9
    -1 -7 15 12041.2
    1 7 -15 10341.6
    -1 7 15 12632.7
    1 -7 -15 11142.6
    -1 -7 15 12546.7
    1 -7 -15 10713.1
    1 7 -15 12793.5
    1 7 -15 12143.9
    1 -7 -14 59038.7
    -1 7 14 63421.5
    1 7 -14 56497.3
    -1 7 14 59572.5
    -1 7 14 60161.9
    -1 -7 14 60756.5
    -1 -7 14 60009.4
    1 7 -14 56161.5
    1 7 -14 59581.9
    1 -7 -14 62065.6
    -1 -7 14 57144.9
    1 7 -14 57374
    1 7 -14 56596.2
    1 -7 -13 9480.02
    -1 7 13 8737.58
    -1 7 13 7688.11
    1 7 -13 8347.78
    -1 -7 13 9083.56
    1 7 -13 9517.39
    -1 -7 13 8790.79
    1 -7 -13 8168.19
    -1 7 13 7017.19
    1 7 -13 7310.2
    1 7 -13 7407.42
    1 7 -13 7546.18
    -1 7 13 9436.5
    1 7 -13 8137.18
    -1 -7 13 9862.92
    1 7 -12 20318.5
    -1 7 12 23425.5
    -1 7 12 23184
    1 -7 -12 23561.6
    1 7 -12 20666.5
    -1 7 12 21684.1
    1 -7 -12 22420.7
    -1 -7 12 23058.3
    -1 -7 12 19919.7
    1 7 -12 21131.3
    -1 -7 12 21773
    1 7 -12 22355
    1 7 -12 20328.8
    -1 7 12 19133.4
    1 -7 -12 21473.6
    1 -7 -12 21326.6
    1 7 -12 20924.6
    -1 7 11 2698.97
    -1 7 11 1876.77
    1 7 -11 1943.21
    1 -7 -11 1941.24
    1 7 -11 2024.29
    1 -7 -11 1998.97
    1 7 -11 2430.24
    -1 7 11 1979.6
    -1 7 11 2270.56
    1 -7 -11 2298.52
    -1 -7 11 1942.32
    1 7 -11 1735.5
    -1 -7 11 2375.93
    -1 7 11 2153.64
    1 -7 -11 2142.94
    1 7 -11 2202.74
    -1 -7 11 2135.18
    -1 7 10 83538.4
    1 -7 -10 82541
    1 7 -10 87051.5
    -1 -7 10 87079.7
    1 7 -10 79289.8
    1 -7 -10 87400.5
    -1 7 10 77079.5
    1 -7 -10 85226.9
    1 7 -10 80445.7
    -1 -7 10 75697.2
    -1 7 10 81646
    1 7 -10 82224
    1 -7 -10 83290.6
    -1 7 10 78544.3
    -1 -7 10 80633
    1 7 -10 77223.5
    -1 7 10 79615.2
    -1 -7 10 84462.1
    1 -7 -9 25466.9
    -1 7 9 24426
    1 7 -9 26640.7
    -1 -7 9 26021.7
    1 7 -9 24274.7
    1 7 -9 24544.8
    1 7 -9 25183.2
    -1 7 9 25179.8
    -1 -7 9 25880.6
    1 7 -9 27681.3
    -1 -7 9 25362.9
    -1 -7 9 27348.3
    1 -7 -9 26707.9
    1 -7 -9 25349.8
    -1 7 9 25270.5
    -1 7 9 27334.2
    1 -7 -9 25890.7
    -1 7 9 25886.3
    -1 7 9 24356.1
    1 7 -8 124148
    1 7 -8 126979
    1 -7 -8 128053
    1 -7 -8 135026
    1 7 -8 131303
    -1 7 8 126739
    -1 7 8 123079
    1 7 -8 126661
    1 7 -8 126397
    1 -7 -8 127068
    -1 7 8 132465
    1 -7 -8 125649
    -1 7 8 127967
    -1 -7 8 126246
    -1 7 8 127634
    1 -7 -8 129267
    -1 -7 8 123538
    -1 7 8 125129
    1 7 -8 126365
    -1 -7 8 129996
    1 7 -8 112911
    -1 -7 8 129753
    -1 7 7 2704.04
    -1 7 7 2395.43
    1 7 -7 2369.82
    1 -7 -7 3231.59
    1 7 -7 2948.87
    1 7 -7 1806.64
    1 -7 -7 2276.59
    -1 -7 7 2916.96
    -1 -7 7 3107.45
    1 -7 -7 2731.17
    -1 7 7 2469.38
    -1 -7 7 2751.18
    -1 -7 7 2747.28
    1 7 -7 2816.15
    -1 7 7 2609.4
    -1 7 7 2827.08
    1 7 -7 2604.13
    1 7 -7 2584.26
    1 -7 -7 2964.96
    1 -7 -7 2584.72
    1 -7 -6 8709.96
    1 7 -6 9211.61
    -1 -7 6 8521.52
    -1 7 6 9170.37
    1 -7 -6 8960.14
    1 7 -6 8780.41
    1 -7 -6 8130.54
    1 7 -6 8371.9
    -1 7 6 8774.2
    1 -7 -6 9531.38
    -1 7 6 8637.13
    -1 -7 6 8055.46
    -1 -7 6 10210.1
    -1 -7 6 9060.13
    -1 -7 6 9460.15
    1 7 -6 8672.04
    1 -7 -6 8770.04
    -1 7 6 8883.65
    -1 7 6 8761.41
    1 7 -6 9305.53
    -1 -7 5 21409.2
    -1 7 5 20402.8
    1 -7 -5 19884.2
    1 -7 -5 20882.1
    1 7 -5 20366.6
    -1 -7 5 20169.3
    -1 -7 5 19764.8
    -1 7 5 20837.2
    1 7 -5 20870.5
    1 7 -5 21325.3
    -1 -7 5 23877.2
    1 -7 -5 21248.8
    -1 -7 5 20869.4
    1 -7 -5 21621.4
    1 7 -5 20470.6
    1 7 -5 20225
    1 -7 -5 20455
    -1 7 5 20933.6
    1 -7 -4 246464
    1 -7 -4 261640
    1 -7 -4 259690
    -1 -7 4 252493
    1 7 -4 254847
    -1 7 4 256107
    1 -7 -4 248496
    -1 -7 4 257202
    1 7 -4 263309
    -1 -7 4 256277
    -1 7 4 256343
    -1 7 4 262426
    -1 -7 4 255756
    -1 -7 4 253992
    1 7 -4 263103
    1 7 -4 256644
    1 -7 -4 252322
    -1 7 4 248580
    1 7 -3 71430
    -1 -7 3 65240.9
    -1 7 3 69964.7
    -1 -7 3 68879.3
    1 -7 -3 73517.3
    1 -7 -3 68620.5
    1 7 -3 69973.1
    1 7 -3 63647.6
    -1 7 3 65954.4
    -1 7 3 68081.4
    1 -7 -3 67426.6
    -1 -7 3 68205.8
    1 -7 -3 69229.9
    -1 -7 3 71433.3
    -1 -7 3 70671.3
    1 7 -3 66101.2
    1 -7 -3 73112.5
    -1 7 3 66747.5
    1 7 -3 71167.5
    -1 -7 2 210934
    1 -7 -2 213056
    -1 7 2 213751
    -1 7 2 222283
    -1 -7 2 217020
    1 -7 -2 215573
    1 -7 -2 213881
    -1 -7 2 214437
    1 -7 -2 209567
    1 7 -2 210409
    -1 7 2 202519
    1 -7 -2 208412
    1 7 -2 203485
    -1 -7 2 216397
    -1 7 2 215787
    -1 -7 2 199501
    1 7 -2 212785
    -1 7 1 17590.7
    -1 -7 1 17733.6
    -1 -7 1 18184.4
    1 -7 -1 19033.7
    1 -7 -1 18606.9
    -1 -7 1 18844.1
    -1 7 1 17915.6
    -1 -7 1 18620.5
    1 7 -1 17433.1
    1 7 -1 18744.9
    -1 -7 1 19716.8
    1 -7 -1 18686.5
    -1 -7 1 18357.7
    1 7 -1 17664.9
    -1 7 1 18836.1
    1 -7 -1 19509.8
    1 -7 -1 17794.2
    1 -7 0 3393.62
    -1 -7 0 3086.41
    -1 -7 0 3533.45
    -1 7 0 3033.91
    1 -7 0 3631.68
    -1 7 0 3506.31
    -1 7 0 3187.33
    1 -7 0 3381.9
    1 -7 0 3592.04
    1 7 0 3534.36
    -1 -7 0 3605.77
    -1 -7 0 2811.27
    1 -7 0 3619.05
    1 -7 0 3964.44
    1 7 0 3492.43
    1 7 0 3773.14
    -1 -7 0 3216.06
    1 7 1 56923.7
    -1 7 -1 56153.3
    1 -7 1 58389.1
    1 -7 1 55860.3
    -1 -7 -1 58228.4
    1 7 1 56543.7
    1 7 1 57456.1
    -1 -7 -1 60328.7
    -1 -7 -1 58951.4
    -1 -7 -1 54792.1
    1 -7 1 59064.8
    -1 7 -1 56885
    1 7 1 58365.7
    1 -7 1 58657.7
    -1 -7 -1 56865.3
    1 -7 1 57561.8
    1 -7 2 278706
    1 7 2 277389
    -1 -7 -2 282614
    -1 7 -2 281966
    1 7 2 276478
    -1 -7 -2 274581
    1 -7 2 284176
    -1 -7 -2 281178
    -1 -7 -2 272778
    1 7 2 278362
    1 -7 2 246940
    1 7 2 278652
    1 -7 2 271159
    -1 7 -2 274429
    -1 7 -2 275606
    1 -7 2 274037
    -1 -7 -2 277769
    1 7 3 2718.73
    1 -7 3 3291.19
    1 7 3 3048.58
    -1 -7 -3 3198.56
    -1 -7 -3 3515.19
    -1 -7 -3 3727.56
    1 7 3 3276.13
    -1 7 -3 3208.12
    1 7 3 3459.99
    1 7 3 3177.64
    1 -7 3 4023.98
    -1 7 -3 3260.77
    -1 -7 -3 3354.23
    1 -7 3 3225.05
    -1 -7 -3 2864.94
    1 -7 4 170997
    1 -7 4 170360
    1 7 4 176963
    1 7 4 166363
    -1 7 -4 169783
    1 7 4 171440
    1 -7 4 161068
    -1 -7 -4 172300
    -1 7 -4 171129
    1 -7 4 169890
    -1 -7 -4 166398
    -1 -7 -4 176385
    -1 -7 -4 174504
    1 7 4 172708
    1 7 4 175168
    -1 -7 -4 167607
    1 7 5 51232.9
    -1 7 -5 52648.2
    1 7 5 55458.9
    -1 -7 -5 52837.6
    -1 -7 -5 52935
    1 7 5 52706.1
    1 -7 5 51968.3
    -1 -7 -5 53860.5
    1 -7 5 54580.4
    -1 7 -5 52314.2
    1 7 5 53114.4
    -1 7 -5 50756.1
    -1 -7 -5 51434
    1 -7 5 53562.6
    1 -7 5 53097.5
    -1 7 -6 7266.02
    -1 -7 -6 6774.78
    1 -7 6 8216.93
    -1 -7 -6 7812.89
    1 7 6 7305.5
    -1 -7 -6 7967.27
    1 -7 6 8449.54
    -1 7 -6 7446.33
    1 7 6 7424.36
    1 -7 6 7726.74
    1 7 6 7608.51
    -1 -7 -6 7789.66
    1 -7 6 7704.87
    1 -7 6 8419.4
    -1 7 -6 7382.55
    1 7 6 7623.63
    1 -7 7 2675.17
    -1 7 -7 3054.19
    -1 7 -7 2857.91
    1 7 7 2201.78
    -1 7 -7 3128.64
    1 7 7 2438.06
    -1 -7 -7 3362.09
    -1 -7 -7 3525.14
    1 7 7 2343.47
    -1 7 -7 2691.46
    1 7 7 2583.08
    -1 7 -7 2671.45
    1 -7 7 2794.28
    1 -7 7 2862.23
    -1 -7 -7 3324.46
    -1 -7 -7 2296.58
    1 -7 7 2314.95
    -1 -7 -8 132056
    1 -7 8 127447
    -1 -7 -8 135811
    -1 -7 -8 126313
    -1 7 -8 124741
    1 7 8 137084
    1 -7 8 117932
    -1 7 -8 124949
    1 7 8 127523
    1 7 8 134725
    -1 7 -8 128085
    1 -7 8 126579
    -1 -7 -8 138064
    1 -7 8 127723
    -1 7 -8 126323
    1 -7 8 134738
    1 7 8 129897
    -1 7 -8 132073
    1 -7 9 3961.37
    -1 7 -9 5264.26
    1 -7 9 2902.55
    -1 -7 -9 4060.2
    1 -7 9 4261.24
    -1 7 -9 4276.67
    -1 -7 -9 3974.12
    -1 7 -9 3463.85
    1 7 9 3732.81
    1 7 9 4221.39
    -1 -7 -9 3906.89
    -1 7 -9 3717.61
    1 7 9 3762.42
    1 -7 9 4258.88
    1 -7 9 3740.11
    -1 7 -9 3806.09
    1 -7 10 117339
    -1 7 -10 109822
    -1 -7 -10 118523
    -1 -7 -10 117227
    -1 -7 -10 111066
    1 7 10 111547
    -1 7 -10 110126
    1 7 10 122289
    1 7 10 109572
    1 -7 10 116896
    1 -7 10 114035
    -1 7 -10 108171
    -1 7 -10 114237
    -1 7 -10 116646
    1 -7 10 111073
    1 -7 11 1208.56
    -1 -7 -11 1409.09
    -1 7 -11 1398.39
    1 7 11 1478.46
    -1 7 -11 1423.45
    1 7 11 793.298
    1 7 11 1266.92
    -1 7 -11 938.169
    -1 -7 -11 1341.28
    1 7 11 790.039
    1 -7 11 827.503
    1 -7 11 1191.51
    -1 7 -11 864.897
    -1 7 -11 1257.39
    1 -7 11 1422.36
    -1 -7 -12 4517.07
    1 -7 12 4091.54
    1 -7 12 4298.98
    -1 -7 -12 4239.4
    -1 7 -12 3378.85
    1 7 12 4190.5
    1 -7 12 3581.9
    -1 7 -12 2710.62
    -1 7 -12 4053.79
    -1 7 -12 4743
    1 7 12 3276.25
    1 7 12 4085.41
    1 -7 12 5409.21
    -1 7 -12 4557.54
    1 7 12 3539.42
    -1 7 -13 3234.55
    -1 7 -13 3909.69
    1 7 13 3141.94
    1 7 13 2162.03
    -1 7 -13 2750.98
    1 7 13 1824.32
    1 -7 13 3687.81
    -1 -7 -13 3849.73
    1 7 13 3808.96
    1 -7 13 2628.85
    -1 7 -13 3273.3
    -1 7 -13 3065.72
    1 -7 13 3265.94
    -1 -7 -13 3085.36
    1 7 14 28836.8
    -1 7 -14 28614.9
    1 7 14 27851.5
    -1 -7 -14 28560.3
    1 -7 14 29090.6
    1 -7 14 25786.7
    1 -7 14 28359.1
    -1 7 -14 26443.8
    -1 -7 -14 28648.6
    -1 7 -14 31080.9
    1 7 14 27573.7
    -1 7 -15 4691.64
    -1 7 -15 5218.79
    1 7 15 3548.75
    1 -7 15 4478.79
    -1 7 -15 3889.29
    1 -7 15 5231.08
    -1 -7 -15 3879.66
    1 7 15 4151.4
    1 7 15 5105.97
    1 7 15 4172.82
    1 -7 15 5758.63
    -1 -7 -15 4551.19
    1 7 16 37310.4
    1 7 16 39875.7
    1 7 16 37130.2
    -1 7 -16 37742.7
    1 -7 16 38569.1
    1 7 16 39169.1
    1 -7 16 37868.3
    -1 -7 -16 36381.6
    -1 -7 -16 36114.7
    -1 7 -16 37491.5
    1 -7 16 38104.1
    1 -7 17 155.612
    1 7 17 990.445
    -1 7 -17 639.404
    1 7 17 828.672
    1 -7 17 540.492
    1 7 17 707.747
    -1 -7 -17 180.257
    1 -7 17 1185.54
    -1 7 -17 1385.87
    -1 -7 -17 861.441
    1 7 17 686.753
    1 -7 18 6641.13
    1 7 18 6582.18
    1 -7 18 5621.5
    1 7 18 5202.82
    1 7 18 5731.69
    -1 7 -18 4624.1
    -1 7 -18 5465.79
    1 7 18 6481.91
    -1 -7 -18 4743.08
    1 -7 18 6380.36
    -1 -7 -18 5488.27
    1 7 19 403.708
    -1 -7 -19 926.643
    1 -7 19 369.774
    -1 -7 -19 690.833
    -1 7 -19 303.563
    1 7 19 281.867
    1 7 19 -92.8714
    1 -7 19 742.349
    1 7 20 1423.63
    -1 -7 -20 3001.82
    1 -7 20 2737.76
    1 7 20 1374.63
    -1 7 -20 1536.79
    -1 -7 -20 2190.17
    1 -7 20 1743.59
    1 7 21 2790.85
    1 -7 21 2317.68
    1 -7 21 3488.86
    1 7 21 2512.95
    -1 -7 -21 3590.42
    -1 7 -21 2727.57
    -1 -7 -21 1952.67
    -1 -7 -22 14197.5
    1 7 22 11505.9
    1 -7 22 13071.7
    -1 7 -22 9569.81
    1 7 22 12222.8
    1 7 23 394.699
    1 -7 23 717.412
    1 -7 24 1431.54
    -1 9 24 3479.52
    -1 9 23 1442.13
    -1 9 23 2539.2
    -1 -9 23 2539.9
    1 9 -22 18103.6
    1 9 -22 14393.9
    -1 -9 22 17667.1
    1 -9 -22 18174.5
    -1 9 22 20331.5
    1 9 -22 13969.4
    -1 -9 22 15624.1
    -1 9 22 16563.1
    1 -9 -21 5023.35
    -1 9 21 4301.39
    1 -9 -21 3853.29
    1 9 -21 3725.91
    1 9 -21 4518.58
    -1 -9 21 2899.67
    1 9 -21 4382.97
    -1 9 21 4456.43
    -1 -9 21 4688.91
    -1 9 20 5319.93
    1 -9 -20 6071.32
    -1 -9 20 6161.82
    1 9 -20 6067.57
    1 9 -20 4780.18
    -1 9 20 7053.76
    -1 -9 20 5663.56
    1 -9 -20 5605.22
    -1 9 20 6915.78
    1 9 -20 5216.37
    -1 -9 19 -49.779
    -1 9 19 -134.353
    1 9 -19 389.179
    -1 9 19 -55.2606
    1 9 -19 212.361
    1 -9 -19 689.26
    -1 -9 19 447.532
    1 -9 -19 943.231
    1 9 -19 867.409
    -1 9 19 540.018
    1 -9 -18 7215.98
    1 9 -18 7157.91
    1 -9 -18 8862.35
    -1 -9 18 8769.04
    1 9 -18 9680.17
    -1 9 18 6171.99
    1 9 -18 7436.11
    -1 -9 18 8351.79
    -1 -9 18 8044.2
    -1 9 18 8250.75
    -1 9 18 7379.13
    -1 -9 17 6075.58
    1 -9 -17 4110.27
    -1 9 17 5693.42
    -1 9 17 5838.43
    1 9 -17 3743.33
    -1 9 17 6097.38
    1 9 -17 5797.28
    1 9 -17 4955.79
    -1 -9 17 7181.68
    1 -9 -17 6206.79
    -1 -9 17 4577.08
    1 -9 -16 56387.8
    1 -9 -16 56091.9
    -1 9 16 54483.5
    -1 9 16 55230.5
    1 9 -16 52809.9
    1 9 -16 53477.7
    -1 -9 16 58348.7
    -1 9 16 58562.1
    1 9 -16 56631.7
    -1 -9 16 54049.9
    -1 -9 16 53939.8
    1 9 -15 6243.19
    -1 9 15 6806.62
    1 -9 -15 6424.1
    1 9 -15 5969.1
    1 9 -15 4978.03
    -1 9 15 6042.25
    -1 -9 15 5346.06
    -1 -9 15 6071
    -1 -9 15 5336.08
    1 -9 -15 5463.71
    -1 9 15 6127.34
    -1 9 14 32082.4
    -1 9 14 33930.6
    1 9 -14 30756.2
    1 9 -14 33492.8
    1 9 -14 31853.7
    -1 -9 14 31380.9
    -1 -9 14 33237.8
    1 -9 -14 33019.1
    1 -9 -14 34109.6
    -1 -9 14 33206.9
    1 -9 -14 34049.6
    -1 9 14 30674.2
    1 -9 -13 4216.19
    1 9 -13 4190.79
    1 -9 -13 4074.93
    1 -9 -13 4801.5
    -1 9 13 3143.69
    1 9 -13 3097.21
    -1 -9 13 1974.1
    1 -9 -13 3990.84
    1 9 -13 3477.91
    -1 -9 13 3806.17
    -1 -9 13 3881.12
    1 9 -13 3915.02
    -1 9 12 21686.2
    1 -9 -12 17500.1
    -1 -9 12 20808.9
    -1 -9 12 21473.3
    1 9 -12 16874.4
    1 -9 -12 23220.7
    1 9 -12 21545
    1 9 -12 20825.8
    -1 9 12 17778.9
    1 -9 -12 20706
    1 -9 -12 19466.3
    -1 -9 12 18672.6
    -1 9 12 20674.5
    -1 9 11 802.322
    1 9 -11 767.226
    1 9 -11 604.856
    -1 -9 11 337.001
    1 -9 -11 603.173
    -1 9 11 521.632
    1 -9 -11 855.39
    -1 9 11 373.272
    1 -9 -11 977.445
    1 -9 -11 364.185
    -1 -9 11 882.428
    -1 -9 11 315.485
    -1 -9 10 30526.8
    -1 9 10 31492.4
    1 -9 -10 34163.9
    1 9 -10 32401
    -1 -9 10 33583.1
    1 -9 -10 32617.3
    -1 -9 10 30703
    -1 9 10 29922.9
    1 -9 -10 30370.5
    -1 9 10 31578.9
    -1 9 10 34141.5
    1 -9 -10 31725.6
    1 9 -10 30948.6
    -1 -9 9 9332.02
    1 -9 -9 9308.01
    -1 9 9 8887.81
    1 9 -9 10241.9
    1 -9 -9 9235.1
    -1 -9 9 9120.28
    1 -9 -9 10094.7
    1 -9 -9 10219.2
    1 -9 -9 9643.23
    1 9 -9 10855.8
    -1 9 9 9018.24
    -1 9 9 9502.64
    -1 9 9 9123.96
    -1 -9 9 10238.8
    -1 -9 8 120088
    -1 9 8 133301
    1 -9 -8 126441
    -1 9 8 128821
    1 9 -8 124460
    1 -9 -8 126502
    -1 -9 8 125408
    1 -9 -8 120257
    1 -9 -8 119081
    1 9 -8 126922
    -1 -9 8 126487
    1 -9 -8 122294
    -1 9 8 120592
    1 9 -8 122604
    -1 9 8 121800
    -1 9 7 1804.47
    -1 -9 7 1487.83
    1 -9 -7 2059.31
    1 9 -7 1226.58
    1 -9 -7 1649.24
    -1 -9 7 1611.63
    -1 9 7 1634.42
    1 9 -7 2283.95
    -1 -9 7 2779.05
    1 -9 -7 1195.64
    -1 9 7 1637.61
    1 -9 -7 1014.76
    -1 -9 7 2024.94
    1 9 -7 1840.17
    1 -9 -7 1501.55
    -1 9 7 1598.17
    1 9 -6 1398.45
    1 -9 -6 1648.87
    -1 -9 6 1065.68
    1 9 -6 1634.22
    -1 -9 6 1808.04
    1 9 -6 1578.19
    1 -9 -6 1136.03
    1 9 -6 1807.78
    1 -9 -6 1529.56
    1 -9 -6 1674.27
    -1 -9 6 2273.8
    -1 -9 6 1890.79
    1 -9 -6 1974.36
    -1 9 6 1641.46
    -1 -9 6 1742.14
    1 -9 -5 21406.9
    1 9 -5 19082.4
    1 9 -5 20482.1
    -1 9 5 20401.3
    1 9 -5 20341.2
    -1 9 5 20535.5
    1 -9 -5 21680.2
    -1 -9 5 18360.8
    1 -9 -5 18452.5
    1 9 -5 20105.4
    1 -9 -5 20936.2
    -1 -9 5 20142.2
    1 -9 -5 21130
    -1 -9 5 20266.3
    -1 -9 5 19782.9
    -1 -9 4 247081
    1 -9 -4 252349
    1 9 -4 252986
    1 -9 -4 252374
    -1 -9 4 243288
    1 9 -4 246477
    -1 9 4 235124
    -1 -9 4 251444
    1 -9 -4 246153
    1 -9 -4 250037
    1 -9 -4 249643
    1 9 -4 239375
    -1 -9 4 253829
    -1 9 4 243251
    -1 -9 3 30655.4
    1 9 -3 30257.5
    1 -9 -3 31140.4
    1 9 -3 26936
    1 -9 -3 30903.4
    -1 9 3 29324.7
    -1 -9 3 28742.9
    -1 9 3 28524.5
    -1 9 3 29245.4
    1 9 -3 30007.8
    -1 -9 3 32309.6
    -1 -9 3 30252.7
    1 -9 -3 31964.9
    1 9 -3 31113.8
    1 -9 -3 29788.7
    1 -9 -3 29128.6
    1 9 -2 48063.5
    1 9 -2 48637.9
    -1 9 2 47118
    1 -9 -2 49593
    1 -9 -2 47214.9
    1 9 -2 49283.1
    1 -9 -2 47604.8
    -1 -9 2 51926.4
    -1 9 2 46158.1
    -1 -9 2 48471.8
    1 -9 -2 47924.7
    -1 -9 2 47098.6
    -1 -9 2 51542.9
    1 -9 -2 51249.3
    1 -9 -1 5461.07
    -1 -9 1 4999.46
    -1 -9 1 5304.29
    1 9 -1 5294.17
    1 9 -1 5540.79
    -1 -9 1 5234.53
    -1 9 1 3621.91
    -1 9 1 4195.96
    1 -9 -1 4715.39
    1 -9 -1 4995.38
    -1 -9 1 4722.26
    -1 9 1 4140.03
    1 -9 -1 5143.87
    -1 -9 1 5162.35
    1 9 -1 5185.34
    1 -9 -1 5578.49
    1 -9 0 9446.29
    -1 -9 0 10072.1
    -1 9 0 9501.56
    1 9 0 9751.82
    -1 9 0 9631.12
    1 9 0 10047.4
    -1 -9 0 9649.79
    1 -9 0 9545.03
    -1 -9 0 9253.62
    -1 -9 0 9311.36
    1 -9 0 9987.51
    1 -9 0 9515.85
    1 -9 0 9744.53
    -1 -9 0 9759.14
    1 9 1 16831.4
    -1 -9 -1 19146.7
    1 -9 1 19089.5
    -1 9 -1 17727.9
    1 -9 1 17518.9
    1 -9 1 18155
    1 9 1 17644.7
    -1 -9 -1 16715.3
    -1 -9 -1 18818.7
    1 -9 1 17321.2
    -1 -9 -1 18448.7
    -1 -9 -1 18481.2
    1 -9 2 110868
    1 -9 2 100209
    -1 -9 -2 111937
    1 9 2 112659
    -1 9 -2 112147
    1 -9 2 111528
    -1 -9 -2 114065
    -1 -9 -2 112591
    -1 -9 -2 111056
    1 -9 2 112565
    -1 9 -2 109515
    1 9 2 113085
    -1 -9 -2 115017
    1 -9 3 70016.5
    1 9 3 69471
    1 9 3 65030.8
    -1 -9 -3 68298.6
    -1 -9 -3 69550.3
    -1 -9 -3 65129.2
    1 -9 3 69809.4
    -1 9 -3 67647.8
    -1 -9 -3 66680.8
    -1 9 -3 70305
    1 9 3 66839.3
    -1 -9 -3 70885.6
    1 9 4 181639
    -1 -9 -4 183833
    -1 -9 -4 178693
    -1 9 -4 184712
    -1 -9 -4 180225
    1 9 4 188069
    -1 -9 -4 181344
    -1 -9 -4 189221
    1 9 4 175874
    1 -9 4 190847
    1 9 4 169902
    1 -9 4 180761
    -1 9 -4 179345
    -1 9 -5 27966.7
    -1 -9 -5 24330.7
    -1 -9 -5 26290.3
    1 -9 5 26043.6
    1 -9 5 25124.6
    -1 -9 -5 24986.7
    1 9 5 24282.6
    -1 -9 -5 26486.5
    -1 -9 -5 26080.9
    -1 9 -5 24722
    1 9 5 25389.2
    1 9 5 23958.2
    1 -9 5 25637.4
    1 -9 6 2578.44
    -1 9 -6 2015.65
    -1 -9 -6 3092.19
    -1 -9 -6 2733.46
    -1 -9 -6 1835.64
    1 9 6 2216.9
    1 9 6 2343.35
    1 -9 6 2769.63
    1 9 6 2277.81
    -1 -9 -6 1699.54
    -1 9 -6 2256.18
    1 -9 6 2140.57
    1 -9 7 4860.74
    1 9 7 2869.19
    1 -9 7 4290.2
    -1 -9 -7 3922.8
    -1 -9 -7 4390.31
    -1 9 -7 3056.1
    -1 -9 -7 4331.38
    1 -9 7 3624.55
    1 9 7 3857.28
    -1 -9 -7 3766.79
    1 9 7 3416.48
    -1 9 -7 3064.82
    1 9 8 61074.6
    -1 -9 -8 60912.4
    -1 9 -8 59991.1
    -1 -9 -8 61589.7
    -1 -9 -8 64409.2
    1 -9 8 63169.6
    -1 -9 -8 58419.3
    -1 9 -8 56523.4
    -1 9 -8 53951.9
    -1 9 -8 58129
    1 9 8 66220.2
    1 -9 8 60519.3
    1 9 8 60361.7
    1 -9 8 59108
    -1 9 -9 21760.1
    -1 -9 -9 25091.9
    1 -9 9 23141.2
    1 9 9 22041.2
    -1 -9 -9 24158.7
    -1 9 -9 24121.3
    1 -9 9 23383.1
    -1 9 -9 21124.6
    -1 -9 -9 23022.5
    1 9 9 22482.2
    1 -9 9 22308.4
    -1 9 -9 20400.5
    -1 -9 -9 22951.3
    1 9 9 24513.2
    1 -9 9 23381.3
    1 9 10 63513.3
    1 -9 10 60819.9
    1 -9 10 62229.5
    -1 9 -10 54628
    1 9 10 55334.4
    -1 -9 -10 61520.2
    -1 -9 -10 62972
    1 -9 10 63627.2
    -1 9 -10 56583.5
    -1 9 -10 58220.6
    1 9 10 58149.5
    -1 -9 -10 62343.7
    1 9 11 6386.07
    -1 9 -11 6780.55
    -1 -9 -11 6029.36
    1 9 11 7032.11
    1 -9 11 6901.37
    -1 -9 -11 6859.69
    1 -9 11 7023.47
    -1 9 -11 7351.01
    1 -9 11 7649.18
    -1 -9 -11 6459.57
    1 9 11 5959.68
    -1 9 -12 1239.4
    1 -9 12 628.435
    1 -9 12 744.632
    -1 -9 -12 897.743
    1 9 12 1180.88
    1 9 12 886.708
    -1 9 -12 713.596
    1 9 12 786.593
    -1 -9 -12 997.869
    -1 -9 -12 1034.58
    1 -9 12 41.5337
    -1 -9 -13 5421.97
    -1 -9 -13 4947.64
    1 -9 13 5697.03
    -1 9 -13 5242.48
    -1 -9 -13 4710.06
    1 9 13 3819.29
    1 -9 13 4557.97
    1 9 13 4792.29
    -1 9 -13 4590.9
    1 -9 13 5344.71
    -1 9 -14 27047.4
    -1 -9 -14 32692.1
    1 9 14 32593.9
    -1 -9 -14 34677.7
    1 9 14 33611.3
    -1 9 -14 30046.8
    1 -9 14 32023.8
    1 -9 14 31253.6
    -1 -9 -14 31427
    1 9 14 31887.6
    1 -9 14 31987.8
    -1 9 -15 14771.6
    1 -9 15 14806.9
    -1 9 -15 13788.5
    -1 -9 -15 14310.1
    1 -9 15 14004.8
    1 9 15 14112.1
    1 9 15 13857.4
    -1 -9 -15 13487.9
    1 -9 15 14067.6
    1 9 15 13683.6
    -1 -9 -15 14338.8
    -1 -9 -16 34244.1
    1 -9 16 31645.3
    1 9 16 32470.7
    1 -9 16 32700.2
    -1 9 -16 29772.5
    1 9 16 34041.5
    1 9 16 30110.5
    -1 -9 -16 36149.4
    1 -9 16 33537.3
    -1 9 -17 391.003
    -1 -9 -17 -644.241
    -1 -9 -17 -523.536
    1 9 17 674.115
    1 -9 17 619.583
    1 9 17 937.04
    1 -9 17 274.66
    1 -9 17 630.619
    1 9 17 345.208
    1 9 17 -165.174
    1 9 18 1521.91
    1 9 18 1786.77
    1 9 18 1617.79
    1 -9 18 945.661
    1 -9 18 1242.63
    -1 9 -18 1335.04
    1 -9 18 1340.73
    -1 -9 -18 1274.4
    -1 -9 -18 413.422
    -1 -9 -19 898.359
    1 -9 19 -361.509
    1 -9 19 1469.87
    1 9 19 852.274
    -1 -9 -19 678.521
    -1 9 -19 462.092
    1 9 19 1148.61
    1 -9 20 2523
    1 9 20 2722.8
    -1 -9 -20 1911.55
    -1 9 -20 2246.84
    1 9 20 2340.07
    -1 -9 -20 2052.89
    1 -9 21 4040.7
    1 9 21 3887.24
    1 9 21 2580.16
    -1 -9 -21 2728.82
    -1 9 -21 4288.86
    -1 -9 -21 4971.99
    1 9 22 12431.5
    -1 9 -22 12470.8
    1 -9 22 10738.7
    -1 -9 -22 10718.7
    1 9 23 1594.48
    -1 9 -23 2369.67
    1 9 24 3767.72
    -1 -11 23 2158.1
    1 11 -22 10317.4
    1 -11 -22 10991.6
    -1 -11 22 11603.5
    -1 11 22 10556.4
    1 11 -21 8810.87
    -1 11 21 9491.99
    -1 11 21 10158
    1 -11 -21 10104.1
    1 -11 -21 8286.99
    -1 -11 21 7592.81
    -1 11 20 1291.22
    1 -11 -20 1228.98
    1 11 -20 2258.48
    -1 11 20 1481.92
    -1 -11 20 2143.03
    1 11 -20 1377.65
    1 -11 -20 2086.3
    -1 -11 19 361.495
    1 11 -19 -327.568
    -1 11 19 233.975
    1 -11 -19 -111.168
    1 -11 -19 -60.4536
    -1 11 19 -61.9787
    -1 11 19 92.7689
    1 11 -19 -283.854
    -1 11 18 1420.16
    -1 -11 18 1480.98
    1 11 -18 2141.48
    -1 -11 18 1150.47
    1 11 -18 1688.08
    1 -11 -18 1917.43
    1 -11 -18 1943.23
    -1 11 18 1977.83
    1 11 -18 2152.65
    -1 11 18 1539.99
    -1 -11 17 10535.4
    -1 -11 17 9711.3
    1 -11 -17 10369.4
    1 11 -17 10296.9
    -1 11 17 10062.5
    -1 11 17 10379.6
    -1 11 17 9475.09
    1 11 -17 10173.6
    -1 -11 17 9356.7
    1 11 -17 7602.7
    1 -11 -17 11028.2
    -1 -11 16 31632.1
    -1 11 16 33706.4
    1 -11 -16 34245.3
    -1 -11 16 34867.6
    1 11 -16 33440.3
    -1 -11 16 32951.8
    1 11 -16 34200.2
    -1 11 16 34085.6
    1 11 -16 35437.2
    -1 11 16 40582
    1 -11 -16 35186.6
    -1 11 15 35624.2
    -1 11 15 34882.1
    -1 -11 15 38593.6
    1 11 -15 34071.4
    1 -11 -15 31385.2
    1 11 -15 34377.2
    -1 -11 15 36739.7
    1 -11 -15 32947.4
    1 11 -15 38022.4
    1 -11 -14 36233.6
    1 11 -14 34359.1
    1 11 -14 34703.5
    1 11 -14 32919.6
    -1 11 14 36167.2
    -1 -11 14 35878.9
    1 -11 -14 32862.3
    -1 11 14 36155.9
    -1 -11 14 34664.7
    1 -11 -13 1141.53
    1 -11 -13 1369.49
    1 11 -13 1591.73
    1 -11 -13 1315.04
    -1 11 13 1270.84
    -1 -11 13 1036.39
    1 11 -13 2035.02
    -1 -11 13 2021.65
    1 11 -13 980.472
    1 -11 -12 2692.63
    1 -11 -12 3170.79
    -1 11 12 2271.68
    1 11 -12 3719.26
    -1 -11 12 4089.72
    -1 -11 12 3478.2
    1 -11 -12 3966.53
    1 11 -12 2052.43
    1 -11 -11 8878.18
    -1 11 11 7450.45
    1 11 -11 7279.43
    1 11 -11 7364.33
    -1 11 11 8350.71
    1 -11 -11 7611.42
    -1 -11 11 6666.19
    1 -11 -11 7963.82
    -1 -11 11 7151.6
    -1 11 10 47340.6
    -1 11 10 44553.3
    1 -11 -10 46187.4
    -1 -11 10 45477.5
    -1 11 10 44933.8
    1 -11 -10 50695.8
    1 11 -10 41437.3
    -1 -11 10 45808.5
    1 -11 -10 43071.2
    1 11 -10 47180.6
    1 -11 -10 43238.8
    -1 -11 9 9155.32
    1 -11 -9 7657.51
    1 -11 -9 7671.88
    1 11 -9 6230.02
    1 -11 -9 6632.99
    1 -11 -9 6445.97
    -1 11 9 6301.17
    -1 11 9 7042.08
    1 -11 -9 5851.68
    -1 -11 9 8801.82
    -1 11 9 6835.57
    1 11 -9 6481.39
    1 -11 -8 56992.7
    -1 11 8 61505.6
    -1 11 8 57869.6
    1 -11 -8 61729.3
    1 -11 -8 56042.6
    1 -11 -8 56915.8
    1 11 -8 58006.6
    -1 -11 8 61815.5
    1 11 -8 61452.7
    -1 -11 8 61297
    1 -11 -8 61475.2
    -1 11 8 62639.1
    -1 -11 7 16566.2
    -1 11 7 15291.7
    -1 -11 7 18300.8
    1 -11 -7 14902.1
    1 -11 -7 15825.8
    1 11 -7 14405.6
    -1 11 7 15027.5
    1 -11 -7 16510.9
    1 11 -7 14634.8
    1 -11 -7 14947.5
    -1 11 7 14750.4
    1 -11 -7 16371.3
    1 11 -7 15543.2
    1 -11 -6 682.77
    -1 -11 6 1102.33
    1 -11 -6 820.703
    -1 -11 6 1251.66
    -1 11 6 1267.81
    -1 -11 6 980.1
    1 -11 -6 964.089
    1 11 -6 2144.52
    1 11 -6 938.199
    1 -11 -6 1106.71
    1 11 -6 1046.15
    -1 -11 6 1908.42
    1 -11 -6 1318.63
    1 11 -5 34013.1
    -1 -11 5 33683.3
    1 -11 -5 33332.6
    1 -11 -5 31998.1
    1 -11 -5 34081.1
    1 -11 -5 32850.7
    -1 11 5 31602.6
    1 11 -5 32309.4
    -1 11 5 31004.4
    1 -11 -5 30903.7
    -1 -11 5 30462.1
    -1 -11 5 34452.2
    1 11 -5 34484.8
    -1 -11 5 31116.8
    1 11 -4 114045
    1 -11 -4 112096
    -1 -11 4 112888
    -1 11 4 101948
    -1 11 4 112128
    1 -11 -4 111263
    1 11 -4 107413
    -1 -11 4 115209
    -1 -11 4 110171
    -1 -11 4 111910
    1 -11 -4 110765
    1 -11 -4 115610
    1 -11 -4 115474
    1 11 -4 112773
    1 -11 -3 21682.1
    1 -11 -3 22240.5
    -1 -11 3 22889
    1 -11 -3 22735.4
    1 -11 -3 24842.5
    -1 -11 3 22734.9
    -1 11 3 23109.9
    -1 -11 3 24258.8
    -1 -11 3 21789.6
    1 11 -3 21470.8
    1 11 -3 24558.5
    1 -11 -3 24190.5
    -1 -11 2 55030.1
    -1 -11 2 55595.5
    1 11 -2 55365.4
    1 11 -2 56430.4
    -1 -11 2 57801.9
    -1 11 2 55426.6
    -1 11 2 57532.3
    1 11 -2 55080.2
    -1 -11 2 59343.7
    1 -11 -2 59316.5
    1 -11 -2 59710.9
    1 -11 -2 58446.2
    1 -11 -2 57452
    1 -11 -2 57148.6
    1 -11 -1 13901.7
    1 11 -1 14501.3
    1 11 -1 15267.7
    -1 -11 1 15276.8
    -1 11 1 15192.3
    1 -11 -1 13818.1
    -1 -11 1 16192.7
    1 -11 -1 15026.2
    1 11 -1 13765.7
    -1 -11 1 14584.4
    -1 -11 1 15824.2
    1 -11 -1 17207.7
    1 -11 -1 14683.2
    -1 -11 0 229.612
    1 -11 0 300.775
    -1 -11 0 182.124
    1 -11 0 312.596
    1 -11 0 148.43
    1 -11 0 782.569
    1 11 0 439.153
    -1 -11 0 88.7507
    1 11 0 469.802
    -1 -11 0 101.108
    -1 11 0 -35.8291
    -1 -11 0 -98.7551
    -1 -11 -1 1635.53
    -1 -11 -1 1485.22
    1 -11 1 937.265
    1 11 1 1404.94
    1 -11 1 1646.91
    -1 -11 -1 1768.29
    -1 11 -1 1842.55
    1 -11 1 2680.32
    1 -11 1 696.718
    -1 -11 -1 1527.08
    1 11 1 2014.66
    -1 -11 -1 1359.49
    1 11 2 78001.3
    -1 11 -2 79048.3
    -1 -11 -2 78128.3
    -1 11 -2 82153.9
    1 -11 2 76956.5
    -1 -11 -2 78659
    -1 -11 -2 76489.4
    -1 -11 -2 77782
    -1 -11 -2 78053.1
    1 -11 2 78892.4
    1 -11 2 75337.6
    -1 11 -3 116346
    -1 -11 -3 114550
    -1 -11 -3 116693
    -1 -11 -3 113360
    1 -11 3 116015
    -1 -11 -3 113158
    1 11 3 108010
    1 -11 3 120938
    1 11 3 115606
    -1 11 -3 116605
    -1 -11 -3 116225
    -1 -11 -4 97180.1
    -1 -11 -4 94575.9
    -1 -11 -4 95722.6
    1 11 4 102273
    -1 11 -4 101631
    -1 11 -4 94001.2
    1 -11 4 98902.4
    1 11 4 91461.8
    1 -11 4 101797
    -1 -11 -4 97602.6
    -1 -11 -4 92281.5
    1 11 4 97628.7
    -1 -11 -5 10326.4
    -1 -11 -5 9319.82
    1 11 5 9524.52
    1 -11 5 9836.87
    1 11 5 9461.5
    1 -11 5 11628.2
    -1 11 -5 8790.26
    -1 11 -5 8197.01
    -1 -11 -5 10012.5
    1 11 5 10752
    -1 -11 -5 9941.33
    -1 -11 -5 11262.6
    -1 -11 -6 1023.76
    -1 -11 -6 777.069
    1 11 6 488.029
    -1 11 -6 103.522
    1 11 6 687.802
    -1 -11 -6 966.05
    1 -11 6 759.698
    -1 -11 -6 1345.19
    -1 -11 -6 1167.71
    -1 11 -6 938.717
    1 -11 6 1089.08
    1 11 6 1384.47
    -1 -11 -7 1560.07
    -1 11 -7 1876.6
    1 -11 7 2575.56
    -1 -11 -7 2601.69
    1 11 7 1522.63
    -1 -11 -7 2162.52
    1 11 7 2011.24
    -1 -11 -7 2292.66
    1 -11 7 2094.12
    -1 11 -7 1701.8
    -1 -11 -8 18265
    -1 11 -8 16330.6
    1 11 8 15083.4
    1 -11 8 17350.7
    -1 -11 -8 15438.8
    -1 11 -8 14975.1
    -1 -11 -8 16588
    1 11 8 15030.9
    1 -11 8 16213.4
    -1 -11 -8 16616.7
    -1 -11 -9 12015.8
    1 11 9 14851.8
    1 -11 9 11900.2
    -1 -11 -9 12600
    1 -11 9 11604.6
    -1 -11 -9 11027.1
    -1 11 -9 10295.2
    -1 -11 -9 11143.6
    1 11 9 10831.7
    -1 11 -9 10638.7
    -1 -11 -10 49919.1
    1 -11 10 44105.6
    1 11 10 51348.6
    -1 -11 -10 47896.3
    -1 -11 -10 47389.6
    -1 11 -10 44208.7
    -1 11 -10 50000.6
    1 -11 10 47662.6
    1 11 10 47430.2
    -1 -11 -10 46085.5
    1 -11 11 465.133
    1 11 11 674.453
    -1 11 -11 935.014
    -1 -11 -11 964.576
    1 11 11 999.983
    -1 -11 -11 1210.19
    -1 -11 -11 626.645
    -1 11 -11 -169.788
    1 -11 11 935.563
    1 11 11 1486.53
    -1 -11 -12 7313.2
    -1 -11 -12 6087.88
    1 11 12 7108.83
    1 -11 12 6138.05
    -1 11 -12 5435.75
    1 -11 12 5182.38
    1 11 12 6038.32
    -1 -11 -12 6130.21
    -1 11 -12 6512.49
    -1 11 -13 6878.29
    1 -11 13 6996
    -1 -11 -13 8337.33
    -1 11 -13 4944.54
    1 -11 13 8269.19
    1 11 13 6385.7
    1 11 13 6976.26
    -1 -11 -13 9083.5
    -1 -11 -14 32114.6
    1 -11 14 36710.8
    -1 11 -14 34193.7
    -1 11 -14 32344.7
    1 11 14 35567.7
    1 11 14 35898.3
    -1 -11 -14 33778.5
    1 -11 14 32344.7
    -1 -11 -15 5885.01
    -1 11 -15 8947.08
    -1 -11 -15 6643.42
    1 -11 15 6498.06
    1 -11 15 6467.72
    1 11 15 7888.39
    1 11 15 6045.37
    1 -11 16 22876.3
    -1 -11 -16 23892.7
    -1 11 -16 18062.9
    -1 -11 -16 24256.9
    1 11 16 18928.9
    1 -11 16 23514.5
    1 11 16 21739.7
    1 11 16 22909.6
    -1 -11 -17 1397.8
    1 11 17 1705.65
    1 -11 17 1910.76
    1 11 17 2436.01
    1 11 17 2449.74
    1 -11 17 1467.47
    -1 -11 -17 1301.31
    -1 11 -17 993.131
    1 11 18 678.192
    1 -11 18 2526.07
    1 11 18 2755.16
    1 11 18 2553.61
    -1 11 -18 700.955
    -1 -11 -18 1375.84
    -1 -11 -18 1800.82
    1 -11 18 1841.19
    1 11 19 2616.29
    -1 -11 -19 2962.28
    -1 -11 -19 2536.77
    1 -11 19 3150.96
    -1 11 -19 2288.52
    1 11 19 1986.94
    1 11 20 1634.8
    1 11 20 1804.27
    1 -11 20 1683.53
    -1 11 -20 532.333
    -1 -11 -20 2423.82
    -1 -11 -20 1449.11
    -1 11 -21 2055.52
    1 -11 21 3374.13
    1 11 21 2703.34
    -1 -11 -21 2942.51
    1 -11 22 7674.38
    -1 -11 -22 9623.33
    -1 11 -22 6493.68
    -1 11 -23 2633.77
    1 -13 -22 7599.86
    1 13 -21 3265
    1 -13 -21 2233.76
    -1 13 20 3401
    1 13 -20 2579.79
    1 -13 -20 4003.48
    -1 -13 20 4261.75
    -1 13 19 158.91
    -1 13 19 1256.01
    1 -13 -19 532.802
    -1 -13 19 684.268
    1 13 -19 -1109.6
    1 -13 -19 75.0282
    -1 13 18 -124.382
    -1 13 18 12.7332
    -1 -13 18 336.939
    1 13 -18 924.227
    1 -13 -18 303.463
    -1 13 18 1068.25
    1 -13 -18 677.631
    -1 -13 18 32.7898
    -1 13 17 1887.83
    1 -13 -17 2243.67
    -1 13 17 1538.84
    1 13 -17 2154.39
    -1 -13 17 1332.54
    -1 13 17 1150.58
    -1 -13 17 2252.84
    1 -13 -17 1491.31
    1 13 -16 24061.1
    -1 13 16 24600
    1 -13 -16 22520.3
    -1 -13 16 21646.6
    -1 -13 16 25081.4
    1 -13 -16 21916.7
    1 13 -16 22781
    -1 13 16 22031.4
    1 13 -15 19905.7
    1 -13 -15 21234.1
    -1 13 15 24552.8
    1 -13 -15 22022.3
    -1 13 15 21872.1
    -1 -13 15 20688.6
    1 13 -15 21193.8
    -1 -13 15 22300
    -1 -13 14 13902.3
    1 13 -14 13569.9
    1 -13 -14 16560.9
    -1 -13 14 14032.1
    1 -13 -14 12273.3
    1 13 -14 13826.9
    -1 13 14 16021.5
    1 -13 -13 2976.03
    1 13 -13 3312.84
    -1 -13 13 2939.17
    1 -13 -13 4717.02
    1 -13 -13 2477.22
    -1 13 13 2696.56
    -1 -13 13 3679.91
    1 13 -13 4023.83
    -1 13 12 725.726
    1 13 -12 388.652
    1 -13 -12 1185.12
    -1 -13 12 1149.71
    1 -13 -12 -94.5593
    1 -13 -12 846.424
    -1 -13 12 1116.33
    1 13 -12 1504.83
    -1 -13 11 4465.87
    1 -13 -11 6231.27
    1 -13 -11 5726.98
    1 13 -11 6262.31
    -1 -13 11 7474.11
    -1 13 11 5918.99
    1 -13 -11 5782.74
    1 13 -11 5962.06
    1 -13 -10 39735.7
    -1 -13 10 38734.2
    -1 13 10 42357
    1 13 -10 42369.5
    1 13 -10 41885.4
    1 -13 -10 40666.4
    -1 -13 10 40956.9
    1 -13 -10 42561.6
    -1 -13 9 21180.9
    -1 13 9 21972.6
    -1 13 9 22921.2
    -1 -13 9 22164.2
    1 -13 -9 22604.6
    1 -13 -9 21217.1
    1 13 -9 21690.4
    1 -13 -9 22143.5
    1 13 -9 21806.6
    1 -13 -9 21118.6
    1 13 -8 25184
    -1 13 8 22042
    1 -13 -8 22897.1
    1 -13 -8 23768.2
    -1 13 8 24099.1
    1 13 -8 22865.5
    1 -13 -8 23952.2
    -1 -13 8 22432.3
    -1 -13 8 24040.8
    1 -13 -8 23300.8
    1 13 -7 10625.3
    1 13 -7 10864.6
    -1 13 7 13014
    -1 -13 7 13224.8
    1 -13 -7 10150.7
    1 -13 -7 11586.5
    -1 -13 7 10186.1
    1 -13 -7 11842.5
    -1 13 7 10422.8
    1 -13 -7 11145
    1 -13 -7 9102.23
    1 -13 -6 4686.86
    1 -13 -6 4114.44
    -1 -13 6 4972.02
    1 -13 -6 5437.14
    -1 13 6 5015.34
    1 13 -6 5131.13
    1 13 -6 5265.42
    1 -13 -6 4023.58
    1 13 -6 4469.19
    -1 -13 6 4697.43
    1 -13 -6 4235.89
    1 -13 -5 24894
    1 -13 -5 23868.4
    1 -13 -5 24993.2
    1 -13 -5 23308.1
    -1 -13 5 23418.2
    1 13 -5 25350.9
    -1 -13 5 23553.3
    1 -13 -5 22368.9
    -1 -13 5 24657.3
    -1 -13 5 21513
    1 13 -5 23075
    1 13 -5 23044.3
    1 -13 -4 44596.1
    1 13 -4 42982.8
    1 -13 -4 48528.6
    -1 13 4 43166.3
    -1 -13 4 42626.5
    1 -13 -4 45579
    -1 -13 4 41585.9
    1 -13 -4 43616.6
    -1 -13 4 43095.3
    -1 -13 4 47130.7
    1 -13 -4 42733.8
    1 13 -4 44457.6
    1 -13 -3 65291.8
    -1 -13 3 67795.4
    1 -13 -3 63131.9
    1 13 -3 68851.8
    -1 -13 3 71226.2
    1 -13 -3 67262.4
    1 -13 -3 68518
    1 13 -3 68771.2
    1 -13 -3 66060.6
    -1 -13 3 65814.2
    -1 13 3 67313
    -1 -13 3 68747.7
    1 13 -2 57063.6
    -1 -13 2 57099.1
    -1 13 2 54424.7
    -1 -13 2 56757.8
    1 13 -2 58801
    1 -13 -2 57644.7
    1 -13 -2 53647.1
    -1 -13 2 53351.3
    -1 -13 2 56007.8
    1 -13 -2 55112.5
    1 -13 -2 59441
    -1 -13 1 7514.84
    -1 -13 1 6940.38
    -1 -13 1 7420.87
    -1 13 1 7252.18
    1 -13 -1 7495.57
    1 13 -1 8398.81
    1 -13 -1 7764.02
    1 -13 -1 7867.17
    1 -13 -1 6052.83
    -1 -13 1 6987.84
    -1 13 0 2782.68
    1 -13 0 2049.81
    -1 -13 0 2510.34
    -1 -13 0 2107.5
    -1 -13 0 2126.22
    1 -13 0 2221.54
    1 13 0 1293.68
    1 -13 0 2825.14
    -1 -13 0 2290.35
    -1 -13 0 2200.09
    -1 -13 -1 12457.9
    -1 -13 -1 11841.5
    -1 -13 -1 12873.9
    1 -13 1 11233.2
    1 -13 1 13446.4
    -1 -13 -1 12416.2
    1 -13 1 11806
    -1 -13 -1 11964.1
    1 13 1 10977.1
    -1 13 -1 10539.1
    1 -13 2 35866.5
    -1 -13 -2 32805.4
    1 13 2 35537.2
    -1 -13 -2 35597.4
    -1 -13 -2 36665.4
    -1 -13 -2 36071
    -1 -13 -2 36840.7
    -1 13 -2 34672.7
    1 -13 2 35452.8
    1 13 3 76903.2
    -1 13 -3 72724.3
    1 -13 3 78372.8
    1 13 3 71239.4
    -1 -13 -3 73164.6
    -1 -13 -3 73699.1
    1 -13 3 72257.1
    -1 -13 -3 77803
    -1 -13 -3 71900
    -1 -13 -3 74716.1
    -1 -13 -4 61239.2
    1 -13 4 67636.1
    -1 -13 -4 63482
    -1 13 -4 65711.9
    1 -13 4 64861.2
    1 13 4 62315.8
    -1 -13 -4 64473.8
    -1 -13 -4 63073.1
    1 13 4 64853.9
    -1 -13 -4 62787.9
    -1 -13 -5 22682.6
    1 13 5 23960.3
    -1 -13 -5 22159.9
    -1 -13 -5 23480.3
    1 13 5 23092.4
    -1 13 -5 21553.2
    1 -13 5 24578.5
    1 -13 5 22526.7
    -1 -13 -5 21217.9
    -1 -13 -5 21441.2
    -1 13 -6 4867.15
    1 -13 6 4316.46
    1 13 6 4953.68
    -1 -13 -6 5330.56
    1 -13 6 4376.23
    -1 -13 -6 5459.2
    -1 -13 -6 5760.44
    -1 -13 -6 4285.96
    1 13 6 5409.2
    -1 -13 -6 4488.76
    1 -13 7 6948.65
    -1 -13 -7 7311.42
    1 13 7 6526.65
    1 13 7 6818.93
    1 -13 7 6718.43
    -1 -13 -7 6242.46
    -1 -13 -7 8464.53
    -1 -13 -7 8707.49
    -1 13 -7 6321.5
    1 -13 8 18022.2
    -1 -13 -8 17333
    -1 -13 -8 19161.4
    1 13 8 17398.7
    -1 -13 -8 17591.7
    -1 13 -8 16642.2
    1 13 8 17157.2
    -1 -13 -8 17374.7
    1 -13 8 19994.1
    -1 -13 -9 23207.9
    1 13 9 24767.6
    -1 -13 -9 22622.4
    -1 13 -9 23163
    1 13 9 19638.9
    1 -13 9 21685.7
    -1 -13 -9 23024.5
    1 -13 9 21921.8
    -1 -13 -9 21327.1
    -1 -13 -10 30218.5
    -1 -13 -10 29665.3
    1 -13 10 30356.3
    1 -13 10 34522.5
    -1 -13 -10 31216.9
    1 13 10 29538.3
    -1 13 -10 31367.1
    1 13 10 29056.2
    1 -13 11 12629.8
    -1 -13 -11 10944.3
    1 13 11 11357.3
    1 13 11 12484.5
    -1 13 -11 14345.3
    1 -13 11 13413.9
    -1 -13 -11 12660.9
    1 13 12 12225.1
    1 -13 12 12693.3
    -1 -13 -12 12602.3
    -1 -13 -12 11008.4
    1 -13 12 13998.6
    1 13 12 14638.4
    -1 13 -12 11751.6
    -1 13 -13 3629.16
    -1 -13 -13 3394.98
    1 -13 13 4449.57
    1 13 13 3539.31
    1 13 13 4466.92
    1 -13 13 4239.87
    -1 -13 -13 3184.07
    1 -13 14 16312
    -1 13 -14 16385
    1 13 14 13498.2
    -1 -13 -14 14305.6
    -1 -13 -14 15182.8
    1 13 14 15029.3
    1 -13 14 13077.5
    1 13 15 13014.8
    1 13 15 10999.8
    1 -13 15 14838.7
    -1 -13 -15 12504.3
    -1 -13 -15 9759.25
    1 -13 15 13492.3
    -1 13 -15 14532.8
    -1 -13 -16 15733.5
    1 -13 16 18743.9
    1 13 16 16225.3
    -1 -13 -16 19359.7
    -1 13 -16 17496.8
    1 -13 16 16679.7
    1 13 16 15208.3
    1 -13 17 2485.86
    -1 -13 -17 2478.64
    -1 13 -17 3084.46
    1 13 17 2560.28
    -1 -13 -17 1915.52
    1 -13 17 2038.8
    1 13 17 2892
    1 -13 18 2117.57
    -1 13 -18 2432.27
    1 13 18 2497.25
    -1 -13 -18 1739.28
    -1 -13 -18 1773.98
    1 -13 18 4788.36
    1 13 18 4624
    -1 -13 -19 -313.78
    1 -13 19 916.003
    -1 13 -19 661.599
    1 13 19 481.382
    -1 -13 -20 1610.42
    -1 15 19 289.317
    -1 -15 18 2109.6
    -1 15 18 3397.76
    1 -15 -17 5623.4
    1 -15 -17 5474.98
    1 15 -17 5577.09
    -1 15 17 4427.81
    -1 -15 17 4390.13
    -1 -15 16 13530.8
    1 15 -16 15564.8
    -1 -15 16 13020.4
    -1 15 16 12876.3
    1 -15 -16 16570.3
    1 -15 -16 16804.1
    -1 -15 15 16464.1
    1 -15 -15 19055.7
    -1 15 15 17128.3
    1 -15 -15 17371.7
    1 15 -15 16703.2
    -1 15 15 18129.4
    -1 -15 15 16568.8
    -1 15 14 13828.6
    -1 -15 14 12358.4
    -1 -15 14 11659.5
    1 15 -14 11485.5
    1 -15 -14 10693
    1 -15 -14 12298.5
    -1 -15 13 2080.52
    1 -15 -13 1422.55
    1 -15 -13 1970.29
    1 -15 -13 -38.1084
    1 15 -13 1464.93
    -1 15 13 1520.86
    -1 -15 13 1591.05
    -1 -15 12 1524.28
    -1 -15 12 -370.241
    -1 15 12 838.474
    1 -15 -12 84.0777
    1 15 -12 455.478
    1 -15 -12 827.806
    1 -15 -12 1296.28
    1 -15 -11 6456.16
    -1 15 11 6573.83
    1 -15 -11 5122.74
    1 -15 -11 5129.22
    1 15 -11 5051.92
    -1 -15 11 6043.48
    -1 -15 11 6059.49
    -1 15 10 29145.5
    -1 -15 10 31068.7
    1 -15 -10 30823.7
    -1 -15 10 29475.7
    1 -15 -10 31375.1
    1 -15 -10 32418.7
    1 15 -10 31686.9
    -1 15 9 25718.2
    1 -15 -9 24606.4
    1 -15 -9 25416.1
    -1 -15 9 25765.9
    1 15 -9 28304.1
    1 -15 -9 26196.1
    -1 -15 9 24025.2
    1 -15 -8 9306.75
    1 -15 -8 9006.79
    -1 -15 8 11415
    1 -15 -8 7832.2
    1 15 -8 8534.66
    1 -15 -8 8271.04
    -1 15 8 10267.5
    -1 -15 8 9884.68
    -1 -15 7 3999.69
    -1 -15 7 1981.24
    -1 15 7 2394.57
    1 -15 -7 1899.05
    -1 15 7 2810.52
    1 15 -7 1286.4
    1 -15 -7 2599.33
    1 -15 -7 2753.05
    -1 15 7 3035.37
    1 -15 -7 2773.1
    -1 15 6 3039.61
    1 -15 -6 2160.05
    1 -15 -6 2565.42
    -1 -15 6 2667.37
    -1 15 6 2080.49
    -1 -15 6 1177.73
    1 15 -6 2072.52
    1 -15 -6 1618.9
    -1 15 6 2528.18
    1 -15 -5 23250.3
    -1 15 5 24315.9
    -1 -15 5 23752.7
    -1 -15 5 22382.6
    1 15 -5 23815
    1 -15 -5 21050.3
    1 -15 -5 22649.3
    1 -15 -4 31673.3
    1 -15 -4 31817.3
    -1 -15 4 30297.7
    -1 -15 4 29604
    1 -15 -4 25858
    1 15 -4 30815.2
    1 15 -4 29926.2
    -1 -15 4 30264.9
    -1 15 4 28587
    -1 -15 3 48579
    -1 -15 3 49838.5
    -1 15 3 48892.7
    -1 -15 3 46565.8
    1 15 -3 51494.7
    1 -15 -3 49060.2
    1 -15 -3 49962.4
    -1 -15 3 50028.6
    1 15 -3 44178.9
    1 -15 -3 48395.3
    1 -15 -2 42602.3
    -1 -15 2 42965.4
    -1 -15 2 39072.6
    1 15 -2 39885.9
    -1 15 2 41884.1
    -1 -15 2 40143.8
    1 -15 -2 40759.9
    1 -15 -2 40203.8
    -1 -15 2 42091.3
    1 15 -2 44339.5
    -1 -15 1 3155.83
    -1 -15 1 2866.64
    -1 15 1 2850.17
    1 15 -1 2551.54
    1 -15 -1 3366.66
    1 -15 -1 2703.95
    1 -15 -1 2741.2
    -1 -15 1 1434.24
    1 15 -1 2022.59
    -1 -15 1 2874.86
    -1 -15 0 1838.18
    -1 15 0 1569.46
    -1 -15 0 1326.78
    -1 -15 0 1356.77
    1 15 0 1205.57
    1 15 0 1265.96
    1 -15 0 1531.61
    -1 -15 0 1249.8
    1 -15 0 1139.4
    1 -15 0 1498.17
    -1 -15 -1 11973.2
    -1 -15 -1 10958.2
    1 -15 1 12218.2
    -1 -15 -1 11862.4
    1 15 1 12152.5
    -1 15 -1 12379.1
    -1 -15 -1 11460.7
    1 -15 1 11683.1
    -1 -15 -2 36360.7
    1 15 2 33670.4
    -1 -15 -2 37589.7
    1 15 2 33400.8
    1 -15 2 36914.1
    -1 -15 -2 34590.9
    -1 -15 -2 34000.4
    1 -15 2 33175.4
    -1 15 -2 34086.8
    -1 -15 -3 48721.2
    -1 -15 -3 49045.1
    1 15 3 46436.6
    -1 15 -3 48179
    -1 -15 -3 49164.4
    1 -15 3 48449.3
    1 15 3 50024.3
    1 -15 3 49644.2
    -1 -15 -3 52456.4
    -1 -15 -4 36323.5
    -1 -15 -4 34935.6
    -1 15 -4 32587.1
    1 -15 4 39173.1
    -1 -15 -4 34519.8
    1 -15 4 36923.9
    -1 -15 -4 36395.2
    1 15 4 36337
    1 15 4 33190.8
    1 15 5 18496.2
    -1 -15 -5 20230.2
    1 -15 5 21347.7
    -1 -15 -5 19429.7
    1 15 5 19634.5
    -1 -15 -5 19852.9
    -1 -15 -5 20402.5
    -1 15 -5 21615.5
    1 -15 5 19965.7
    -1 15 -6 5844.77
    -1 -15 -6 7889.54
    1 15 6 6968.8
    1 15 6 8444.82
    -1 -15 -6 8289.25
    -1 -15 -6 8041.86
    -1 -15 -6 8294.82
    1 -15 6 10040.1
    1 -15 6 8614.44
    -1 -15 -7 10236.3
    -1 -15 -7 11647.4
    1 -15 7 11710.1
    -1 -15 -7 14849.6
    -1 15 -7 10956.7
    1 15 7 12836.6
    1 -15 7 13472.4
    1 15 7 11397.9
    -1 -15 -8 12409.5
    -1 -15 -8 11272
    1 15 8 11355.9
    1 -15 8 9971.52
    -1 15 -8 8797.46
    1 -15 8 9732.33
    1 15 8 9689.67
    -1 -15 -8 9775.97
    1 -15 9 13576.5
    1 15 9 12105.2
    1 -15 9 16839.7
    -1 -15 -9 12957
    -1 -15 -9 14697.5
    -1 15 -9 12544.6
    -1 -15 -9 13789.6
    1 15 10 13447
    1 15 10 13992.8
    -1 15 -10 13324.6
    -1 -15 -10 15296.4
    1 -15 10 15195.7
    -1 -15 -10 11748.8
    1 -15 10 13953.7
    -1 -15 -10 11468.5
    1 15 11 15009.1
    -1 -15 -11 15384.1
    1 15 11 15834.5
    -1 15 -11 14895.7
    1 -15 11 12055.7
    -1 -15 -11 12800.9
    1 -15 11 14411
    -1 -15 -11 13596.9
    1 15 12 1356.32
    -1 -15 -12 1278.25
    1 15 12 1066.23
    1 -15 12 2243.46
    -1 -15 -12 971.202
    -1 15 -12 836.577
    1 -15 12 935.773
    1 15 13 1397.81
    1 -15 13 1394.06
    -1 -15 -13 -144.683
    1 15 13 278.03
    -1 -15 -13 722.554
    1 -15 13 58.186
    -1 15 -13 1923.54
    -1 15 -14 4094.93
    1 15 14 5086.82
    1 15 14 5923.14
    -1 -15 -14 5294.18
    1 -15 14 4871.41
    -1 -15 -14 5225.12
    1 -15 14 3022.64
    -1 -15 -15 14610
    -1 -15 -15 11872.5
    1 -15 15 13198.5
    1 15 15 11780.9
    -1 15 -15 13127.2
    1 -15 15 16285.8
    1 15 16 14504.6
    -1 -15 -16 12234.3
    1 -15 16 12470.4
    -1 -15 -16 11512.4
    1 15 17 1973.17
    1 -15 17 2709.39
    -1 -15 -17 1817.19
    -1 -17 13 592.446
    -1 -17 12 850.01
    -1 -17 11 13017.7
    1 -17 -11 12904.7
    -1 -17 11 13083.5
    1 17 -11 13748.8
    1 -17 -11 11586.3
    -1 -17 10 10731.2
    1 -17 -10 11327.9
    1 -17 -10 10983.1
    1 17 -10 9666.15
    -1 -17 10 12899.8
    -1 17 10 11620.5
    -1 -17 9 19136.3
    -1 -17 9 21333.8
    1 17 -9 19327
    1 -17 -9 22648.9
    1 -17 -9 23675.4
    -1 17 9 19863.5
    1 -17 -8 5087.82
    -1 17 8 5012
    -1 -17 8 6621.34
    -1 -17 8 6469.72
    1 -17 -8 6786.19
    1 17 -8 6328.3
    1 -17 -7 1614.15
    1 -17 -7 1270.45
    1 -17 -7 2044.26
    -1 -17 7 2010.42
    1 17 -7 1997.19
    -1 17 7 1612.44
    -1 -17 7 2832.48
    1 17 -6 267.576
    -1 17 6 423.446
    -1 -17 6 190.028
    -1 -17 6 546.432
    1 -17 -6 54.9591
    1 -17 -6 373.263
    1 -17 -6 553.045
    1 17 -5 11184.9
    1 -17 -5 11438.6
    -1 17 5 10772.3
    1 -17 -5 11072.6
    1 -17 -5 10185.7
    -1 -17 5 11183.9
    -1 17 5 11891.2
    -1 -17 5 11569.4
    1 -17 -4 19845.2
    -1 17 4 20207
    1 -17 -4 20388.5
    -1 -17 4 17369.9
    1 17 -4 21660.4
    1 -17 -4 17437.3
    -1 -17 4 17942.4
    -1 17 3 34025
    1 17 -3 30135
    1 -17 -3 36529.1
    1 -17 -3 34078.2
    1 -17 -3 31988.7
    -1 -17 3 32167
    -1 -17 3 35706.9
    -1 -17 3 36753.2
    -1 17 2 19292.1
    -1 -17 2 16672.4
    -1 -17 2 14763.4
    1 17 -2 15850.3
    -1 -17 2 15780.7
    1 -17 -2 16699.5
    1 -17 -2 17740.5
    1 -17 -2 14038.3
    -1 -17 1 5113.88
    1 17 -1 5432.12
    1 -17 -1 4610.93
    1 -17 -1 4471.05
    -1 -17 1 4605.07
    -1 17 1 5461.85
    -1 -17 1 5883.74
    1 -17 -1 4888.96
    -1 -17 0 22.7851
    1 -17 0 -172.115
    1 17 0 514.798
    -1 -17 0 319.343
    -1 -17 0 646.599
    1 -17 0 -999.111
    -1 -17 0 494.514
    1 17 0 -224.011
    -1 17 0 -348.362
    1 17 1 9230.84
    1 -17 1 13281.3
    -1 -17 -1 8089.1
    -1 -17 -1 8679.28
    1 17 1 9990.29
    1 17 1 10326.1
    1 -17 1 9168.4
    -1 -17 -1 10763.8
    -1 -17 -1 9776.49
    -1 17 -1 8978.77
    1 17 2 23707.3
    -1 -17 -2 23399.1
    1 17 2 21259.1
    -1 17 -2 23875.2
    1 17 2 21512.6
    -1 -17 -2 21560.6
    -1 -17 -2 19592.3
    -1 -17 -2 20754.3
    1 -17 2 22165
    1 -17 2 20101.5
    1 17 3 32967.3
    1 -17 3 33084.2
    -1 -17 -3 31358.4
    1 17 3 30327.6
    -1 -17 -3 34360.8
    1 17 3 32030
    1 -17 3 34112.6
    -1 17 -3 31602.3
    -1 -17 -3 31145
    -1 17 -4 11960.9
    1 17 4 8569.78
    1 17 4 7325.15
    -1 -17 -4 9390.53
    1 -17 4 7943.68
    1 -17 4 11425.4
    -1 -17 -4 9065.59
    -1 -17 -4 10611.3
    1 17 5 7305.99
    1 -17 5 8092.44
    -1 -17 -5 7690.01
    -1 -17 -5 6964.7
    -1 17 -5 9012.86
    1 -17 5 7830.19
    1 17 5 9999.35
    -1 -17 -5 10986.9
    -1 -17 -6 2938.91
    -1 -17 -6 3608.6
    -1 17 -6 3246.43
    1 -17 6 1713.92
    1 -17 6 3984.22
    1 17 6 3391.13
    1 17 6 2250.89
    1 17 7 7911.04
    1 -17 7 6632.6
    -1 -17 -7 6604.2
    -1 17 -7 8842.52
    1 -17 7 7357.77
    -1 -17 -7 5663.68
    -1 17 -8 3703.88
    1 -17 8 1651.23
    1 -17 8 2224.42
    -1 -17 -8 1273.22
    1 17 8 2711.45
    -1 -17 -8 1574.64
    -1 -17 -9 12153.4
    1 -17 9 15920
    1 17 9 12446.9
    -1 -17 -9 15003.2
    -1 17 -9 13673.7
    1 -17 9 13444.3
    1 17 10 10915
    1 -17 10 10346.1
    -1 17 -10 10271.4
    -1 -17 -10 12616.6
    1 -17 10 9327.46
    -1 -17 -10 12378.2
    1 -17 11 3291.06
    1 -19 -10 4099.57
    -1 19 9 10091.8
    1 -19 -9 10154.7
    1 -19 -8 -208.969
    -1 19 8 392.178
    -1 19 7 1088.94
    1 -19 -7 1431.84
    -1 19 6 2106
    1 -19 -6 2724.79
    1 -19 -5 7287.69
    -1 19 5 7718.34
    -1 19 4 6931.03
    -1 -19 4 5981.25
    1 -19 -4 5456.81
    1 -19 -4 4488.29
    1 -19 -3 17969.1
    -1 -19 3 16114.3
    -1 19 3 15906.6
    -1 19 3 17278.8
    1 -19 -3 17929.2
    1 19 -2 5979.68
    1 -19 -2 4990.97
    -1 19 2 6806.4
    1 -19 -2 4272.75
    -1 -19 2 5311.61
    -1 19 1 8538.89
    1 -19 -1 7615.3
    1 19 -1 7986.69
    1 -19 -1 6708.22
    -1 -19 1 6932.04
    -1 -19 1 5840.45
    1 19 -1 7811.86
    1 19 0 -352.398
    1 19 0 1148.54
    -1 -19 0 -448.738
    1 -19 0 -352.46
    -1 -19 0 298.038
    -1 19 0 -122.349
    -1 19 -1 4048.16
    1 -19 1 5464.29
    1 19 1 6962.48
    1 19 1 4383.52
    -1 -19 -1 5162.06
    -1 -19 -1 7387.51
    -1 -19 -1 4400.1
    -1 -19 -2 12626.1
    -1 -19 -2 11386.8
    -1 -19 -2 13877.1
    1 -19 2 14148.2
    1 19 2 11214.4
    1 19 2 15623.1
    1 19 3 24460.6
    1 19 3 26460.8
    -1 -19 -3 23151.1
    1 -19 3 23160.4
    -1 -19 -3 28036
    -1 -19 -4 10063.2
    -1 -19 -4 11343.8
    1 19 5 3766.67
    -1 -19 -5 2417.09
    1 19 6 885.627
    -1 -19 -6 602.948
    -1 -19 -7 1302.41
    1 19 7 1939.63
    -1 -19 -8 3711.22
    1 19 8 3934.34
    -1 -19 -9 18791
    -1 -19 -10 7673.29
    2 0 -27 -356.958
    -2 0 26 8373.69
    2 0 -26 6375.63
    -2 0 26 7936.64
    2 0 -25 219.565
    -2 0 25 -34.3115
    2 0 -25 -170.283
    -2 0 25 -810.47
    -2 0 24 11050.2
    2 0 -24 10419.3
    2 0 -24 10137.3
    -2 0 24 8960.16
    -2 0 23 -639.442
    -2 0 23 -126.466
    2 0 -23 615.767
    2 0 -23 -577.359
    -2 0 22 4760.5
    2 0 -22 4301.61
    -2 0 22 4258.12
    -2 0 22 6317.96
    2 0 -22 5667.9
    2 0 -21 427.967
    -2 0 21 -287.302
    -2 0 21 -1.06973
    2 0 -21 -43.5258
    -2 0 21 217.518
    -2 0 20 36474.6
    2 0 -20 44895.1
    -2 0 20 37510.8
    -2 0 20 44112
    2 0 -20 41602.6
    -2 0 19 95.3627
    -2 0 19 348.85
    2 0 -19 0.77243
    2 0 -19 1013.06
    2 0 -19 238.778
    -2 0 19 -26.1549
    -2 0 19 509.637
    2 0 -19 127.516
    2 0 -18 82407.5
    -2 0 18 87728.8
    2 0 -18 85373.6
    2 0 -18 81351.5
    2 0 -18 85464.4
    2 0 -18 80735.1
    -2 0 18 83075
    -2 0 18 84022
    -2 0 18 82859
    -2 0 18 80871.9
    2 0 -17 81.3652
    2 0 -17 729.446
    2 0 -17 90.3096
    2 0 -17 806.795
    2 0 -17 261.295
    -2 0 17 219.393
    -2 0 17 248.188
    2 0 -17 19.4087
    -2 0 17 21.295
    -2 0 17 120.318
    2 0 -17 76.0195
    -2 0 17 243.739
    2 0 -17 802.836
    -2 0 16 7217.23
    -2 0 16 7250.34
    -2 0 16 7547
    2 0 -16 6022.6
    2 0 -16 7540.85
    2 0 -16 7525.29
    2 0 -16 7222.37
    -2 0 16 6305.63
    2 0 -16 6503.71
    2 0 -16 7323.59
    2 0 -16 6899.61
    -2 0 16 7624.95
    -2 0 16 6875.61
    2 0 -16 6980.36
    2 0 -15 -16.355
    2 0 -15 28.6699
    -2 0 15 648.222
    -2 0 15 128.145
    2 0 -15 -5.46725
    2 0 -15 287.979
    2 0 -15 233.989
    -2 0 15 403.878
    -2 0 15 391.372
    2 0 -15 -96.5842
    2 0 -15 8.64459
    -2 0 15 50.0133
    -2 0 15 311.87
    2 0 -15 -24.3838
    -2 0 14 21057
    2 0 -14 19845.6
    2 0 -14 20696.1
    -2 0 14 20251
    -2 0 14 20791.4
    -2 0 14 21352.5
    2 0 -14 19724.4
    2 0 -14 19908.3
    -2 0 14 19622.1
    2 0 -14 20701.1
    2 0 -14 22652.5
    -2 0 14 21080.3
    2 0 -14 19253.9
    -2 0 13 310.865
    2 0 -13 -96.2928
    2 0 -13 162.149
    2 0 -13 366.392
    -2 0 13 250.525
    -2 0 13 641.912
    -2 0 13 317.579
    -2 0 13 208.944
    2 0 -13 526.347
    2 0 -13 333.056
    2 0 -13 5.72104
    2 0 -13 -56.3132
    -2 0 13 321.693
    -2 0 13 307.643
    2 0 -12 453751
    2 0 -12 471525
    -2 0 12 468589
    2 0 -12 474539
    2 0 -12 456081
    2 0 -12 481151
    2 0 -12 453903
    -2 0 12 473496
    -2 0 12 460795
    -2 0 12 477549
    -2 0 12 473754
    2 0 -12 483961
    -2 0 12 474359
    -2 0 12 468122
    -2 0 11 400.91
    -2 0 11 188.154
    2 0 -11 168.451
    2 0 -11 390.948
    -2 0 11 455.029
    -2 0 11 588.228
    2 0 -11 -77.0808
    -2 0 11 273.411
    2 0 -11 95.4326
    2 0 -11 436.54
    2 0 -11 252.101
    -2 0 11 713.318
    -2 0 11 377.08
    2 0 -11 256.449
    2 0 -11 330.742
    2 0 -10 3298.04
    -2 0 10 3570.69
    2 0 -10 3646.09
    -2 0 10 3311.3
    -2 0 10 3411.4
    -2 0 10 2956.49
    -2 0 10 2894.02
    -2 0 10 2745.5
    2 0 -10 2549.54
    2 0 -10 3926.26
    2 0 -10 3243.59
    2 0 -10 2596.64
    2 0 -10 3395.52
    2 0 -10 3327.74
    -2 0 10 3393.42
    2 0 -10 3434.33
    2 0 -10 3622.98
    -2 0 9 172.627
    -2 0 9 26.1948
    2 0 -9 168.404
    2 0 -9 125.885
    2 0 -9 129.694
    -2 0 9 -1.12704
    -2 0 9 245.953
    2 0 -9 130.115
    2 0 -9 64.1714
    -2 0 9 50.8099
    2 0 -9 167.972
    2 0 -9 -1.72566
    2 0 -9 134.295
    2 0 -9 319.744
    -2 0 9 149.239
    -2 0 9 -10.6518
    2 0 -9 35.8251
    -2 0 9 -30.2693
    2 0 -8 165804
    -2 0 8 162034
    -2 0 8 161580
    -2 0 8 167271
    2 0 -8 156618
    2 0 -8 166484
    2 0 -8 156818
    2 0 -8 168441
    2 0 -8 162300
    2 0 -8 159807
    2 0 -8 157154
    -2 0 8 153264
    -2 0 8 161551
    2 0 -8 161405
    -2 0 8 168934
    2 0 -8 161396
    -2 0 7 123.793
    -2 0 7 -14.0485
    2 0 -7 56.2976
    2 0 -7 152.235
    2 0 -7 -13.9922
    2 0 -7 84.8482
    2 0 -7 -7.38955
    -2 0 7 -73.6687
    2 0 -7 4.84073
    2 0 -7 113.479
    2 0 -7 254.525
    -2 0 7 -44.2361
    2 0 -7 74.7154
    2 0 -7 116.226
    -2 0 7 143.819
    -2 0 6 80026.8
    2 0 -6 84792.9
    2 0 -6 85837.5
    -2 0 6 83114.8
    2 0 -6 80310.6
    -2 0 6 83183.7
    2 0 -6 83399.8
    2 0 -6 85393.2
    2 0 -6 79193.9
    2 0 -6 81245
    -2 0 6 85765.6
    -2 0 6 83269.5
    2 0 -6 81970.8
    -2 0 6 79051.3
    2 0 -6 81973.2
    2 0 -5 50.0107
    -2 0 5 39.9393
    -2 0 5 -31.4741
    -2 0 5 22.8284
    -2 0 5 92.6917
    2 0 -5 65.6321
    2 0 -5 62.591
    2 0 -5 76.5835
    2 0 -5 242.249
    2 0 -5 -4.34479
    2 0 -5 48.7105
    -2 0 5 101.326
    -2 0 5 60.5247
    2 0 -4 37118
    -2 0 4 35793.7
    -2 0 4 35580.1
    -2 0 4 36556.6
    2 0 -4 36213.9
    -2 0 4 34692.8
    2 0 -4 37011.3
    -2 0 4 36548.3
    2 0 -4 37339.7
    -2 0 4 35039.2
    2 0 -4 35049.4
    2 0 -4 33962.6
    2 0 -3 67.9145
    2 0 -3 17.3582
    2 0 -3 31.8909
    -2 0 3 83.193
    -2 0 3 149.038
    -2 0 3 148.713
    2 0 -3 127.87
    -2 0 3 43.4333
    2 0 -3 13.3569
    -2 0 3 119.726
    2 0 -3 -33.4628
    2 0 -2 149585
    2 0 -2 156927
    2 0 -2 153575
    2 0 -2 151591
    -2 0 2 155938
    2 0 -2 156870
    -2 0 1 3.94108
    2 0 -1 -11.8291
    2 0 0 370163
    2 0 0 367760
    2 0 0 357382
    -2 0 0 361621
    2 0 1 24.5722
    2 0 1 44.6113
    2 0 1 176.83
    2 0 1 173.621
    2 0 1 63.7355
    -2 0 -1 9.40087
    2 0 2 196570
    2 0 2 207393
    -2 0 -2 201317
    -2 0 -2 206575
    -2 0 -2 198873
    2 0 2 197814
    -2 0 -2 196242
    -2 0 -2 198334
    2 0 2 201014
    2 0 3 23.4759
    -2 0 -3 141.413
    -2 0 -3 109.68
    2 0 3 89.1189
    -2 0 -3 271.591
    -2 0 -3 31.4781
    2 0 3 -145.674
    2 0 3 -5.17861
    -2 0 -3 140.835
    -2 0 -4 100610
    2 0 4 96947.8
    2 0 4 105368
    2 0 4 97408.5
    -2 0 -4 97151.9
    -2 0 -4 97530.5
    2 0 4 99615.1
    -2 0 -4 98071.9
    -2 0 -4 98647.1
    -2 0 -5 95.5035
    -2 0 -5 -56.8206
    2 0 5 -16.779
    2 0 5 100.771
    -2 0 -5 259.36
    2 0 5 28.1966
    2 0 5 -71.5178
    2 0 5 -51.1302
    2 0 5 173.938
    -2 0 -5 -50.8664
    -2 0 -5 52.4664
    -2 0 -6 448245
    -2 0 -6 449295
    2 0 6 437116
    2 0 6 434673
    2 0 6 435453
    -2 0 -6 435012
    2 0 6 446043
    -2 0 -6 406844
    2 0 6 436588
    -2 0 -6 429752
    -2 0 -6 440732
    2 0 6 446628
    2 0 7 75.1705
    2 0 7 286.487
    2 0 7 288.973
    2 0 7 152.465
    -2 0 -7 455.889
    2 0 7 57.9097
    -2 0 -7 71.6549
    -2 0 -7 273.96
    -2 0 -7 -331.67
    2 0 7 188.938
    -2 0 -7 132.79
    -2 0 -7 212.415
    2 0 8 70060.9
    -2 0 -8 68151.7
    2 0 8 68182.8
    -2 0 -8 71849
    -2 0 -8 72523.4
    2 0 8 69503.1
    -2 0 -8 72401.9
    -2 0 -8 68092
    -2 0 -8 65317.8
    2 0 8 67037.7
    2 0 9 150.44
    -2 0 -9 177.756
    -2 0 -9 31.655
    2 0 9 -94.122
    2 0 9 140.737
    -2 0 -9 179.381
    -2 0 -9 377.442
    -2 0 -9 53.2663
    -2 0 -9 113.913
    2 0 9 240.433
    2 0 9 174.319
    -2 0 -10 20428
    2 0 10 19513
    2 0 10 18862.9
    -2 0 -10 20321.2
    -2 0 -10 19911.4
    -2 0 -10 20310.8
    2 0 10 19617.6
    -2 0 -10 18242.2
    -2 0 -10 19218.6
    2 0 10 20595.6
    -2 0 -11 45.4166
    -2 0 -11 6.05717
    -2 0 -11 18.5372
    2 0 11 -158.224
    2 0 11 203.786
    -2 0 -11 214.553
    2 0 11 -41.4277
    -2 0 -11 155.326
    2 0 11 18.3248
    -2 0 -11 207.413
    2 0 12 95217.5
    -2 0 -12 94934
    -2 0 -12 95648.3
    -2 0 -12 90294.6
    2 0 12 97422.8
    2 0 12 92370.6
    -2 0 -12 93974.2
    2 0 12 103529
    -2 0 -12 94615.3
    2 0 12 98611.7
    -2 0 -13 84.5027
    2 0 13 94.9764
    -2 0 -13 383.936
    -2 0 -13 151.209
    2 0 13 116.715
    2 0 13 101.065
    2 0 13 181.445
    -2 0 -13 270.446
    2 0 13 263.339
    -2 0 -13 -12.0248
    2 0 14 13234.1
    -2 0 -14 10651.6
    2 0 14 12797.2
    2 0 14 12896.5
    2 0 14 12176
    -2 0 -14 12331.3
    -2 0 -14 11759.8
    -2 0 -14 16144.7
    2 0 14 11775.7
    -2 0 -14 12345.8
    -2 0 -15 -34.4916
    2 0 15 89.2788
    -2 0 -15 127.361
    2 0 15 -255.647
    2 0 15 142.327
    -2 0 -15 370.035
    2 0 15 -85.2941
    -2 0 -15 -177.186
    -2 0 -15 214.944
    2 0 15 214.611
    -2 0 -16 4396.97
    2 0 16 5619.15
    2 0 16 5055.45
    -2 0 -16 5592.37
    2 0 16 5341.45
    2 0 16 5751
    -2 0 -16 5983.57
    2 0 16 4874.03
    2 0 17 -132.416
    2 0 17 480.059
    2 0 17 -37.2462
    2 0 17 215.569
    -2 0 -17 899.898
    2 0 17 -280.797
    -2 0 -17 117.295
    -2 0 -17 323.641
    2 0 18 65134.8
    -2 0 -18 61994
    -2 0 -18 63770.2
    2 0 18 58465.7
    -2 0 -18 61821
    2 0 18 61733.1
    2 0 19 412.634
    -2 0 -19 874.846
    2 0 19 510.082
    -2 0 -19 205.086
    -2 0 -19 422.136
    2 0 20 26184.1
    -2 0 -20 21710.8
    -2 0 -20 23272.6
    2 0 20 24046.3
    2 0 21 154.876
    -2 0 -21 382.708
    2 0 21 572.393
    -2 0 -22 1258.74
    2 0 22 605.335
    2 0 22 1701.09
    -2 0 -23 -528.796
    2 0 23 168.335
    -2 0 -24 3378.65
    2 0 24 3269.79
    2 0 24 4415.36
    -2 0 -25 -497.001
    2 2 -28 1377.59
    2 2 -27 351.117
    -2 2 26 4640.81
    2 -2 -26 6809.55
    2 2 -26 5232.14
    -2 -2 26 6735.43
    2 -2 -25 502.078
    -2 2 25 321.295
    -2 -2 25 -639.031
    -2 2 25 184.842
    2 2 -25 -91.8182
    2 2 -25 619.727
    -2 -2 25 -402.57
    -2 -2 24 9936.75
    2 -2 -24 9781.54
    -2 2 24 11459.2
    2 2 -24 8942.95
    2 2 -24 7738.54
    -2 2 24 8747.5
    2 -2 -24 7160.73
    -2 -2 24 9270.96
    -2 2 24 8633.23
    -2 -2 23 510.229
    -2 2 23 -596.869
    -2 2 23 296.367
    2 2 -23 519.178
    2 -2 -23 -193.828
    2 -2 -23 -23.8751
    -2 2 23 120.982
    -2 2 23 -415.182
    -2 -2 23 111.924
    2 2 -23 -40.7072
    -2 2 22 2236.67
    2 -2 -22 2255.04
    -2 2 22 2309.97
    2 -2 -22 2014.14
    -2 -2 22 2729.16
    -2 2 22 2232.38
    -2 2 22 777.591
    2 2 -22 2363.63
    -2 -2 22 3947.49
    2 2 -22 2301.65
    -2 -2 21 2669.85
    2 2 -21 1945.89
    -2 2 21 112.497
    2 -2 -21 2591.82
    2 2 -21 2402.84
    -2 2 21 1030.08
    -2 -2 21 1331.41
    2 2 -21 1143.25
    2 -2 -21 1798.48
    -2 2 21 815.91
    -2 2 21 1632.62
    -2 -2 21 1828.22
    2 2 -20 41234.3
    -2 -2 20 42784.2
    2 2 -20 38367.2
    -2 2 20 38348.1
    -2 2 20 39230.9
    2 -2 -20 38132.7
    2 2 -20 37406.7
    2 2 -20 40065.5
    -2 2 20 34792.1
    -2 2 20 40597.8
    -2 -2 20 38038.3
    2 -2 -20 37261.9
    -2 -2 20 35482
    2 2 -19 5689.77
    -2 -2 19 5212.68
    2 2 -19 5695.23
    2 2 -19 6189.46
    2 2 -19 6393.19
    -2 2 19 6189.52
    -2 -2 19 6452.17
    -2 2 19 6613.79
    2 -2 -19 5071.52
    -2 -2 19 6215.57
    2 -2 -19 6763.8
    -2 2 19 5079.83
    -2 2 19 4685.19
    2 -2 -19 4548.3
    -2 -2 19 4912.03
    -2 2 18 85904.9
    2 2 -18 80511.5
    -2 2 18 80569.7
    -2 -2 18 79428.9
    2 2 -18 79305.5
    -2 -2 18 82171
    -2 -2 18 80388
    2 -2 -18 81610
    -2 -2 18 79928.5
    2 -2 -18 82018.5
    2 2 -18 77882.3
    -2 2 18 81276.1
    2 2 -18 77438.9
    2 -2 -18 78083.1
    -2 2 18 78179.6
    2 -2 -17 355.84
    -2 -2 17 490.274
    -2 2 17 459.347
    2 2 -17 1068.58
    -2 -2 17 665.296
    2 -2 -17 121.657
    2 -2 -17 289.089
    2 2 -17 318.357
    -2 2 17 489.946
    -2 2 17 414.798
    2 2 -17 -106.336
    -2 2 17 903.703
    -2 -2 17 114.826
    2 -2 -17 491.097
    -2 -2 17 357.857
    2 2 -17 96.5591
    2 2 -17 198.217
    -2 2 16 14299.6
    -2 -2 16 13869.5
    -2 -2 16 14700.7
    -2 2 16 14797.7
    2 -2 -16 11788.6
    -2 -2 16 15143.5
    2 -2 -16 12624.7
    -2 2 16 12572.5
    2 2 -16 12065.2
    -2 2 16 12942.8
    -2 -2 16 14969.7
    2 2 -16 14353.9
    -2 2 16 14594
    2 -2 -16 12964.3
    2 2 -16 11373.7
    2 2 -16 12546.6
    2 2 -16 14503.1
    2 -2 -16 14666.1
    2 -2 -16 13876.4
    2 2 -16 14070.5
    -2 2 16 14309.6
    2 -2 -15 203.545
    2 2 -15 327.731
    -2 -2 15 159.217
    -2 2 15 1434.53
    2 -2 -15 196.55
    -2 2 15 453.173
    -2 2 15 247.667
    2 -2 -15 394.405
    -2 -2 15 275.05
    -2 2 15 164.324
    2 2 -15 767.662
    2 -2 -15 139.5
    -2 2 15 467.422
    2 2 -15 300.31
    2 -2 -15 419.755
    -2 2 15 430.416
    2 2 -15 379.451
    -2 -2 15 576.903
    2 -2 -15 339.085
    2 2 -15 608.764
    2 2 -15 685.023
    -2 -2 15 220.342
    -2 -2 15 300.28
    -2 -2 14 40140.7
    2 2 -14 37691.8
    -2 2 14 41814.5
    2 2 -14 35706.9
    -2 -2 14 38792.9
    -2 2 14 42301.6
    -2 2 14 40389
    -2 2 14 36436.8
    -2 -2 14 40641.1
    -2 2 14 40040.8
    2 2 -14 34561.4
    -2 -2 14 36295
    2 -2 -14 40746.6
    2 2 -14 38914.2
    2 -2 -14 38969
    -2 2 14 38317.9
    2 2 -14 39452.4
    2 -2 -14 40393.1
    -2 -2 14 38751.8
    2 -2 -14 39639.7
    2 2 -14 37417.8
    -2 -2 13 -123.721
    2 2 -13 552.565
    2 2 -13 119.082
    -2 2 13 395.755
    2 -2 -13 406.683
    2 -2 -13 317.623
    -2 -2 13 308.327
    2 2 -13 449.943
    2 -2 -13 214.693
    -2 -2 13 219.574
    2 -2 -13 661.395
    -2 2 13 311.508
    2 -2 -13 457.048
    -2 -2 13 705.159
    -2 2 13 692.74
    2 2 -13 137.121
    2 2 -13 343.479
    -2 -2 13 521.063
    2 2 -13 372.231
    2 -2 -13 383.858
    2 2 -13 615.587
    2 -2 -13 146.877
    2 2 -13 96.7827
    -2 2 13 198.887
    -2 2 13 531.763
    2 -2 -12 236512
    -2 2 12 227706
    -2 -2 12 231745
    -2 2 12 226652
    -2 2 12 239946
    2 -2 -12 230894
    2 2 -12 212464
    2 2 -12 221479
    2 2 -12 227970
    2 2 -12 230868
    2 -2 -12 231882
    2 -2 -12 229379
    -2 2 12 227810
    -2 -2 12 229537
    2 -2 -12 239402
    -2 -2 12 223999
    2 2 -12 228670
    2 2 -12 226725
    2 2 -12 227191
    2 -2 -12 221428
    -2 -2 12 228045
    -2 2 12 232949
    -2 -2 12 226214
    2 2 -12 232632
    2 -2 -11 6868.78
    -2 2 11 7420.15
    -2 -2 11 8335.78
    2 2 -11 7983.1
    -2 -2 11 7928.84
    -2 2 11 7697.21
    -2 -2 11 9249.22
    2 -2 -11 7149.55
    -2 2 11 7782.91
    -2 2 11 8082.42
    2 2 -11 9048.07
    2 2 -11 9537.83
    2 -2 -11 7549.58
    2 2 -11 8101.27
    2 2 -11 7901.89
    2 2 -11 7356.96
    2 -2 -11 7977.86
    2 2 -11 8787.85
    -2 -2 11 8252.66
    2 2 -11 9086.34
    -2 -2 11 7015.62
    2 -2 -11 7956.76
    -2 2 11 8036.66
    2 -2 -11 8395.52
    -2 2 10 46372.3
    2 -2 -10 47032.6
    -2 2 10 47447
    2 2 -10 47441.8
    -2 -2 10 46101.7
    -2 -2 10 49263.7
    2 2 -10 47812.3
    -2 2 10 45627.9
    2 -2 -10 49482
    2 2 -10 46403
    -2 2 10 49189
    -2 -2 10 49544.5
    2 -2 -10 49144.3
    2 -2 -10 50184.5
    -2 -2 10 47967.4
    -2 -2 10 52099.3
    2 -2 -10 47936.3
    2 2 -10 47375.9
    -2 2 10 51358.5
    2 2 -10 50313
    2 -2 -10 45785.8
    2 2 -10 50256.7
    -2 2 9 6007.01
    -2 2 9 5817.3
    2 2 -9 5695.52
    2 2 -9 5699.04
    2 -2 -9 5849.63
    -2 -2 9 6133.53
    2 2 -9 6287.41
    -2 -2 9 6401.72
    -2 2 9 5312.33
    2 2 -9 6705.47
    2 2 -9 6304.93
    -2 2 9 6184.89
    2 -2 -9 6354.89
    2 -2 -9 6794.23
    -2 -2 9 5740.97
    2 -2 -9 5953.58
    -2 2 9 5396.85
    2 -2 -9 6548.92
    2 -2 -9 6265.48
    -2 -2 9 5767.91
    2 2 -9 5843.14
    2 2 -9 6288.03
    2 2 -9 6920.55
    -2 -2 9 6447.87
    2 2 -8 91176.1
    -2 2 8 90274.9
    2 2 -8 86039.6
    -2 -2 8 90111.7
    -2 -2 8 86675.3
    2 2 -8 86700.6
    -2 -2 8 90441.5
    2 2 -8 85791.4
    -2 2 8 90031.2
    2 -2 -8 89067.9
    -2 2 8 88114.5
    2 2 -8 89485.1
    -2 2 8 90538.9
    2 -2 -8 90492.4
    2 2 -8 89889.4
    2 -2 -8 87532
    -2 2 8 91416.8
    2 -2 -8 90097.8
    2 2 -8 89250.5
    2 -2 -8 88484
    -2 -2 8 86665.1
    2 2 -8 94287.6
    2 -2 -8 91839.9
    -2 -2 8 88841.5
    2 2 -8 86408.4
    2 -2 -8 88350.8
    2 2 -8 87371.6
    -2 2 7 15028.1
    -2 2 7 16605.7
    2 -2 -7 15916.2
    2 2 -7 16699
    2 -2 -7 15690.3
    -2 -2 7 16078.2
    2 -2 -7 15542.5
    -2 2 7 14814.2
    -2 2 7 16842.7
    -2 -2 7 15229.7
    2 -2 -7 15128.9
    -2 -2 7 15374.4
    2 2 -7 16567.1
    2 -2 -7 15155.1
    2 2 -7 14544.3
    2 2 -7 14992.6
    2 2 -7 15108.4
    -2 2 7 15580.5
    2 -2 -7 13898.7
    2 2 -7 15571.8
    2 -2 -7 15265.8
    2 2 -7 15373.7
    -2 -2 7 15551.4
    2 2 -7 15602
    2 -2 -7 16561.7
    -2 -2 7 15609.6
    2 -2 -7 15472.2
    2 2 -7 15973
    2 2 -7 14756.6
    -2 2 6 260493
    -2 -2 6 258071
    -2 -2 6 262743
    2 -2 -6 255552
    2 -2 -6 265029
    -2 2 6 263512
    2 -2 -6 265653
    2 -2 -6 260293
    -2 2 6 260091
    2 2 -6 266367
    -2 -2 6 264499
    2 -2 -6 257074
    2 2 -6 267731
    -2 -2 6 252206
    -2 2 6 257723
    2 2 -6 267517
    -2 -2 6 262300
    2 2 -6 259818
    2 2 -6 272270
    2 2 -6 269584
    2 -2 -6 255385
    2 -2 -6 260918
    2 -2 -6 258410
    2 2 -6 252309
    2 2 -6 259616
    2 2 -6 262305
    2 -2 -5 33231
    -2 2 5 30071.8
    2 2 -5 31937.9
    -2 2 5 30876.7
    2 -2 -5 31349.4
    2 -2 -5 34681.6
    2 2 -5 30510.4
    -2 2 5 31682.5
    2 2 -5 33903.2
    2 -2 -5 34188.4
    2 2 -5 33565.1
    -2 -2 5 31925
    2 2 -5 31555
    -2 -2 5 32279.7
    2 2 -5 31827
    2 -2 -5 31930.2
    -2 -2 5 33184.5
    -2 -2 5 31764.8
    2 -2 -5 32117.6
    -2 -2 5 32263.4
    -2 2 5 31128.7
    2 2 -5 33738.4
    2 2 -4 171126
    -2 -2 4 161604
    2 2 -4 159857
    -2 2 4 161719
    -2 -2 4 159938
    2 2 -4 164424
    -2 2 4 159581
    2 2 -4 160143
    2 -2 -4 161617
    -2 2 4 161519
    2 2 -4 155247
    2 -2 -4 159305
    2 -2 -4 159210
    2 -2 -4 152784
    -2 -2 4 163400
    -2 -2 4 159298
    2 -2 -4 156768
    -2 -2 4 162108
    2 -2 -4 158442
    2 2 -4 162519
    2 -2 -4 160709
    2 2 -4 162922
    -2 -2 4 160861
    2 -2 -4 157917
    -2 2 4 157933
    -2 2 4 158333
    2 2 -4 168004
    2 2 -3 3596.59
    -2 2 3 3910.03
    -2 -2 3 3509.27
    2 -2 -3 3622.97
    2 2 -3 3773.85
    2 2 -3 3795.53
    2 2 -3 3748.03
    2 -2 -3 4078.07
    -2 2 3 3515.23
    -2 -2 3 3359.71
    2 2 -3 4365.63
    2 -2 -3 3780.96
    2 -2 -3 3824.74
    2 -2 -3 3301.1
    -2 -2 3 3877.07
    -2 2 3 3410.57
    2 2 -3 3874.71
    -2 -2 3 3650.83
    2 2 -3 3926.26
    2 -2 -3 3772.49
    -2 -2 3 4070.82
    -2 -2 3 3741.03
    -2 2 3 3640.83
    2 2 -3 3374.38
    -2 2 3 3418.01
    2 2 -3 3815.1
    2 2 -2 136599
    -2 2 2 135300
    -2 -2 2 134816
    2 2 -2 137345
    2 -2 -2 140047
    2 -2 -2 132272
    2 -2 -2 137330
    2 -2 -2 136956
    -2 -2 2 134371
    -2 2 2 138682
    2 -2 -2 136438
    2 -2 -2 131406
    -2 2 2 142248
    -2 -2 2 137598
    2 2 -2 137494
    -2 -2 2 140227
    -2 2 2 142335
    2 2 -2 138014
    2 2 -2 135459
    2 2 -2 139764
    2 2 -2 133236
    -2 2 1 9127.16
    -2 2 1 9688.78
    -2 2 1 9519.53
    2 2 -1 9486.29
    -2 -2 1 10028.1
    2 -2 -1 9454.99
    2 2 -1 10519.3
    -2 -2 1 9417.72
    -2 2 1 9248.9
    2 -2 -1 9599.94
    2 2 -1 9186.02
    2 -2 -1 9068.19
    2 2 -1 9603.03
    -2 2 1 9641.94
    2 -2 -1 9589.22
    -2 -2 1 9286.13
    -2 -2 1 9652.73
    2 -2 -1 9187.33
    2 2 -1 9431.88
    2 2 0 865320
    2 -2 0 881534
    -2 2 0 873394
    -2 -2 0 885354
    2 -2 0 872023
    -2 2 0 882048
    -2 -2 0 901563
    2 -2 0 850395
    2 2 0 894544
    -2 -2 0 867387
    -2 2 0 878757
    2 2 0 879539
    -2 -2 0 875986
    2 2 0 851256
    -2 2 0 871240
    2 2 0 887069
    -2 -2 -1 8816.7
    2 2 1 7961.64
    2 -2 1 8810.46
    2 2 1 9367.57
    -2 -2 -1 9071
    2 2 1 8500.45
    -2 2 -1 9112.55
    2 -2 1 8848.66
    -2 2 -1 8694.94
    -2 2 -1 8479.33
    2 -2 1 8650.03
    2 -2 1 8616.12
    -2 -2 -1 8666.84
    -2 2 -1 8409.39
    2 2 1 9013.44
    -2 -2 -1 9172.47
    2 2 2 194372
    -2 -2 -2 194493
    -2 2 -2 196164
    2 2 2 202799
    2 2 2 190836
    -2 -2 -2 198386
    -2 2 -2 192922
    2 2 2 196293
    -2 2 -2 195463
    -2 -2 -2 200239
    2 -2 2 199605
    2 -2 2 193566
    -2 -2 -2 197653
    2 -2 2 195768
    2 -2 2 195755
    -2 -2 -3 16191.6
    -2 -2 -3 15247.4
    -2 2 -3 13725.1
    2 2 3 16320.9
    -2 2 -3 16528.6
    2 2 3 15198.3
    -2 2 -3 15633.5
    -2 -2 -3 15152.1
    2 -2 3 15444.8
    2 2 3 15437.1
    2 -2 3 15662.5
    -2 -2 -3 15079.1
    2 -2 3 15053.9
    2 -2 3 15449
    2 2 3 16044.8
    2 -2 3 15910.5
    -2 2 -4 39303.9
    -2 2 -4 41102.7
    2 -2 4 39013
    -2 -2 -4 39020.2
    2 2 4 39558.3
    2 -2 4 41495.2
    -2 2 -4 41007.5
    2 -2 4 40575.1
    -2 2 -4 39972.8
    2 2 4 39025.4
    -2 -2 -4 39128.8
    2 -2 4 42449.7
    2 -2 4 39022.3
    2 2 4 40524.2
    2 -2 4 39332.2
    2 -2 4 40840.4
    2 -2 4 41221.8
    -2 -2 -4 39175.4
    -2 -2 -4 40625.7
    2 2 4 39491.4
    2 2 4 39507.7
    2 -2 5 20560
    2 -2 5 20613.2
    2 2 5 20998.1
    -2 -2 -5 18184
    -2 2 -5 20931.4
    -2 -2 -5 20076.7
    2 2 5 21385.1
    -2 -2 -5 20222.4
    -2 2 -5 21448
    2 -2 5 20032.3
    2 2 5 19248.3
    2 2 5 20114.7
    2 -2 5 21524.8
    -2 2 -5 20961.7
    2 -2 5 21200.8
    2 -2 5 20214.2
    2 -2 5 20933.4
    -2 -2 -5 21313.7
    -2 2 -5 19214.2
    2 -2 5 20269.8
    2 -2 5 19650.3
    2 2 5 20773.3
    2 -2 6 504523
    2 -2 6 505556
    -2 -2 -6 497132
    -2 -2 -6 521815
    2 2 6 520296
    2 2 6 519962
    2 -2 6 513132
    -2 2 -6 502440
    2 -2 6 514761
    2 2 6 528575
    -2 -2 -6 528509
    -2 -2 -6 511330
    2 2 6 524979
    -2 2 -6 504701
    -2 2 -6 506063
    2 -2 6 506743
    -2 2 -6 514887
    2 -2 6 523879
    2 -2 6 506914
    2 -2 6 523690
    2 2 6 513816
    2 2 6 495124
    2 -2 6 513887
    2 2 6 508334
    2 -2 7 8021.73
    -2 2 -7 7103
    2 2 7 6865.58
    2 2 7 6402.76
    2 -2 7 7911.02
    2 -2 7 7261.67
    -2 -2 -7 6704.21
    2 -2 7 8022.95
    2 2 7 6825.16
    -2 2 -7 7106.41
    -2 -2 -7 7254
    2 -2 7 7516.47
    -2 -2 -7 7767.48
    2 2 7 6928.32
    2 2 7 6564.59
    2 -2 7 7237.71
    2 2 7 6628.95
    -2 2 -7 7433.79
    -2 -2 -7 7119.23
    -2 2 -7 7116.83
    2 -2 7 6837.76
    2 -2 7 6569.39
    -2 2 -8 135980
    2 -2 8 145025
    2 2 8 137457
    -2 -2 -8 145536
    2 -2 8 139593
    -2 -2 -8 144493
    -2 2 -8 136664
    2 2 8 138515
    -2 -2 -8 144883
    2 -2 8 147090
    2 -2 8 127524
    2 -2 8 149969
    -2 2 -8 141485
    2 -2 8 143903
    2 2 8 140592
    2 -2 8 142335
    -2 2 -8 145495
    2 2 8 144641
    -2 -2 -8 145311
    -2 2 -8 136956
    2 2 8 144432
    2 -2 8 145523
    2 2 9 692.488
    2 -2 9 1377.57
    2 2 9 1190.39
    -2 2 -9 828.366
    -2 2 -9 832.475
    2 2 9 1041.51
    -2 -2 -9 1520.68
    -2 2 -9 1052.13
    -2 2 -9 1406.31
    2 2 9 1180.31
    -2 -2 -9 1529.69
    2 -2 9 1485.22
    -2 -2 -9 1456.25
    2 -2 9 1036.63
    2 2 9 996.745
    -2 2 -9 1255.23
    2 -2 9 1233.95
    2 2 9 1314.88
    2 -2 9 1366.16
    -2 -2 -9 1099.23
    2 -2 9 1474.17
    -2 2 -10 64404.7
    2 -2 10 60961.8
    -2 -2 -10 63248
    -2 -2 -10 60765
    2 -2 10 60255.6
    -2 2 -10 61073.9
    -2 -2 -10 60519.4
    2 2 10 60175.5
    -2 2 -10 62909.1
    2 -2 10 60262
    -2 2 -10 62914.4
    2 2 10 64104
    2 2 10 62266.3
    2 -2 10 63631.2
    -2 -2 -10 62734.7
    2 2 10 60333.6
    2 -2 10 62306.7
    2 -2 10 60020.1
    2 2 10 65304.5
    -2 2 -11 12257.1
    2 2 11 13328.6
    2 2 11 12516.7
    2 -2 11 14059.7
    2 -2 11 13825.1
    -2 2 -11 13451.2
    -2 -2 -11 12767.3
    2 -2 11 13980.4
    2 2 11 13331.5
    -2 -2 -11 12318
    2 -2 11 13726.8
    2 -2 11 13769
    2 2 11 12765.4
    -2 2 -11 13928.1
    -2 -2 -11 12824
    2 -2 11 13117.5
    -2 2 -11 14378.4
    2 2 12 77690.7
    -2 2 -12 79801
    2 2 12 80674
    2 2 12 75322.7
    -2 -2 -12 78857.4
    2 -2 12 79721.1
    -2 2 -12 75676.2
    -2 2 -12 76671.7
    -2 -2 -12 78140.5
    2 -2 12 75983.6
    2 -2 12 77481.4
    2 2 12 81276.6
    2 2 12 79787.6
    2 -2 12 76614.5
    2 -2 12 75875.5
    -2 2 -12 81765.2
    -2 -2 -12 78522.8
    2 -2 12 81396.7
    -2 2 -13 3781.11
    -2 -2 -13 4565.69
    2 -2 13 3075.16
    2 -2 13 4027.25
    2 -2 13 3431.3
    -2 2 -13 3352.12
    2 -2 13 2526.06
    2 2 13 2604.41
    -2 2 -13 2682.31
    2 2 13 2516.68
    2 -2 13 3541.01
    -2 2 -13 2751.77
    2 -2 13 2729.02
    -2 -2 -13 3065.69
    2 2 13 2258.63
    -2 -2 -13 3089.33
    2 2 13 2795.18
    2 2 13 2989.27
    -2 2 -14 24432.5
    2 -2 14 22821.5
    2 -2 14 19020.6
    2 -2 14 23350.6
    -2 -2 -14 23428.9
    -2 -2 -14 18878.1
    2 -2 14 20321.8
    -2 -2 -14 22808.2
    2 2 14 23360.4
    -2 2 -14 19201.8
    2 2 14 22862.8
    2 -2 14 22761.6
    2 2 14 19660.8
    2 2 14 19955.2
    -2 2 -14 20237.5
    2 -2 14 21857.9
    2 2 14 25463.2
    -2 -2 -15 969.043
    2 -2 15 -34.8111
    -2 2 -15 68.3967
    2 2 15 793.136
    2 -2 15 26.5794
    2 2 15 120.288
    -2 2 -15 296.009
    -2 2 -15 589.752
    -2 -2 -15 412.625
    2 2 15 90.8483
    2 -2 15 224.923
    2 2 15 133.612
    2 -2 15 108.276
    2 -2 15 212.495
    2 -2 15 236.152
    2 2 15 630.83
    -2 2 -16 7444.38
    2 -2 16 7349.84
    2 -2 16 8303.52
    2 2 16 7394.05
    2 2 16 8516.41
    2 -2 16 7384.43
    2 2 16 7858.32
    2 2 16 9414.05
    -2 2 -16 7519.1
    -2 2 -16 8300.43
    -2 -2 -16 7993.15
    2 2 16 8753.69
    2 -2 16 9679.95
    2 -2 16 9498.4
    -2 -2 -16 8832.9
    -2 2 -17 617.523
    2 2 17 321.301
    2 -2 17 474.669
    2 -2 17 860.462
    -2 2 -17 1247.55
    -2 -2 -17 697.047
    -2 -2 -17 1000.68
    2 -2 17 581.588
    -2 2 -17 1078.5
    2 2 17 261.516
    2 2 17 1183.99
    2 2 18 57789.3
    2 -2 18 54613.3
    2 2 18 57127.4
    2 -2 18 62366.4
    2 -2 18 55612.7
    -2 2 -18 55350.9
    -2 -2 -18 55693.3
    -2 -2 -18 54176.1
    -2 2 -18 53833.5
    -2 2 -18 54818.1
    2 2 18 56226.7
    -2 2 -19 353.475
    -2 2 -19 823.604
    -2 2 -19 608.779
    2 -2 19 734.07
    2 2 19 641.981
    -2 -2 -19 1102.24
    2 2 19 418.156
    -2 -2 -19 321.486
    2 -2 19 105.785
    2 -2 19 1122.59
    -2 -2 -20 8752.1
    -2 2 -20 10236.2
    2 -2 20 11774.7
    -2 -2 -20 7350.58
    2 2 20 6856.94
    2 -2 20 10697.2
    -2 2 -20 8746.08
    -2 2 -21 1321.86
    2 -2 21 1038.6
    2 2 21 2446.95
    2 -2 21 866.699
    -2 2 -21 813.261
    2 2 21 1204.01
    -2 -2 -21 995.882
    -2 -2 -22 2071.25
    2 2 22 2246.19
    2 2 22 1406.11
    -2 2 -22 1918.06
    -2 2 -22 1812.77
    2 -2 22 1809.9
    2 -2 22 1086.54
    2 -2 23 1965.09
    -2 2 -23 3065.25
    2 2 23 2566
    -2 -2 -23 3659.96
    2 -2 23 2990.6
    2 2 23 2415.5
    -2 2 -24 3593.41
    2 -2 24 4087.5
    2 2 24 3428.29
    -2 -2 -24 4192.14
    2 -2 24 6614.09
    2 2 24 5377.73
    2 -2 25 -356.459
    -2 2 -25 -958.92
    -2 2 -26 4982.93
    -2 4 26 5154.98
    -2 -4 26 6752.34
    -2 -4 25 1111.07
    -2 4 25 394.187
    -2 4 25 -575.67
    2 4 -25 1097.45
    -2 4 25 -714.169
    2 4 -25 319.207
    2 -4 -25 359.448
    -2 -4 24 8206.2
    -2 4 24 9486.26
    2 -4 -24 10492.1
    -2 4 24 10871.6
    2 4 -24 10092.1
    -2 4 24 9725.21
    2 4 -24 9966.01
    -2 -4 23 899.428
    -2 4 23 757.155
    2 4 -23 2107.9
    -2 4 23 483.093
    2 -4 -23 1084.17
    -2 4 23 723.041
    -2 4 23 815.616
    2 4 -23 1373.76
    -2 4 22 2061.56
    -2 4 22 1837.28
    2 -4 -22 1763.53
    -2 4 22 2468.8
    2 4 -22 2853.26
    2 -4 -22 1157.59
    -2 -4 22 2036.36
    -2 4 22 1382.53
    2 4 -22 1566.13
    2 4 -22 2068.96
    2 4 -21 561.93
    -2 4 21 -238.52
    2 4 -21 66.5092
    -2 4 21 -347.028
    2 4 -21 183.331
    -2 -4 21 48.2341
    -2 4 21 -1.08376
    2 4 -21 34.2667
    2 -4 -21 381.291
    2 -4 -21 243.008
    -2 4 21 146.65
    2 4 -20 36463.7
    -2 -4 20 41536.1
    -2 4 20 34408.7
    -2 4 20 37782.6
    2 4 -20 35913.6
    2 -4 -20 35893.2
    2 -4 -20 37219
    2 4 -20 38413
    -2 4 20 34803.4
    2 4 -20 35254.2
    -2 -4 20 34123.1
    -2 -4 20 36134.1
    2 -4 -20 35607.2
    -2 4 20 38671
    -2 4 19 7178.4
    -2 -4 19 4912.29
    -2 4 19 6961.32
    2 -4 -19 6261.96
    2 -4 -19 6783.66
    2 4 -19 6069.48
    2 4 -19 4657.29
    2 4 -19 7465.29
    2 4 -19 6909.68
    -2 -4 19 6522.73
    -2 -4 19 6040.75
    -2 4 19 5221.3
    2 -4 -19 5745.52
    -2 -4 18 37732.2
    2 4 -18 36965.7
    2 4 -18 36481.6
    -2 4 18 41423.9
    -2 4 18 36530.1
    2 -4 -18 37561.8
    2 -4 -18 36334.6
    2 4 -18 37045.1
    -2 -4 18 34450
    2 4 -18 36667.2
    2 -4 -18 35191.7
    -2 -4 18 37782.8
    -2 4 18 36555.5
    2 4 -17 3172.31
    -2 -4 17 2674.91
    -2 -4 17 2451.23
    -2 4 17 2784.1
    -2 4 17 3303.28
    2 4 -17 2838.91
    2 -4 -17 3218.61
    2 -4 -17 2627.33
    2 -4 -17 2624.41
    2 4 -17 1319.28
    -2 -4 17 2433.99
    -2 4 17 3446.9
    -2 -4 17 2745.71
    2 4 -17 2524.49
    2 4 -16 6874.51
    -2 4 16 8145.29
    -2 4 16 9177.26
    2 -4 -16 8788.63
    -2 -4 16 9169.54
    2 4 -16 8808.91
    2 4 -16 9962.82
    2 -4 -16 7824.43
    2 4 -16 8686.82
    2 4 -16 9151.58
    -2 -4 16 7798.35
    -2 -4 16 8824.43
    -2 4 16 8115.14
    -2 -4 16 8961.37
    2 -4 -16 9348.64
    2 4 -15 386.23
    2 -4 -15 543.809
    -2 -4 15 46.777
    -2 4 15 581.94
    2 4 -15 728.711
    -2 4 15 618.098
    2 4 -15 346.532
    -2 -4 15 364.687
    -2 -4 15 320.707
    -2 4 15 568.13
    -2 4 15 932.812
    2 -4 -15 629.282
    2 -4 -15 433.858
    2 4 -15 518.079
    2 4 -15 1060.71
    2 -4 -15 355.51
    -2 -4 15 1046.76
    -2 -4 14 78113.9
    -2 -4 14 79343.2
    2 4 -14 72335
    2 4 -14 81523.9
    2 4 -14 79066.6
    2 -4 -14 85445.8
    -2 -4 14 83462.6
    -2 4 14 80621.8
    -2 4 14 73792
    2 -4 -14 80830.8
    -2 -4 14 80838.9
    -2 4 14 80721.2
    2 -4 -14 81513.7
    -2 4 14 81936.4
    2 4 -14 78411.1
    2 4 -14 77354.6
    2 4 -13 2767.44
    2 4 -13 2988.9
    2 4 -13 3245.4
    2 4 -13 2692.53
    -2 4 13 3122.91
    2 -4 -13 3172.92
    2 -4 -13 4678.6
    -2 -4 13 3809.2
    -2 -4 13 3950.57
    2 4 -13 3406.29
    -2 4 13 3796.2
    2 4 -13 4249.93
    -2 -4 13 3765.22
    -2 4 13 3789.95
    2 -4 -13 3112.87
    -2 -4 13 2616.44
    2 4 -13 3176.04
    -2 4 13 3259.8
    2 4 -12 103919
    2 4 -12 112994
    2 -4 -12 119064
    2 -4 -12 113075
    -2 4 12 119463
    -2 -4 12 119078
    -2 -4 12 119138
    -2 4 12 116484
    -2 4 12 118693
    -2 4 12 114792
    2 4 -12 117331
    -2 -4 12 119934
    2 4 -12 113544
    2 4 -12 114384
    2 4 -12 118475
    2 -4 -12 118682
    -2 -4 12 120959
    2 -4 -11 11753.1
    -2 -4 11 12521.9
    -2 -4 11 12688.2
    -2 4 11 14240
    2 4 -11 14220.2
    2 -4 -11 13844.7
    2 4 -11 11982
    2 4 -11 12804.1
    -2 -4 11 13043.6
    2 4 -11 13548.2
    -2 4 11 12710.8
    -2 4 11 11708.6
    2 -4 -11 12950
    2 -4 -11 13273.7
    -2 -4 11 13915.8
    -2 4 11 13059.5
    2 4 -11 11946.6
    -2 4 11 13050.4
    2 4 -11 13034
    -2 -4 10 35037
    -2 4 10 35707.1
    2 4 -10 34616.6
    -2 4 10 36648.9
    2 -4 -10 33657.3
    2 4 -10 31194.6
    2 -4 -10 35590.3
    -2 4 10 32682.7
    2 -4 -10 34523.2
    2 4 -10 31408.1
    2 4 -10 35462.7
    2 -4 -10 35073.8
    2 4 -10 33724.1
    -2 4 10 35312.8
    -2 -4 10 35322.6
    -2 4 10 36042.2
    2 4 -10 36010.2
    -2 -4 10 36451.1
    2 4 -10 32580.3
    -2 -4 10 33587.9
    -2 4 9 60218.6
    -2 -4 9 60268.7
    -2 4 9 58686.6
    -2 4 9 59298.1
    2 4 -9 62997.9
    2 -4 -9 58120.3
    2 4 -9 55499.2
    -2 -4 9 58725.6
    -2 4 9 60899.4
    2 4 -9 61112.2
    2 4 -9 55067.1
    2 -4 -9 60179.5
    2 -4 -9 60599.5
    -2 -4 9 58195.6
    -2 4 9 60299.4
    2 4 -9 56196.5
    2 -4 -9 61798.9
    2 4 -9 59093.1
    2 4 -9 59556.3
    -2 -4 9 60133
    -2 -4 8 108659
    2 -4 -8 113474
    -2 -4 8 114842
    2 4 -8 111715
    2 4 -8 109879
    2 -4 -8 110417
    -2 4 8 110549
    -2 4 8 113036
    2 4 -8 108884
    2 4 -8 115805
    2 -4 -8 113411
    -2 -4 8 108825
    2 4 -8 108177
    2 4 -8 110772
    -2 4 8 113500
    -2 4 8 117696
    2 4 -8 112725
    -2 -4 8 116945
    2 4 -8 106421
    -2 4 8 112081
    2 4 -8 110685
    2 -4 -8 113919
    -2 -4 8 110562
    -2 4 7 7553.94
    2 4 -7 7758.4
    -2 -4 7 7283.97
    -2 -4 7 7584.92
    -2 4 7 7169.76
    2 -4 -7 7430.15
    2 4 -7 7762.98
    2 -4 -7 7857.86
    -2 4 7 7280.59
    -2 -4 7 7917.5
    -2 4 7 7511.53
    2 4 -7 7437.85
    2 4 -7 7180.29
    2 -4 -7 6442.9
    2 4 -7 7627.62
    -2 4 7 8185.51
    2 -4 -7 8085.43
    2 4 -7 7375.92
    2 -4 -7 6313.26
    2 4 -7 6420.62
    2 4 -7 7413.29
    -2 -4 7 8129.46
    2 4 -7 8442.86
    2 -4 -7 6939
    -2 4 7 7165.86
    -2 4 6 302236
    2 4 -6 290031
    -2 -4 6 293125
    2 -4 -6 307024
    -2 4 6 301887
    -2 4 6 297188
    2 -4 -6 295465
    -2 -4 6 291153
    2 -4 -6 286692
    2 4 -6 294567
    -2 -4 6 281839
    -2 4 6 302378
    2 4 -6 290784
    -2 4 6 293972
    2 4 -6 300499
    -2 4 6 300093
    -2 -4 6 290312
    -2 -4 6 290385
    2 -4 -6 283854
    2 4 -6 297663
    2 4 -6 291382
    -2 -4 6 295060
    -2 4 6 301571
    2 -4 -6 292137
    2 -4 -6 287423
    2 4 -6 293611
    2 4 -5 58291.7
    2 4 -5 59652.4
    -2 4 5 58724.9
    -2 -4 5 54184.5
    -2 -4 5 52663.1
    2 4 -5 57062.1
    2 4 -5 58475.6
    2 4 -5 56688.5
    2 -4 -5 56953.5
    -2 4 5 55284.1
    -2 4 5 57613.8
    -2 -4 5 56104
    -2 -4 5 55920.1
    2 -4 -5 55694.8
    2 4 -5 57466.2
    -2 -4 5 56055.8
    2 -4 -5 52579.8
    2 -4 -5 57076
    2 -4 -5 54251.8
    2 -4 -5 55151.9
    -2 4 5 56277.7
    -2 4 5 58714.5
    -2 4 5 54317.1
    -2 -4 5 56438.2
    2 4 -5 56754.7
    2 4 -4 1650.82
    2 -4 -4 1813.69
    2 4 -4 1584.57
    -2 4 4 1612.29
    2 -4 -4 1703.25
    2 4 -4 1955.92
    2 -4 -4 1940.18
    -2 -4 4 1982.96
    -2 4 4 2225.04
    2 4 -4 1630.84
    -2 4 4 1970.02
    -2 4 4 1709.92
    2 4 -4 2123.6
    2 -4 -4 2015.59
    -2 -4 4 2087.42
    2 4 -4 2634.55
    2 -4 -4 1908.06
    -2 4 4 2159.55
    -2 -4 4 1418.07
    -2 -4 4 1391.48
    2 4 -4 1855.64
    -2 -4 4 1828.49
    -2 4 4 1821.03
    2 4 -3 71371.7
    -2 -4 3 69226.7
    -2 -4 3 70833.6
    2 -4 -3 72557
    2 4 -3 70175.2
    -2 4 3 69368.5
    2 4 -3 70653.6
    -2 4 3 71646.6
    -2 4 3 68850
    2 4 -3 72043.5
    -2 -4 3 70760
    2 -4 -3 67557.5
    2 -4 -3 68427.8
    2 4 -3 69069.9
    -2 -4 3 68685.3
    -2 4 3 69734.5
    -2 4 3 69615.6
    2 4 -3 71117.9
    2 -4 -3 66626.8
    -2 -4 3 67913.3
    -2 4 3 72251.5
    2 -4 -3 70184.8
    -2 4 3 70940
    -2 4 2 161351
    2 -4 -2 164012
    -2 -4 2 160210
    -2 4 2 164858
    2 4 -2 166257
    2 4 -2 164291
    -2 4 2 158474
    -2 -4 2 156841
    2 -4 -2 158993
    2 -4 -2 158183
    -2 -4 2 163916
    -2 4 2 167917
    2 -4 -2 161878
    2 4 -2 166731
    2 4 -2 162899
    -2 -4 2 161797
    -2 -4 2 164612
    -2 4 2 164717
    -2 4 2 170177
    2 4 -2 161388
    -2 4 2 160786
    2 -4 -2 161568
    2 4 -2 163105
    2 -4 -1 38150.5
    -2 -4 1 39864.4
    -2 -4 1 39045.7
    -2 4 1 38460.4
    2 -4 -1 39202.7
    2 4 -1 39863.1
    -2 4 1 39567.6
    -2 4 1 39816.7
    2 -4 -1 38095.9
    2 4 -1 38845.8
    2 4 -1 37192
    2 4 -1 38023.5
    2 4 -1 40592
    -2 -4 1 36570
    -2 -4 1 39143.7
    2 4 -1 39166
    2 4 -1 39484.7
    -2 4 1 39315.3
    -2 -4 1 37450.4
    -2 4 1 39793.8
    -2 4 0 737921
    -2 -4 0 713377
    -2 4 0 754246
    2 4 0 722577
    2 4 0 741026
    -2 -4 0 717595
    -2 -4 0 734901
    2 4 0 726635
    2 4 0 717745
    -2 -4 0 726979
    -2 4 0 741749
    2 -4 0 731813
    -2 4 0 723707
    2 4 0 732135
    2 4 0 737938
    2 -4 0 712277
    2 -4 0 735617
    -2 -4 0 723442
    2 4 0 742627
    -2 -4 0 722280
    -2 4 -1 3580.07
    2 4 1 3722.41
    2 4 1 2910.57
    2 -4 1 3735.84
    -2 -4 -1 3556.36
    -2 -4 -1 3276.42
    -2 -4 -1 3550.2
    -2 -4 -1 3324.91
    -2 -4 -1 3380.69
    -2 4 -1 3554.75
    2 4 1 3321.03
    2 4 1 3286.32
    2 4 1 3283.31
    2 4 1 3057.39
    2 4 1 3471.17
    -2 4 -1 2812.95
    2 -4 1 3619.35
    2 -4 1 3857.8
    -2 -4 -2 39354.2
    -2 -4 -2 39479
    -2 4 -2 38497.1
    2 -4 2 40563.9
    -2 -4 -2 40964.2
    -2 -4 -2 41588.9
    2 4 2 41388
    2 -4 2 39361.7
    -2 4 -2 38088.8
    -2 4 -2 39716.4
    2 -4 2 40405.5
    2 -4 2 38924
    2 4 2 41001.8
    2 4 2 40852.4
    -2 4 -2 41719.9
    2 4 2 40097
    2 4 2 40032.7
    -2 -4 -2 39184.9
    2 4 2 41878
    -2 -4 -2 39762.1
    -2 4 -3 369.206
    -2 -4 -3 262.722
    2 -4 3 259.548
    2 4 3 141.496
    -2 -4 -3 465.343
    -2 -4 -3 384.69
    2 4 3 414.655
    -2 -4 -3 225.784
    -2 4 -3 392.351
    2 4 3 371.341
    2 4 3 146.479
    -2 4 -3 457.803
    -2 4 -3 318.191
    2 4 3 500.797
    2 -4 3 351.791
    2 -4 3 360.698
    2 -4 3 230.158
    2 -4 3 83.7055
    -2 -4 -3 274.504
    2 -4 3 139.789
    2 4 3 118.608
    2 -4 4 125667
    2 4 4 123940
    2 -4 4 124531
    -2 4 -4 122423
    2 4 4 124587
    2 4 4 123785
    -2 -4 -4 126606
    2 4 4 125033
    -2 -4 -4 127854
    2 4 4 126999
    2 -4 4 128511
    2 -4 4 125187
    -2 4 -4 120283
    2 -4 4 121821
    -2 4 -4 126612
    -2 -4 -4 126044
    -2 4 -4 124305
    2 -4 4 131735
    -2 -4 -4 125978
    2 4 4 126012
    2 -4 5 5240.58
    2 4 5 5788.59
    2 -4 5 5295.17
    -2 -4 -5 5582.3
    -2 4 -5 5598.28
    -2 -4 -5 5068.75
    2 4 5 4818.39
    2 4 5 4277.23
    2 4 5 5411.88
    -2 -4 -5 5757.55
    2 -4 5 4788.63
    2 -4 5 5952.96
    -2 4 -5 4902.81
    2 -4 5 4399.16
    2 4 5 4888.38
    -2 4 -5 5270.16
    2 -4 5 5618.04
    2 -4 5 4975.21
    -2 -4 -5 5227.64
    2 4 6 226592
    -2 4 -6 214719
    2 4 6 214278
    2 -4 6 212554
    -2 4 -6 215392
    2 -4 6 220033
    2 4 6 214558
    2 -4 6 220897
    -2 -4 -6 219083
    2 -4 6 225186
    2 4 6 223838
    2 -4 6 216239
    -2 -4 -6 223327
    2 -4 6 212921
    -2 -4 -6 219831
    2 4 7 13724.7
    -2 -4 -7 12780.6
    -2 4 -7 14352.4
    -2 -4 -7 13570.6
    -2 -4 -7 12409.5
    2 4 7 13406.7
    2 4 7 14693.6
    2 -4 7 12405.2
    2 -4 7 14207.3
    2 -4 7 15010
    2 -4 7 14749.1
    2 -4 7 14113.8
    -2 4 -7 13565.9
    2 4 7 12517.2
    2 4 8 73399.9
    -2 4 -8 75030.9
    2 -4 8 79454.4
    -2 -4 -8 76829.7
    -2 -4 -8 79152.2
    2 4 8 74947.1
    2 4 8 69996.1
    -2 4 -8 76589
    2 -4 8 69942.8
    2 -4 8 74784.4
    2 -4 8 76738.4
    2 -4 8 76900
    2 4 8 84354.4
    2 -4 8 71220.1
    -2 -4 -8 81079.3
    -2 -4 -9 250.477
    -2 4 -9 803.977
    2 4 9 296.067
    2 -4 9 495.885
    2 -4 9 428.007
    -2 4 -9 475.778
    -2 -4 -9 409.99
    -2 -4 -9 310.987
    2 4 9 566.948
    2 4 9 259.438
    2 -4 9 658.798
    2 4 9 628.189
    2 -4 9 378.463
    2 -4 9 322.131
    2 -4 9 404.353
    2 4 10 15781.5
    -2 4 -10 15474.9
    2 4 10 16729.3
    2 -4 10 16760.7
    -2 -4 -10 18018.5
    2 -4 10 17645.1
    -2 4 -10 16914.4
    2 -4 10 15416.8
    2 -4 10 15838.5
    2 -4 10 17945.5
    2 4 10 14897.5
    2 4 10 15264
    -2 -4 -10 14753.4
    -2 -4 -10 17746.5
    2 4 11 16556.7
    2 4 11 16075
    -2 4 -11 17347.7
    2 -4 11 16796
    2 4 11 16788
    2 4 11 16188.7
    2 -4 11 16482.2
    2 -4 11 16481.1
    2 -4 11 15444.4
    -2 -4 -11 17562.1
    -2 -4 -11 14662.7
    -2 -4 -11 16650.3
    2 4 11 16370.3
    -2 4 -11 15720.6
    -2 -4 -12 50131.4
    2 4 12 46429.1
    2 4 12 46674.6
    2 4 12 46310.8
    2 4 12 47980.9
    -2 -4 -12 49598.3
    2 -4 12 49058.6
    2 -4 12 50311.5
    -2 4 -12 48912.4
    2 4 12 52895
    2 -4 12 51758.7
    2 4 12 49956.3
    -2 4 -12 47227.4
    2 -4 12 48968
    -2 -4 -12 46896.2
    2 4 13 11282.3
    -2 4 -13 12134.5
    2 -4 13 12923.6
    2 4 13 11065.7
    2 4 13 11646.8
    -2 -4 -13 12208.5
    2 -4 13 12559.4
    2 -4 13 13668.3
    2 4 13 11202.1
    2 -4 13 11595.1
    -2 4 -13 11537.7
    2 4 13 11385.6
    -2 -4 -13 10816.6
    2 4 13 9663.96
    -2 4 -13 12629.9
    -2 -4 -13 11260.3
    2 4 14 37097.6
    -2 -4 -14 38344.5
    2 -4 14 42887
    2 -4 14 34092.5
    2 -4 14 40515.4
    -2 -4 -14 42112.5
    -2 4 -14 38959.6
    2 4 14 43180.2
    2 -4 14 39053.2
    -2 -4 -14 41847.7
    -2 4 -14 40006.6
    2 4 14 39588.7
    2 4 14 40387.3
    2 -4 14 44427.6
    -2 4 -14 41168.3
    2 4 14 41712
    -2 -4 -15 1131.43
    2 -4 15 884.43
    2 4 15 375.193
    2 -4 15 961.809
    2 4 15 954.479
    2 -4 15 587.193
    2 4 15 1165.69
    -2 -4 -15 1023.73
    2 -4 15 1087.42
    -2 4 -15 1485.19
    2 4 15 834.131
    2 4 15 1417.3
    -2 4 -15 990.84
    -2 4 -15 823.1
    2 -4 16 18787.2
    2 4 16 17197.1
    2 -4 16 18685.3
    -2 4 -16 14139.6
    -2 4 -16 18455.5
    2 -4 16 16595
    2 4 16 17569.7
    -2 4 -16 15782.4
    2 4 16 16952.1
    2 4 16 13849.4
    2 -4 16 17705.7
    -2 -4 -16 17684.9
    -2 -4 -16 15268.6
    2 -4 17 2458.17
    -2 -4 -17 2495.66
    2 -4 17 2867.03
    2 4 17 2251.39
    2 4 17 1020.64
    2 -4 17 939.823
    -2 4 -17 1888.02
    -2 -4 -17 1084.98
    -2 4 -17 1625.76
    2 -4 17 2311.06
    -2 4 -17 1672.76
    2 4 17 1189.28
    2 4 17 1149.86
    2 4 18 43026.3
    2 4 18 44970.7
    2 4 18 42632.4
    2 -4 18 45797.3
    -2 4 -18 44063.1
    -2 4 -18 41647.1
    -2 4 -18 42330.5
    2 -4 18 45078.2
    2 -4 18 43972.9
    -2 -4 -18 42844.5
    -2 -4 -18 42473.8
    -2 -4 -19 474.445
    2 4 19 867.208
    2 4 19 9.32924
    -2 4 -19 286.294
    2 4 19 611.162
    -2 -4 -19 892.081
    2 -4 19 123.428
    2 -4 19 502.866
    -2 4 -19 625.986
    2 -4 19 -20.1264
    -2 -4 -20 10519.5
    -2 4 -20 9108.64
    2 4 20 10632.3
    2 -4 20 8399.39
    2 -4 20 8874.79
    2 -4 20 8510.11
    2 4 20 10394.5
    -2 -4 -20 7262.78
    -2 4 -20 9684.51
    2 -4 21 2638.74
    2 4 21 2361.38
    -2 -4 -21 3521.13
    -2 4 -21 2193.94
    -2 4 -21 3117.22
    2 -4 21 2517.65
    -2 -4 -21 2899.67
    -2 -4 -22 929.017
    2 -4 22 -140.168
    -2 4 -22 198.771
    2 4 22 1001.11
    2 -4 22 45.9865
    -2 4 -22 406.419
    -2 -4 -23 -305.035
    2 -4 23 243.999
    2 4 23 -8.00145
    2 -4 23 -123.52
    -2 4 -23 -13.5068
    2 -4 24 7128.92
    2 -4 25 315.406
    -2 -6 26 7747.4
    -2 6 26 6876.08
    -2 6 25 1897.18
    -2 -6 25 644.44
    -2 6 25 616.568
    -2 -6 24 6782.32
    -2 6 24 9646.69
    -2 6 24 8508.68
    2 6 -24 8038.66
    2 -6 -24 7825.47
    -2 6 24 9396.97
    -2 -6 23 5193.18
    -2 6 23 4446.3
    2 -6 -23 5409.04
    2 6 -23 5734.57
    -2 6 23 6221.71
    2 6 -23 5215.25
    -2 6 23 7707.29
    2 6 -22 1838.83
    -2 6 22 1466.39
    2 6 -22 1382.42
    -2 6 22 1367.96
    -2 6 22 2454.95
    -2 -6 22 1593.84
    2 -6 -22 782.021
    -2 6 21 1064.84
    -2 6 21 196.965
    -2 6 21 581.214
    -2 -6 21 -282.248
    2 6 -21 456.44
    2 6 -21 30.6009
    2 6 -21 1231.39
    -2 -6 21 384.752
    2 6 -21 400.307
    2 -6 -21 161.031
    2 -6 -21 -3.26262
    -2 -6 20 15362.4
    2 6 -20 19133.4
    -2 6 20 18392.4
    -2 6 20 18041.4
    2 6 -20 14189.5
    2 6 -20 16085
    -2 -6 20 14249
    2 -6 -20 15307.8
    -2 6 20 15661.1
    2 -6 -20 15336
    2 6 -20 15876.3
    2 6 -19 785.24
    -2 -6 19 1449.1
    -2 -6 19 2362.99
    -2 6 19 529.289
    2 -6 -19 2160.12
    -2 6 19 1524.98
    2 6 -19 2773.34
    2 6 -19 1356.57
    2 6 -19 1946.59
    2 -6 -19 1413.03
    -2 6 19 2140.4
    2 -6 -19 2137.08
    -2 -6 18 43945.3
    2 6 -18 41915.6
    -2 -6 18 41155.1
    2 6 -18 40061.5
    2 -6 -18 38361.2
    2 6 -18 41607.4
    -2 6 18 44088.8
    2 6 -18 44150.2
    2 -6 -18 42533.8
    -2 6 18 43189.9
    -2 6 18 48314.7
    2 -6 -18 44993.8
    -2 -6 18 42897.9
    -2 6 17 5264.19
    -2 -6 17 5690.34
    -2 -6 17 5323.18
    -2 6 17 5736.59
    2 -6 -17 5606.64
    2 6 -17 5767.77
    -2 6 17 5480.64
    2 -6 -17 5999.76
    2 6 -17 5355.27
    2 6 -17 5111.14
    2 -6 -17 5969.96
    -2 -6 17 5953.64
    2 6 -17 5154.23
    -2 6 16 13146.5
    2 6 -16 11017.1
    2 6 -16 13211.2
    2 6 -16 13018.3
    2 -6 -16 12878.9
    2 -6 -16 13248.5
    -2 -6 16 11233.4
    2 6 -16 11500.7
    2 6 -16 11768.7
    2 -6 -16 12543.6
    -2 -6 16 11991.7
    -2 -6 16 13526
    -2 6 16 14621.7
    -2 6 16 12372.8
    -2 -6 15 328.946
    2 -6 -15 478.176
    -2 6 15 623.931
    -2 -6 15 609.676
    2 6 -15 117.927
    2 -6 -15 780.702
    2 -6 -15 661.619
    2 6 -15 336.456
    -2 6 15 705.602
    -2 -6 15 168.945
    2 6 -15 283.544
    2 6 -15 678.972
    -2 6 15 168.286
    2 6 -15 93.8046
    -2 6 14 71437.6
    2 -6 -14 64526.6
    2 6 -14 60651.4
    -2 -6 14 65272.7
    2 6 -14 68682.9
    -2 6 14 59719.8
    -2 6 14 65378.2
    -2 -6 14 62400.4
    2 -6 -14 62586.3
    2 6 -14 58094.2
    2 6 -14 61183.8
    -2 6 14 67494.8
    2 -6 -14 68355.2
    -2 -6 14 65060.1
    2 6 -14 62930.3
    -2 -6 13 37409.9
    2 -6 -13 36238.3
    2 6 -13 36145
    -2 6 13 36569.3
    2 6 -13 35202.6
    -2 6 13 32417
    2 6 -13 33937.7
    -2 6 13 35642.1
    2 6 -13 31991.3
    2 -6 -13 34812
    -2 6 13 36541
    2 -6 -13 35838.8
    -2 6 13 32445.9
    -2 -6 13 35180.8
    -2 -6 13 36260.5
    2 -6 -12 97899.4
    -2 6 12 100534
    2 6 -12 94400.4
    2 -6 -12 91886.3
    2 -6 -12 102262
    -2 6 12 97870.3
    -2 6 12 89855.5
    2 6 -12 94175.2
    -2 -6 12 98903.1
    -2 -6 12 97835.4
    -2 -6 12 98890.5
    -2 6 12 96015.4
    2 -6 -12 95398
    2 6 -12 93750.2
    2 6 -12 95964.5
    -2 -6 11 14983.3
    -2 -6 11 14493.3
    2 -6 -11 14670.3
    -2 6 11 13589.1
    -2 6 11 15173.3
    -2 6 11 13500.5
    2 6 -11 16111.2
    -2 -6 11 14497.3
    2 6 -11 11814.3
    2 6 -11 12910.9
    -2 6 11 14754.1
    2 -6 -11 13405
    2 -6 -11 14717.2
    2 6 -11 14979.2
    2 -6 -11 14377.4
    2 6 -11 14506.3
    2 -6 -10 30621.2
    -2 6 10 28865.9
    2 -6 -10 30494
    2 -6 -10 29840.8
    -2 6 10 31287.9
    -2 6 10 31542.8
    2 6 -10 29848.9
    -2 -6 10 30949.4
    2 6 -10 31553.6
    2 -6 -10 30631.3
    2 6 -10 28949.4
    -2 -6 10 32679.5
    -2 -6 10 32607.8
    2 6 -10 29575.6
    2 -6 -10 29602.1
    2 6 -10 30557.4
    2 6 -10 31047.7
    -2 6 9 1292.65
    2 -6 -9 1309.69
    -2 -6 9 1132.24
    2 6 -9 1403.27
    2 -6 -9 1139.34
    -2 -6 9 1278.98
    2 -6 -9 1828.04
    -2 6 9 1557.08
    2 -6 -9 1269.63
    2 6 -9 1775.06
    -2 -6 9 1486.53
    -2 -6 9 881.647
    2 6 -9 1662.01
    -2 6 9 1042.61
    2 6 -9 1222.5
    -2 6 9 1511.73
    2 -6 -9 1055.12
    -2 6 9 1272.98
    2 6 -9 1118.1
    2 6 -9 1375.52
    2 -6 -9 1654.56
    2 6 -8 65410.8
    -2 -6 8 72525
    2 6 -8 68456.8
    2 -6 -8 68238.4
    2 6 -8 67305.2
    2 -6 -8 74532.6
    -2 6 8 74225.4
    -2 -6 8 72242.5
    2 6 -8 71391.5
    2 6 -8 69634.6
    -2 -6 8 69497.5
    -2 6 8 69446.3
    -2 -6 8 69401.5
    2 -6 -8 69559.5
    2 6 -8 70195.1
    -2 6 8 69016.4
    2 -6 -8 71651.2
    2 -6 -8 60197.3
    2 -6 -8 69040.3
    -2 -6 8 70692.7
    -2 -6 7 83673.2
    2 -6 -7 82162.8
    2 6 -7 89128.1
    -2 6 7 87682.2
    2 6 -7 82602.8
    -2 -6 7 82642.3
    2 6 -7 83803.5
    2 -6 -7 83086.1
    -2 6 7 80957.9
    2 6 -7 81986.8
    2 6 -7 86652.1
    2 -6 -7 83040.6
    -2 -6 7 83670.8
    2 6 -7 84681.9
    2 -6 -7 80884.4
    2 -6 -7 83073.1
    -2 -6 7 86356.2
    -2 6 7 83793.7
    2 6 -7 81251.2
    -2 -6 7 87572.7
    -2 6 7 83475.4
    -2 6 6 237673
    2 -6 -6 231267
    -2 6 6 234940
    -2 6 6 232243
    2 -6 -6 217766
    2 -6 -6 227842
    2 6 -6 240751
    2 6 -6 228368
    -2 6 6 235549
    2 6 -6 231029
    -2 -6 6 232707
    -2 -6 6 226393
    2 -6 -6 227622
    2 -6 -6 224527
    2 -6 -6 230567
    -2 -6 6 237041
    2 6 -6 236254
    -2 -6 6 224468
    2 6 -6 232948
    -2 -6 6 226944
    -2 -6 5 34228.7
    -2 6 5 31732
    -2 6 5 35009.2
    2 -6 -5 32297.7
    -2 -6 5 33540.3
    -2 -6 5 33444.8
    -2 6 5 34434.9
    2 6 -5 33279.3
    -2 6 5 34745.1
    2 -6 -5 33502.2
    2 -6 -5 32597.5
    -2 -6 5 31047.3
    2 6 -5 33329.5
    -2 6 5 32296.5
    2 -6 -5 31582.2
    2 -6 -5 33410.9
    2 6 -5 33427.3
    -2 -6 5 33840.4
    -2 -6 4 3266.19
    -2 6 4 3162.29
    2 6 -4 3344.75
    2 -6 -4 3199.1
    -2 -6 4 3130.27
    2 -6 -4 3013.73
    -2 6 4 3412.2
    2 -6 -4 3756
    2 6 -4 4075.31
    2 6 -4 3012.82
    -2 -6 4 3085.5
    -2 6 4 2815.89
    2 -6 -4 2861.36
    -2 -6 4 4783.54
    -2 6 4 3356.66
    2 6 -4 3368.04
    -2 6 4 2950.26
    2 -6 -4 3199.32
    -2 -6 4 3095.23
    -2 6 4 2928.57
    2 -6 -3 32233.4
    -2 6 3 31999.4
    -2 -6 3 34604.8
    -2 6 3 30621.9
    -2 6 3 33070.4
    2 6 -3 34076.3
    -2 6 3 32818.2
    -2 -6 3 32541.3
    -2 6 3 33180.1
    2 -6 -3 30774.2
    -2 -6 3 31708.4
    2 -6 -3 30869.5
    2 6 -3 32269.9
    -2 -6 3 33788.3
    -2 6 3 33140.5
    -2 -6 3 33098.5
    2 -6 -3 30701.8
    2 -6 -3 29353.3
    2 6 -3 31406.2
    2 6 -3 32742.2
    -2 6 2 114036
    -2 -6 2 111853
    2 -6 -2 112239
    2 6 -2 110697
    -2 -6 2 115142
    -2 6 2 112498
    2 -6 -2 112451
    -2 6 2 112049
    2 -6 -2 115068
    -2 -6 2 110813
    -2 -6 2 116044
    2 6 -2 111040
    -2 -6 2 109608
    -2 6 2 113417
    -2 6 2 115414
    2 -6 -2 111093
    2 -6 -2 111514
    -2 6 2 114100
    2 6 -2 110351
    2 6 -2 117542
    2 -6 -1 35397.2
    -2 6 1 35762.1
    2 6 -1 36611.5
    -2 -6 1 35815.6
    -2 -6 1 36262
    -2 6 1 37154
    2 -6 -1 37988.7
    2 6 -1 39489.1
    2 -6 -1 35544.3
    -2 -6 1 37303.1
    2 -6 -1 36923.5
    -2 6 1 36321.5
    -2 -6 1 35951
    -2 6 1 36506.4
    -2 -6 1 37399.4
    2 6 -1 36751.6
    -2 6 1 35074.9
    2 6 -1 37103.5
    2 -6 -1 37116.9
    -2 6 1 36924.4
    2 6 -1 34633.7
    2 6 0 308240
    -2 -6 0 311740
    -2 -6 0 306301
    2 -6 0 306811
    -2 6 0 304133
    2 6 0 298866
    -2 6 0 300898
    2 6 0 314545
    2 6 0 304546
    -2 6 0 316110
    -2 -6 0 306813
    -2 -6 0 304320
    -2 -6 0 315187
    2 -6 0 292242
    -2 6 0 312554
    2 -6 0 295865
    2 6 0 311877
    -2 -6 0 316132
    2 -6 0 307213
    2 6 0 312958
    2 -6 0 306417
    -2 -6 -1 16269.4
    -2 6 -1 15319.4
    2 6 1 15706.6
    2 -6 1 15838.4
    2 -6 1 15365.6
    -2 -6 -1 15621.2
    -2 -6 -1 16362.4
    2 6 1 15616.8
    -2 6 -1 14308.1
    -2 6 -1 16066.1
    2 6 1 15010.1
    2 6 1 14947.8
    2 -6 1 16065.5
    2 -6 1 16040.6
    -2 -6 -1 14712
    2 6 1 15964.6
    -2 -6 -1 16028.5
    -2 -6 -2 39034.5
    2 6 2 40205.5
    2 -6 2 36916.6
    -2 -6 -2 39720.1
    -2 6 -2 38237.8
    -2 -6 -2 39458.7
    -2 6 -2 39323.4
    -2 6 -2 39350.1
    2 -6 2 39902.1
    -2 -6 -2 38503.5
    2 6 2 38284.4
    2 -6 2 36755.1
    2 -6 2 37856.7
    -2 -6 -2 37471.8
    2 6 2 38546.3
    2 6 2 38334.7
    2 6 2 37929.1
    2 6 3 3185.96
    -2 6 -3 2867.34
    -2 -6 -3 3116.65
    -2 -6 -3 3995.59
    -2 -6 -3 2915.63
    2 -6 3 2956.91
    2 6 3 3559.84
    2 6 3 3015.73
    -2 -6 -3 3385.72
    2 6 3 3484.65
    2 -6 3 3399.68
    -2 6 -3 3456.93
    -2 6 -3 2651.34
    2 -6 3 3311.53
    2 -6 3 3014.95
    -2 6 -3 3477.61
    2 -6 3 3303.91
    2 6 3 3064.65
    -2 6 -3 4227.21
    2 -6 4 144754
    -2 6 -4 145630
    2 6 4 150662
    -2 -6 -4 153212
    2 6 4 153593
    2 6 4 148760
    2 -6 4 148313
    -2 -6 -4 149458
    2 -6 4 147898
    -2 6 -4 146855
    -2 6 -4 146930
    -2 -6 -4 151928
    2 -6 4 150741
    2 -6 4 152165
    -2 6 -4 148523
    -2 -6 -4 152417
    2 6 4 153602
    2 -6 4 158294
    2 -6 5 12879
    2 6 5 13052.5
    -2 6 -5 11739.2
    -2 6 -5 13393.7
    -2 6 -5 12967.4
    2 6 5 12932.1
    -2 -6 -5 12183.9
    2 -6 5 12748
    2 6 5 12543.6
    2 6 5 12313.6
    -2 -6 -5 12280.9
    -2 6 -5 12031.7
    2 -6 5 12951.2
    2 -6 5 13204.8
    2 -6 5 11801.4
    -2 -6 -5 12430.5
    2 -6 5 10386.4
    2 6 6 208307
    -2 -6 -6 206958
    2 -6 6 198533
    2 -6 6 217134
    -2 6 -6 203416
    -2 -6 -6 216035
    2 6 6 208743
    2 6 6 202283
    2 6 6 212281
    -2 6 -6 206456
    -2 6 -6 201728
    2 -6 6 220722
    2 -6 6 201604
    2 -6 6 205870
    2 6 6 218215
    2 -6 6 203266
    -2 -6 -6 210636
    -2 6 -7 59401.2
    2 -6 7 60853.2
    2 6 7 60792.3
    -2 6 -7 58516.7
    2 6 7 58532.5
    2 6 7 62626.8
    -2 -6 -7 59574.3
    2 -6 7 58559.6
    2 6 7 59341.2
    2 -6 7 61420.6
    -2 -6 -7 61545.8
    -2 6 -7 53729.8
    -2 -6 -7 61378.1
    2 -6 7 61358.3
    -2 6 -7 58891.9
    -2 -6 -7 61902.6
    2 -6 7 58490.5
    2 -6 8 42628.2
    2 -6 8 41459.8
    -2 6 -8 37383.6
    2 -6 8 41043.5
    -2 6 -8 43434.1
    2 -6 8 43026.6
    -2 6 -8 42874.4
    2 -6 8 46110.6
    -2 6 -8 42361.4
    2 6 8 41452.4
    -2 -6 -8 44589.7
    2 6 8 42910.9
    -2 -6 -8 43756.5
    2 6 8 47632.6
    -2 -6 -8 44559.9
    -2 -6 -9 3127.79
    -2 6 -9 2847.56
    -2 6 -9 2059.68
    -2 -6 -9 2911.13
    -2 -6 -9 2726.17
    2 -6 9 3091.69
    2 -6 9 2531.39
    2 6 9 2898.45
    2 6 9 2839.31
    2 -6 9 2860.66
    -2 6 -9 1802.06
    2 6 9 2448.67
    2 -6 9 2487.83
    -2 6 -9 2114.92
    2 -6 9 2956.12
    2 -6 10 24141.8
    2 6 10 24474.9
    -2 -6 -10 25900.2
    2 -6 10 23808.6
    2 6 10 25149.3
    2 -6 10 25268.2
    2 -6 10 21371.6
    2 6 10 25164.1
    -2 6 -10 23866.2
    2 -6 10 25975.2
    -2 -6 -10 24211.3
    -2 -6 -10 28517.7
    -2 6 -10 24628.1
    -2 -6 -11 4230.74
    2 6 11 3862.51
    2 -6 11 3857.7
    -2 -6 -11 3858.03
    2 6 11 3407.34
    -2 6 -11 3282.6
    2 6 11 3753.37
    2 -6 11 4238.94
    -2 6 -11 3377.84
    2 -6 11 3137.2
    2 -6 11 3508.93
    -2 -6 -11 3687.11
    -2 6 -12 86858.3
    2 -6 12 90214.7
    2 6 12 90937.8
    2 -6 12 91393.9
    2 6 12 93092.9
    2 6 12 90186.2
    2 6 12 91042.8
    2 6 12 84876.4
    -2 -6 -12 96168
    -2 -6 -12 89126.2
    -2 6 -12 89115.7
    2 -6 12 89323.4
    -2 -6 -12 95875.4
    -2 -6 -13 2099.06
    2 6 13 1339.69
    -2 -6 -13 1851.28
    2 6 13 2049.04
    2 6 13 1016.52
    2 6 13 1379.38
    -2 6 -13 1950.32
    2 -6 13 1321.18
    -2 -6 -13 1454.99
    2 -6 13 1203.46
    -2 6 -13 1547.8
    2 -6 13 1945.73
    2 -6 13 2007.89
    -2 6 -14 24494.9
    2 6 14 28101.3
    2 6 14 27583.8
    2 6 14 23869.2
    -2 6 -14 28468.3
    2 6 14 26093.1
    2 6 14 26649.7
    2 -6 14 26158.2
    2 -6 14 27686.9
    -2 -6 -14 27478.8
    -2 -6 -14 28226.7
    2 -6 14 28237.1
    2 -6 14 25778.8
    2 6 15 18596
    -2 6 -15 16914.9
    2 -6 15 14882.7
    2 -6 15 17717.5
    -2 6 -15 13648.7
    2 6 15 17619.4
    2 6 15 15912.7
    -2 -6 -15 18227.8
    -2 6 -15 16716.3
    2 -6 15 16726.6
    2 -6 15 19082.1
    -2 -6 -15 16026.8
    2 -6 16 12287.3
    2 6 16 12918.6
    -2 6 -16 13220.8
    -2 -6 -16 13509.3
    -2 6 -16 11861.5
    2 6 16 12798.9
    2 6 16 13197.2
    2 6 16 12900.8
    2 -6 16 12644.8
    2 -6 16 12796.6
    2 -6 16 13544.2
    -2 6 -16 12842.6
    -2 -6 -16 12687.7
    2 6 17 4277.83
    -2 -6 -17 3168.2
    2 6 17 4464.75
    2 6 17 4307.15
    2 6 17 3616.94
    -2 6 -17 2603.58
    2 -6 17 3138.35
    -2 6 -17 2938.85
    2 -6 17 3534.94
    2 -6 17 4400.33
    -2 -6 -17 3815.51
    -2 6 -17 4005.95
    2 -6 17 4135.34
    -2 6 -18 29342.9
    2 -6 18 32293.3
    -2 6 -18 30035.4
    2 6 18 30515.3
    2 6 18 30497.3
    -2 -6 -18 29231.5
    -2 -6 -18 28495.6
    2 -6 18 32072.8
    2 -6 18 26690
    2 6 18 30723.2
    -2 -6 -19 207.95
    2 -6 19 561.136
    -2 -6 -19 444.671
    2 6 19 130.155
    -2 6 -19 68.46
    2 6 19 183.667
    2 -6 19 398.995
    2 -6 19 -154.145
    -2 6 -19 153.77
    2 6 19 131.485
    2 6 20 15349
    2 -6 20 14634.3
    2 6 20 16056
    2 6 20 14267.8
    -2 6 -20 13469.5
    -2 -6 -20 14901.4
    -2 -6 -20 14566.5
    2 -6 20 14401.9
    2 -6 20 16366.4
    -2 -6 -21 735.087
    2 6 21 526.495
    2 6 21 239.85
    -2 6 -21 212.002
    2 -6 21 55.1798
    -2 -6 -21 804.493
    -2 -6 -22 447.097
    2 6 22 1666.68
    2 -6 22 696.497
    -2 6 -22 905.087
    2 -6 23 556.123
    2 -6 24 8576.55
    -2 8 25 1376.3
    -2 -8 25 1704.24
    -2 8 24 8402.79
    2 8 -24 6808.04
    2 8 -24 9374.51
    -2 -8 24 8133.42
    -2 8 23 3963.21
    -2 8 23 3875.85
    -2 -8 23 4174.98
    2 8 -23 4042.86
    2 8 -23 4209.22
    2 -8 -23 3313.38
    -2 8 22 1619.3
    2 8 -22 -126.298
    -2 -8 22 1341.46
    -2 8 22 913.592
    2 8 -22 1775.93
    2 8 -22 595.998
    -2 -8 22 1735.43
    2 -8 -22 1346.21
    -2 8 22 1251.39
    -2 8 21 603.515
    2 8 -21 243.125
    -2 8 21 -295.248
    2 8 -21 188.911
    2 -8 -21 541.756
    -2 -8 21 -3.37033
    -2 8 21 -192.54
    2 8 -21 614.494
    -2 -8 21 -28.4012
    2 -8 -21 -582.82
    -2 -8 20 10792.2
    2 8 -20 8316.13
    -2 8 20 9942.65
    -2 8 20 8220.34
    2 -8 -20 8812.57
    -2 -8 20 8783.21
    -2 8 20 7784.67
    2 -8 -20 9344.14
    2 8 -20 7909.03
    2 8 -20 7795
    -2 8 19 4686.11
    2 -8 -19 5683.19
    2 8 -19 5487.69
    -2 8 19 4817.92
    2 -8 -19 4680.94
    -2 -8 19 5889.98
    -2 8 19 5589.31
    2 8 -19 6876.24
    2 8 -19 5369.66
    -2 -8 19 5487.44
    -2 8 18 58493.9
    2 8 -18 58146.6
    -2 -8 18 58378.7
    -2 -8 18 55409.5
    2 8 -18 55532.5
    -2 -8 18 60116.1
    -2 8 18 64255.4
    2 8 -18 54851.8
    2 -8 -18 59223.2
    -2 8 18 63997.1
    2 -8 -18 60770.2
    -2 -8 17 5092.14
    -2 -8 17 3892.51
    -2 8 17 4345.71
    -2 8 17 4263.05
    -2 -8 17 4472.74
    -2 8 17 4446.7
    2 8 -17 5789.64
    2 8 -17 5043.19
    2 8 -17 5178.93
    2 -8 -17 4834.36
    2 -8 -17 6140.43
    -2 -8 16 6497.89
    -2 8 16 7752.07
    -2 -8 16 7267.17
    2 8 -16 6133.37
    -2 8 16 7958.48
    -2 8 16 8380.95
    2 -8 -16 5856.48
    2 -8 -16 8393.94
    2 8 -16 6282.46
    -2 -8 16 7357.08
    2 8 -16 7221.81
    2 8 -16 7066.83
    -2 -8 15 271.097
    2 8 -15 233.194
    -2 8 15 635.202
    -2 8 15 278.997
    -2 8 15 895.484
    2 8 -15 505.336
    2 8 -15 -28.9492
    2 8 -15 184.005
    -2 -8 15 257.681
    2 -8 -15 103.994
    -2 -8 15 346.975
    2 -8 -15 381.991
    -2 8 14 34799.3
    -2 8 14 36748.1
    2 8 -14 30946.6
    -2 -8 14 35039.9
    2 -8 -14 30751.1
    2 -8 -14 31900.8
    -2 8 14 36199.6
    2 -8 -14 33882.3
    2 8 -14 36060.6
    2 8 -14 32728.9
    -2 -8 14 33378.4
    2 -8 -14 33966.7
    -2 -8 14 33795.7
    -2 -8 13 13169.4
    2 -8 -13 12103.3
    -2 8 13 13681.9
    2 8 -13 13128.1
    2 -8 -13 14206.7
    -2 8 13 12839.5
    -2 8 13 14369
    2 8 -13 11503.5
    2 -8 -13 13070.6
    2 8 -13 13566.8
    -2 -8 13 14722.4
    -2 -8 13 12715.4
    2 -8 -13 13442.1
    2 8 -13 13734.7
    2 -8 -13 12871.3
    -2 -8 12 82281.7
    -2 -8 12 85466.4
    -2 8 12 90756.1
    2 8 -12 81710.7
    -2 8 12 85068.4
    2 -8 -12 83596.8
    2 8 -12 83115.6
    2 8 -12 84454.9
    2 8 -12 77773.1
    2 -8 -12 85288.2
    2 -8 -12 78312.9
    -2 -8 12 86543.8
    2 -8 -12 81257.8
    2 -8 -12 84606.7
    2 -8 -11 14052.9
    -2 8 11 14849.2
    -2 8 11 12733.1
    -2 8 11 12906.1
    2 -8 -11 12957.6
    -2 -8 11 13241.2
    -2 8 11 13770.3
    2 8 -11 13375
    -2 -8 11 13066.3
    2 8 -11 14054.9
    2 -8 -11 13110.1
    -2 -8 11 15184.7
    2 -8 -11 12125.1
    2 -8 -11 14100.9
    2 8 -11 13329.8
    2 8 -11 13345.1
    2 8 -11 14598.9
    2 -8 -10 26736.4
    -2 -8 10 27764.1
    2 8 -10 27559.1
    2 -8 -10 28645.6
    2 -8 -10 27846.8
    2 8 -10 28579.9
    -2 -8 10 27900.6
    2 8 -10 28703
    2 -8 -10 29179
    -2 8 10 29116
    2 -8 -10 27505.4
    -2 8 10 26605.8
    2 8 -10 26546
    -2 -8 10 30446.1
    2 8 -10 28067.7
    -2 8 10 28842.1
    2 -8 -10 31074
    2 -8 -9 3113.87
    2 8 -9 2838.86
    -2 -8 9 3167.18
    -2 -8 9 3163.46
    -2 8 9 3426.64
    2 -8 -9 3241.88
    2 -8 -9 2434.73
    -2 8 9 3477.98
    -2 8 9 2848.19
    2 8 -9 3834.93
    -2 -8 9 3534.08
    2 -8 -9 2617.64
    2 8 -9 3397.51
    2 8 -9 2858.84
    -2 -8 9 3388.82
    2 -8 -9 3226.06
    2 -8 -9 3506.2
    2 8 -9 3896.33
    -2 -8 8 51588.2
    2 8 -8 52524.4
    -2 8 8 54737.5
    -2 -8 8 55546.7
    -2 -8 8 49651.9
    2 -8 -8 50984.4
    2 8 -8 52864
    2 -8 -8 55733.2
    2 8 -8 50726.6
    2 8 -8 50579
    -2 -8 8 52654.9
    2 -8 -8 50768
    2 -8 -8 53701.7
    2 -8 -8 52408.3
    2 8 -8 44790
    2 -8 -8 55714.8
    -2 8 8 50011.3
    -2 -8 7 44191.7
    2 8 -7 41563.8
    -2 8 7 42582.2
    -2 -8 7 40604.2
    -2 -8 7 40311.2
    -2 8 7 40820.8
    2 8 -7 39997.8
    -2 -8 7 42338.9
    2 -8 -7 40092.4
    2 -8 -7 41607.2
    2 8 -7 43243.5
    -2 -8 7 41862.6
    2 -8 -7 41384.2
    2 -8 -7 40924.7
    2 8 -7 37359.4
    2 -8 -7 42349.8
    2 8 -7 36430
    -2 -8 6 331274
    -2 8 6 343637
    -2 -8 6 342204
    -2 8 6 349732
    2 -8 -6 360502
    -2 -8 6 341594
    -2 -8 6 345781
    2 -8 -6 339092
    2 8 -6 341006
    2 -8 -6 336457
    -2 8 6 349352
    2 -8 -6 349067
    2 8 -6 339158
    -2 -8 6 342900
    2 -8 -6 338347
    -2 8 5 32924
    2 8 -5 34157.5
    2 -8 -5 34013
    2 8 -5 34244.8
    2 -8 -5 34125.6
    -2 -8 5 34575
    -2 8 5 31956.3
    2 -8 -5 31250.5
    2 8 -5 33057.6
    -2 8 5 32663.3
    2 -8 -5 30955.7
    -2 -8 5 31636.9
    -2 -8 5 33724.8
    -2 -8 5 33614.1
    2 -8 -5 33955.4
    -2 -8 5 34326.7
    2 8 -5 31724.5
    -2 8 5 32836.7
    -2 -8 4 49938.4
    -2 -8 4 50655.3
    -2 8 4 46612.4
    -2 8 4 45933.2
    2 8 -4 47740.2
    2 8 -4 51566.6
    2 -8 -4 49589.9
    -2 8 4 50521.7
    2 -8 -4 48282.3
    -2 -8 4 50723.4
    -2 -8 4 47688.4
    2 8 -4 45703
    2 -8 -4 47459.2
    2 -8 -4 51025.8
    -2 8 4 48436.5
    -2 8 3 31468
    -2 8 3 32604.9
    -2 -8 3 31402.9
    2 -8 -3 30668.9
    2 -8 -3 31307
    -2 -8 3 30616.2
    -2 8 3 31195
    -2 -8 3 30056.3
    -2 -8 3 34318.4
    2 -8 -3 28294.4
    2 8 -3 30067.8
    2 8 -3 31575.1
    2 -8 -3 30110.5
    -2 8 3 29672.4
    -2 -8 2 144311
    -2 8 2 136139
    2 -8 -2 146795
    2 8 -2 141953
    2 -8 -2 141412
    -2 -8 2 142364
    -2 8 2 151285
    2 8 -2 143734
    2 -8 -2 145339
    2 -8 -2 141861
    -2 -8 2 143752
    -2 -8 2 140000
    -2 -8 1 30227.1
    -2 -8 1 30201.7
    -2 8 1 27270.9
    -2 -8 1 27902.5
    2 -8 -1 29745.6
    2 -8 -1 28220.6
    2 8 -1 30568.6
    -2 8 1 30593.8
    2 -8 -1 29295.4
    2 8 -1 28660.2
    2 -8 -1 27340.9
    -2 -8 1 29425.3
    -2 -8 0 160012
    -2 8 0 151920
    2 8 0 152175
    -2 -8 0 158742
    2 -8 0 159477
    -2 8 0 147886
    2 -8 0 146613
    -2 -8 0 153802
    -2 -8 0 153554
    -2 -8 0 149282
    2 8 0 157205
    2 -8 0 156788
    -2 8 -1 34366.2
    2 8 1 37003
    -2 8 -1 36650.6
    -2 8 -1 37061.9
    2 -8 1 39994.9
    2 8 1 38971.8
    -2 -8 -1 39574.9
    -2 -8 -1 39408.8
    2 -8 1 38202.3
    -2 -8 -1 38482.3
    -2 -8 -1 37839.1
    2 -8 1 37702
    2 8 1 38344.2
    -2 -8 -1 38562.7
    -2 -8 -2 71995.4
    2 8 2 69566.9
    -2 8 -2 62845.4
    2 -8 2 65678.6
    2 -8 2 70537.6
    -2 -8 -2 74500.6
    -2 -8 -2 73066
    2 8 2 72155.9
    -2 -8 -2 70235.5
    2 8 2 71084.3
    -2 8 -2 68851.2
    2 -8 2 64325.6
    -2 -8 -2 71330.2
    2 -8 2 71897.7
    -2 -8 -3 23478.5
    -2 -8 -3 25173.4
    2 -8 3 25719.5
    -2 -8 -3 22574.5
    2 -8 3 24082.8
    -2 8 -3 23190.5
    2 -8 3 24599.9
    2 8 3 23448.5
    -2 -8 -3 24436.8
    2 8 3 23905.2
    -2 8 -3 21117.3
    2 -8 3 20188.2
    -2 -8 -3 22459.4
    2 -8 3 22335.9
    2 -8 4 66615.7
    -2 8 -4 65576.5
    -2 -8 -4 69979.8
    -2 8 -4 64357.1
    2 8 4 66960.7
    2 8 4 69032.3
    -2 -8 -4 70818.3
    2 -8 4 70151.3
    -2 8 -4 71813.1
    -2 -8 -4 71779.1
    2 -8 4 67148.8
    -2 -8 -4 67254.7
    2 -8 4 67032.4
    -2 8 -5 15555.4
    2 8 5 18303.9
    2 8 5 14842.3
    -2 -8 -5 17029.6
    2 -8 5 17415.6
    2 -8 5 16456.9
    -2 8 -5 16060.8
    -2 8 -5 16663
    2 -8 5 16964.9
    -2 -8 -5 17252.4
    -2 -8 -5 15849.9
    2 8 5 17226.5
    2 -8 5 16310
    -2 -8 -5 17233.7
    2 8 6 127755
    -2 -8 -6 124471
    -2 -8 -6 131194
    -2 8 -6 119035
    2 8 6 125469
    2 -8 6 123783
    2 -8 6 120058
    -2 -8 -6 125759
    -2 8 -6 120445
    -2 8 -6 124586
    -2 -8 -6 134088
    2 -8 6 120887
    2 8 6 125668
    2 -8 6 132212
    2 -8 7 16642.6
    -2 -8 -7 18128.1
    -2 8 -7 16797.8
    -2 8 -7 14797.9
    2 8 7 16098.2
    2 -8 7 15804.8
    2 8 7 17104.4
    -2 -8 -7 18368.1
    2 -8 7 17386.7
    2 -8 7 17195.2
    2 -8 7 14278
    2 8 7 17111.2
    -2 8 -7 17204
    -2 -8 -7 18331.7
    2 8 8 28528.9
    2 -8 8 27398.1
    2 -8 8 25975.1
    -2 8 -8 24920
    -2 -8 -8 26454.4
    -2 8 -8 24747.1
    -2 -8 -8 28199.3
    2 -8 8 26408.4
    -2 8 -8 28522.9
    2 -8 8 26282.7
    2 -8 8 24487.9
    2 8 8 28050.8
    2 8 8 24317.3
    -2 8 -8 24726.5
    -2 -8 -8 29448.9
    -2 -8 -9 823.708
    -2 -8 -9 2162.3
    2 -8 9 1635.18
    2 8 9 1353.99
    -2 -8 -9 1678.18
    2 8 9 2024.18
    2 8 9 1440.05
    2 -8 9 2191.43
    2 -8 9 1594.83
    -2 8 -9 1287.51
    -2 8 -9 1240.17
    -2 8 -9 1407.29
    -2 8 -9 1621.62
    2 -8 9 1813.56
    2 -8 9 1532.9
    -2 -8 -10 2423.71
    -2 8 -10 1302.62
    2 8 10 1569.65
    -2 8 -10 1525.93
    2 -8 10 1508.85
    2 8 10 1717.64
    -2 -8 -10 2105.7
    -2 8 -10 1963.3
    2 -8 10 1969.04
    -2 -8 -10 2008.77
    2 -8 10 2130.02
    2 8 10 1981.08
    2 -8 10 2617.28
    2 -8 10 1716.05
    -2 -8 -11 38669.1
    2 8 11 39461.7
    -2 -8 -11 38676.9
    2 8 11 39754.8
    -2 8 -11 37697.5
    2 -8 11 37543.1
    -2 -8 -11 38944
    2 -8 11 38613.5
    2 -8 11 38154.8
    -2 8 -11 34477.9
    2 8 12 102773
    2 -8 12 97067.7
    -2 -8 -12 100383
    2 8 12 99671.5
    2 8 12 103017
    -2 -8 -12 101335
    2 -8 12 95130.6
    -2 8 -12 88425
    2 -8 12 102262
    -2 -8 -12 99307.5
    2 -8 13 20005
    2 8 13 19972.7
    2 8 13 20821.8
    2 8 13 18498.9
    2 -8 13 19775.7
    2 -8 13 20737.4
    -2 -8 -13 20212.2
    -2 8 -13 18324
    -2 -8 -13 20953.8
    -2 -8 -13 20655.2
    2 -8 14 19213.9
    2 8 14 18889.9
    2 8 14 22843.7
    2 -8 14 20635.8
    2 8 14 18850.6
    -2 8 -14 19620.3
    -2 -8 -14 20768.3
    2 -8 14 19782.7
    -2 -8 -14 20990
    -2 -8 -15 2161.17
    2 -8 15 2718.89
    2 8 15 4643.1
    2 8 15 2730.34
    2 8 15 2108.01
    2 -8 15 2067.87
    -2 8 -15 2528.9
    -2 -8 -15 2247.24
    2 -8 15 2847.6
    -2 -8 -16 3395.81
    2 8 16 1961.51
    -2 8 -16 2708.27
    -2 -8 -16 4076.17
    2 8 16 2341.36
    2 -8 16 3078.34
    2 -8 16 2706.14
    2 8 16 2352.49
    2 -8 16 2686.23
    2 -8 17 2171.47
    -2 -8 -17 2384.84
    2 -8 17 2598.01
    2 8 17 3901.62
    2 8 17 3155.17
    -2 -8 -17 1240.9
    2 -8 17 3080.91
    2 8 17 2719.58
    -2 8 -17 2698.19
    2 8 18 14346.2
    -2 -8 -18 15478.1
    2 -8 18 14277.5
    -2 8 -18 12721.3
    2 8 18 15892.8
    2 8 18 15054
    2 -8 18 15098.8
    2 -8 18 16490.5
    -2 -8 -18 13191.6
    -2 -8 -19 1068.42
    2 8 19 1279.97
    2 8 19 2233.17
    -2 -8 -19 1863.83
    2 -8 19 1461.67
    -2 8 -19 839.383
    2 -8 19 1431.39
    2 8 19 1070.14
    -2 -8 -20 10048.5
    -2 -8 -20 9757.76
    2 8 20 8611.35
    2 8 20 11825.1
    2 8 20 10843.8
    -2 8 -20 11162.6
    2 -8 20 11088.8
    2 -8 20 8988
    -2 -8 -21 272.42
    2 8 21 327.099
    2 8 21 -431.295
    -2 8 -21 -124.918
    -2 -8 -21 1021.87
    2 -8 21 334.148
    2 8 22 1300.71
    -2 8 -22 1268.55
    -2 -8 -22 143.094
    -2 8 -23 471.299
    2 10 -23 1070.97
    -2 10 23 191.353
    2 10 -23 1654.8
    -2 -10 22 970.229
    -2 10 22 571.03
    -2 10 22 1423.42
    2 10 -22 1415.81
    2 10 -22 1217.81
    2 -10 -22 393.164
    2 10 -22 1175.13
    -2 -10 22 -175.105
    -2 -10 21 -541.504
    -2 10 21 674.26
    -2 10 21 -566.811
    2 10 -21 574.197
    2 -10 -21 549.176
    2 10 -21 88.2292
    -2 -10 21 -340.051
    2 -10 -21 -441.174
    2 10 -21 854.931
    -2 10 21 -376.838
    -2 -10 20 10297.7
    2 10 -20 8672.39
    2 10 -20 10360.8
    -2 10 20 10682.6
    2 -10 -20 11320.2
    -2 10 20 12127.1
    -2 -10 20 11406.1
    2 10 -20 10257.5
    2 -10 -20 10811.5
    -2 10 20 12281.6
    -2 -10 19 4372.58
    2 10 -19 5329.7
    -2 10 19 4209.25
    2 10 -19 4626.12
    2 -10 -19 3390.16
    2 -10 -19 5803.95
    -2 10 19 4492.01
    -2 10 19 4106.09
    -2 -10 19 3838.89
    2 10 -19 4927.72
    2 -10 -18 20809.1
    -2 -10 18 23447.6
    -2 -10 18 22475.9
    -2 10 18 22344.7
    2 10 -18 20238.6
    2 10 -18 21784.7
    2 10 -18 22065.1
    -2 10 18 22624.3
    2 -10 -18 18598.8
    -2 10 18 22693.9
    -2 -10 18 20030.7
    2 10 -17 3796.4
    -2 -10 17 4148.85
    2 10 -17 3006.61
    -2 10 17 3553.84
    2 10 -17 3592.1
    -2 10 17 2933.66
    2 -10 -17 5125.78
    -2 10 17 3818.57
    -2 -10 17 2854.37
    2 -10 -17 4060.38
    -2 -10 17 3802.06
    -2 10 16 1445.27
    -2 -10 16 1277.38
    2 10 -16 1636.04
    -2 10 16 1298.54
    2 10 -16 1926.55
    -2 10 16 1988.23
    2 -10 -16 2300.1
    2 10 -16 1745.8
    2 -10 -16 749.011
    -2 -10 16 1254.09
    -2 -10 16 1840.55
    -2 -10 15 2657.82
    -2 -10 15 1848.02
    -2 10 15 2699.45
    2 -10 -15 3038.38
    -2 10 15 3605.77
    -2 10 15 1883.49
    2 10 -15 2618.2
    -2 -10 15 2432.23
    2 -10 -15 2277.74
    2 10 -15 2766.76
    2 10 -15 2050.21
    2 -10 -15 2254.66
    -2 -10 14 24895.5
    -2 10 14 28951
    2 -10 -14 25451.8
    -2 10 14 27330.4
    2 10 -14 22499.7
    2 10 -14 26677.2
    -2 -10 14 23732
    2 -10 -14 25382.4
    2 -10 -14 25650.4
    -2 10 13 16394.6
    2 -10 -13 17336.9
    2 10 -13 16351.2
    2 -10 -13 20316.7
    2 -10 -13 17933.4
    -2 -10 13 17847.3
    -2 10 13 16744.4
    -2 -10 13 19614.7
    2 10 -13 18654.4
    -2 -10 12 62586.6
    2 -10 -12 63286.2
    -2 10 12 63219.1
    2 10 -12 64046.7
    2 -10 -12 62517
    2 10 -12 62474.7
    2 -10 -12 62177
    -2 10 12 64921
    -2 -10 12 68099.1
    2 -10 -11 18385.7
    2 -10 -11 15070.2
    -2 10 11 19583.8
    2 -10 -11 15621
    -2 -10 11 19237.8
    -2 -10 11 17866.6
    -2 10 11 17068.7
    2 10 -11 19578.5
    2 10 -11 16758.2
    2 -10 -11 18249.2
    -2 -10 10 7223.59
    2 10 -10 8622.95
    -2 10 10 7761.57
    2 -10 -10 7208.19
    2 10 -10 8502.51
    -2 10 10 7915.53
    2 -10 -10 7075.52
    2 -10 -10 7684.83
    -2 -10 10 8816.1
    2 -10 -10 8325.49
    2 10 -10 8291.35
    2 -10 -10 7883.97
    2 -10 -9 5548.46
    -2 -10 9 5007.9
    2 -10 -9 4557.46
    -2 -10 9 4563.2
    2 -10 -9 5607.17
    2 10 -9 3994.51
    -2 -10 9 5203.95
    2 -10 -9 6086.32
    -2 10 9 5561.52
    2 -10 -9 5175.19
    2 10 -9 5914.09
    2 10 -9 6340.11
    -2 -10 9 5400.76
    -2 10 9 6809.44
    2 -10 -8 35215.1
    2 10 -8 29953.2
    2 10 -8 30970.2
    2 -10 -8 37160.4
    -2 -10 8 34136.5
    2 10 -8 36151
    2 -10 -8 33531.8
    2 -10 -8 34641.2
    2 -10 -8 36176.4
    -2 -10 8 34416
    -2 -10 8 35477.4
    -2 10 8 36610.4
    2 -10 -7 61554.9
    -2 -10 7 55549.4
    -2 -10 7 60089.1
    -2 -10 7 61400.4
    -2 10 7 56156.8
    2 -10 -7 59089.2
    2 10 -7 56093.8
    -2 -10 7 59383.6
    2 10 -7 61826
    2 -10 -7 57408.8
    2 -10 -7 59817.8
    2 -10 -7 56662.5
    2 10 -7 58839.8
    2 10 -6 144427
    -2 -10 6 148751
    -2 10 6 147146
    -2 -10 6 135562
    2 10 -6 142739
    -2 10 6 135353
    -2 -10 6 145649
    2 10 -6 140338
    -2 -10 6 139311
    2 -10 -6 141258
    2 -10 -6 141106
    2 -10 -6 143936
    2 -10 -6 147733
    2 -10 -5 72029.8
    2 -10 -5 68857.3
    -2 10 5 69304.2
    2 10 -5 71170.7
    2 -10 -5 72312
    -2 -10 5 71323.3
    -2 -10 5 72919.2
    -2 10 5 71868.1
    2 10 -5 69277.7
    -2 10 5 72189.2
    -2 -10 5 75035.5
    -2 10 5 70942.2
    -2 -10 5 71108.9
    2 -10 -5 74257.3
    2 10 -4 36849.4
    -2 10 4 37726.7
    2 -10 -4 39095
    -2 -10 4 37174
    -2 -10 4 39395
    -2 -10 4 38218
    2 -10 -4 39316.8
    -2 10 4 43189
    2 10 -4 40337.3
    -2 -10 4 40331.7
    -2 10 4 38875
    2 -10 -4 39744.1
    -2 10 4 37318.8
    2 10 -4 35033.2
    2 -10 -4 37913.8
    2 -10 -3 -253.433
    -2 10 3 62.3881
    -2 -10 3 341.954
    -2 10 3 158.553
    2 -10 -3 171.695
    2 10 -3 66.1795
    2 -10 -3 894.84
    2 10 -3 128.633
    -2 -10 3 232.599
    -2 -10 3 160.948
    2 10 -3 41.2871
    -2 10 3 135.252
    -2 10 3 327.449
    -2 -10 3 495.878
    2 -10 -3 67.0622
    -2 -10 2 52488.4
    -2 -10 2 52801.1
    -2 -10 2 51507.6
    2 -10 -2 48427.8
    -2 10 2 48044.9
    2 -10 -2 48561
    -2 10 2 50382.9
    2 -10 -2 50386.6
    -2 -10 2 50426.9
    2 10 -2 52025.8
    2 -10 -2 49472.5
    2 10 -2 50480.3
    -2 -10 1 23324.5
    -2 10 1 24667.8
    2 10 -1 24139.3
    2 10 -1 22226.5
    2 -10 -1 21439.3
    -2 -10 1 22222.1
    -2 -10 1 22680.2
    2 -10 -1 23805.1
    2 -10 -1 21754.5
    -2 -10 1 23095.2
    2 -10 -1 23622.8
    -2 -10 0 95931.2
    2 -10 0 100431
    -2 -10 0 100030
    2 -10 0 95404.6
    -2 10 0 99779.7
    2 -10 0 92058.1
    -2 -10 0 98013.4
    -2 -10 0 95216.9
    2 10 0 103354
    2 -10 0 97314.1
    2 10 0 94676
    -2 -10 0 91990.1
    -2 10 -1 32547.1
    2 10 1 32243.2
    2 10 1 32952.8
    -2 -10 -1 36212.1
    -2 -10 -1 35149
    2 10 1 33490.3
    2 -10 1 34870.3
    -2 -10 -1 34552.2
    -2 10 -1 34570.5
    2 -10 1 32782.7
    -2 -10 -1 35715.1
    2 -10 1 36197.4
    -2 -10 -1 33248
    -2 10 -2 52449.9
    -2 -10 -2 58309.5
    -2 -10 -2 60492.2
    -2 -10 -2 59693.8
    2 -10 2 57412.6
    -2 -10 -2 56986.4
    -2 10 -2 56711.7
    2 10 2 58286
    -2 -10 -2 53455.1
    2 10 2 56089
    2 -10 2 60730.3
    2 -10 2 53023.9
    -2 10 -3 215.029
    2 10 3 1098.33
    -2 -10 -3 129.396
    2 -10 3 327.386
    2 -10 3 1619.89
    -2 -10 -3 376.447
    -2 10 -3 472.272
    -2 -10 -3 942.378
    -2 -10 -3 811.449
    2 10 3 586.99
    -2 -10 -3 313.552
    -2 10 -4 27495
    2 10 4 29799.7
    2 10 4 32495.3
    -2 -10 -4 32946.1
    2 -10 4 32393.3
    2 10 4 30599.2
    -2 -10 -4 28918.1
    -2 -10 -4 30058.7
    -2 -10 -4 30683.1
    -2 10 -4 29464.2
    2 -10 4 30076.6
    2 -10 5 51346.5
    -2 10 -5 48475.4
    -2 10 -5 47868.4
    2 10 5 49299.8
    2 10 5 51953.7
    -2 -10 -5 52871.3
    -2 10 -5 48864.9
    -2 -10 -5 53668.8
    2 10 5 50205.3
    2 -10 5 51663.9
    -2 -10 -5 51590.9
    -2 -10 -5 49926.5
    2 -10 6 63506.2
    -2 -10 -6 66512.9
    -2 10 -6 60297.1
    -2 -10 -6 64453.9
    -2 -10 -6 66035
    2 10 6 62393.4
    -2 10 -6 58904.1
    -2 10 -6 65482.1
    2 10 6 65062.3
    2 -10 6 63987.1
    -2 -10 -6 63993.2
    2 10 6 70576
    -2 -10 -7 2362.35
    -2 10 -7 2963.05
    2 10 7 2438.75
    2 10 7 1730.42
    -2 -10 -7 3094.64
    2 -10 7 2677.99
    -2 -10 -7 2671.31
    2 10 7 2678.02
    -2 10 -7 2824.58
    -2 10 -7 2331.16
    2 -10 7 3560.15
    -2 -10 -7 2590.3
    2 -10 8 22773.9
    -2 10 -8 24260.6
    2 10 8 21298.4
    -2 -10 -8 23481.9
    2 10 8 22431.8
    -2 10 -8 22651.8
    -2 10 -8 20609.3
    -2 -10 -8 22238
    -2 -10 -8 23229
    2 -10 8 25330.6
    -2 -10 -9 1144.88
    -2 10 -9 913.084
    2 10 9 402.424
    2 10 9 1329.47
    -2 -10 -9 682.122
    -2 10 -9 256.504
    2 -10 9 1095.4
    -2 -10 -9 620.218
    2 -10 9 981.936
    2 -10 10 4985.6
    -2 -10 -10 6924.49
    2 10 10 6453.39
    -2 10 -10 4726.16
    -2 10 -10 6219.71
    2 -10 10 5994.24
    -2 -10 -10 6519.69
    -2 -10 -10 5525.78
    2 10 10 7249.25
    2 -10 11 14964.5
    2 -10 11 15428.3
    2 -10 11 15125.4
    2 10 11 12982.7
    -2 -10 -11 13583.7
    -2 10 -11 11214.5
    -2 -10 -11 14381.8
    -2 -10 -11 13121.6
    2 10 11 14914.5
    2 -10 12 65823.6
    -2 -10 -12 64791.9
    -2 -10 -12 66806.5
    2 10 12 60566.4
    -2 10 -12 62872.2
    2 -10 12 69214.4
    2 10 12 64833.5
    2 10 12 66607.9
    2 -10 12 64882
    -2 -10 -12 64936.9
    2 -10 13 18225.1
    -2 -10 -13 19608.3
    -2 10 -13 17330.8
    2 10 13 21161.1
    -2 -10 -13 18134.6
    2 -10 13 19725.9
    2 10 13 19444.8
    2 -10 13 17575
    -2 -10 -13 17091.8
    2 10 14 18776.6
    2 10 14 21982.5
    -2 10 -14 17951.3
    -2 -10 -14 18495
    -2 -10 -14 17975.2
    2 -10 14 18716.5
    -2 -10 -14 20047.9
    2 -10 14 18668.2
    -2 -10 -15 2853.33
    2 10 15 1949.93
    -2 10 -15 1517.87
    -2 -10 -15 1795.56
    2 -10 15 2329.51
    2 10 15 2182.54
    2 10 15 2801.46
    2 -10 15 1566.41
    -2 -10 -16 1497.91
    2 -10 16 1141.48
    2 10 16 2362.37
    2 10 16 1961.48
    -2 10 -16 1478.49
    -2 -10 -16 1401.78
    2 -10 16 1563.34
    -2 -10 -17 973.199
    2 10 17 579.722
    2 10 17 621.288
    -2 10 -17 1168.91
    2 -10 17 1654.21
    2 -10 17 772.566
    -2 -10 -17 433.879
    -2 -10 -18 7489.87
    2 -10 18 6881.43
    2 10 18 6986.55
    2 10 18 6980.6
    2 -10 18 5952.35
    -2 10 -18 5997.29
    2 10 18 7077.88
    -2 -10 -18 7065.73
    -2 -10 -19 4145.82
    2 10 19 5192.84
    2 10 19 5057.96
    -2 -10 -19 6154.56
    2 -10 19 6339.95
    -2 10 -19 3493.31
    2 10 19 5697.56
    2 10 20 13007.9
    2 10 20 15817.1
    -2 10 -20 11484.2
    2 -10 20 12676.2
    -2 -10 -20 14093.7
    2 10 20 12004
    -2 -10 -20 14699.4
    -2 -10 -21 1517.87
    2 10 21 697.962
    2 -10 21 123.2
    -2 10 -21 150.257
    2 10 22 -140.401
    -2 10 -22 500.021
    -2 -10 -22 390.161
    2 -10 22 1747.17
    -2 10 -23 -355.768
    2 12 -22 949.642
    -2 -12 22 1358.6
    2 12 -22 1271.07
    -2 12 21 686.533
    -2 -12 21 -734.641
    2 12 -21 485.742
    2 12 -21 -203.413
    2 -12 -21 -578.632
    2 12 -20 7824.31
    2 12 -20 8902.84
    -2 12 20 8538.44
    2 -12 -20 6521.46
    -2 -12 20 6893.28
    -2 12 20 8804.54
    -2 12 20 7850.78
    2 -12 -20 5578.25
    -2 12 19 4616.44
    2 12 -19 3182.38
    -2 12 19 4100.59
    2 -12 -19 3614.96
    2 -12 -19 3617.18
    -2 -12 19 3232.83
    -2 12 19 3355.68
    2 12 -19 4478.66
    -2 12 18 20356.1
    -2 -12 18 20461.6
    -2 12 18 19669.2
    -2 12 18 19343.6
    2 -12 -18 19809.2
    2 12 -18 19635.7
    2 12 -18 20260.7
    2 -12 -18 19633.5
    -2 -12 18 22008.7
    -2 12 17 3411.4
    -2 -12 17 5732.88
    -2 12 17 4350.02
    -2 12 17 3774.33
    2 12 -17 5711.2
    2 -12 -17 3806.64
    2 12 -17 3806.94
    2 12 -17 3505.9
    -2 -12 17 3735.8
    2 -12 -17 3535.98
    -2 -12 16 6420.02
    -2 12 16 5714.12
    2 12 -16 6189.14
    -2 12 16 6533.57
    2 -12 -16 6319.55
    -2 12 16 6213.38
    2 -12 -16 6151.69
    2 12 -16 5250.08
    2 12 -16 6516.46
    -2 -12 16 8992.17
    -2 -12 15 5241.1
    -2 12 15 6159.62
    2 -12 -15 5895.93
    -2 12 15 5239.17
    -2 -12 15 4165.09
    2 12 -15 4791.54
    2 12 -15 5102.18
    2 12 -15 4954.18
    2 -12 -15 3681.52
    -2 -12 14 29486.6
    2 -12 -14 29804.2
    2 12 -14 26647.5
    -2 12 14 27511.3
    2 12 -14 24313.1
    2 -12 -14 28473.6
    -2 12 14 30257.9
    -2 -12 14 30933.3
    2 -12 -14 28307.6
    -2 -12 13 29131.6
    -2 12 13 27429
    2 -12 -13 27133.4
    2 -12 -13 29013.9
    -2 12 13 32143.8
    2 12 -13 29907
    -2 -12 13 29287.7
    2 -12 -13 26597.1
    2 12 -13 25304.8
    -2 -12 12 28144.4
    -2 12 12 30452
    2 -12 -12 25864.8
    2 -12 -12 28056.9
    2 12 -12 23518
    2 12 -12 26864
    2 -12 -12 26888.7
    -2 -12 12 27043
    -2 -12 11 16256.3
    2 12 -11 15200.9
    2 -12 -11 16455.1
    2 -12 -11 16055
    2 12 -11 15136.3
    -2 -12 11 15947.5
    2 -12 -11 14696.3
    -2 12 11 16595
    2 -12 -11 15936.6
    -2 -12 10 9949.13
    -2 12 10 9159.58
    2 12 -10 8843.64
    2 12 -10 9454.19
    2 -12 -10 8674.64
    -2 12 10 10404.6
    2 12 -10 8256.36
    2 -12 -10 8923.41
    2 -12 -10 9711.61
    -2 -12 10 11096.6
    2 -12 -10 9226.73
    2 12 -9 3524.33
    2 -12 -9 3527.78
    -2 -12 9 2625.07
    -2 12 9 3496.49
    -2 12 9 3776.2
    2 -12 -9 2723.17
    2 12 -9 3044.88
    2 12 -9 3418.48
    -2 -12 9 3856.75
    2 -12 -9 3245.5
    2 -12 -9 3183.53
    -2 -12 8 18199
    -2 12 8 18542.5
    2 -12 -8 18433.1
    2 -12 -8 17615.8
    2 12 -8 19577.1
    2 12 -8 17434.1
    2 -12 -8 19973.4
    2 -12 -8 17995.1
    2 12 -8 20297.3
    -2 -12 8 18079.6
    -2 -12 8 18660.3
    -2 -12 7 50976.1
    2 12 -7 52666.9
    -2 12 7 53375.8
    -2 -12 7 50867.7
    -2 12 7 48574.2
    2 -12 -7 53625.5
    2 12 -7 52433.8
    2 12 -7 51526.4
    -2 -12 7 49510.1
    2 -12 -7 55284.8
    2 -12 -7 52423.3
    -2 -12 7 54672.9
    2 -12 -7 51981.2
    -2 -12 6 121435
    -2 -12 6 115479
    2 12 -6 119123
    2 -12 -6 119039
    -2 12 6 118489
    2 12 -6 111384
    2 -12 -6 114653
    2 -12 -6 114031
    -2 -12 6 110700
    2 -12 -6 119093
    -2 -12 6 123755
    -2 12 6 116154
    2 12 -6 117123
    2 -12 -5 62135.4
    -2 -12 5 63487.7
    -2 12 5 58804
    2 12 -5 60701
    2 -12 -5 54866.1
    -2 12 5 62003.1
    2 12 -5 59655.8
    2 -12 -5 64683.4
    -2 -12 5 58421.2
    2 -12 -5 59010.7
    -2 -12 5 62481.3
    -2 -12 5 58061.7
    2 12 -5 59113.9
    2 -12 -4 29112.5
    -2 -12 4 27890.9
    -2 12 4 30737.2
    -2 -12 4 32161.2
    -2 -12 4 28752.6
    -2 -12 4 26654.2
    -2 12 4 28312.8
    2 -12 -4 29080.7
    -2 12 4 29852.9
    2 -12 -4 27636.9
    2 12 -4 30708.3
    2 -12 -4 26154.8
    2 12 -4 29082.3
    2 -12 -3 619.747
    2 -12 -3 595.156
    -2 12 3 788.612
    2 12 -3 592.502
    -2 12 3 111.102
    -2 -12 3 436.698
    -2 -12 3 377.23
    2 -12 -3 506.547
    -2 -12 3 606.582
    2 12 -3 589.023
    -2 -12 3 465.612
    -2 12 3 627.852
    2 -12 -3 1224.95
    -2 -12 2 1933.64
    2 -12 -2 2935.47
    -2 -12 2 2363.21
    2 12 -2 2540.28
    2 12 -2 2558.99
    -2 -12 2 2873.36
    2 -12 -2 2354.91
    2 12 -2 2129.62
    -2 12 2 2161.7
    -2 -12 2 2026.89
    2 -12 -2 1617.63
    2 -12 -2 2193.8
    -2 -12 1 23254
    2 -12 -1 21958.4
    2 12 -1 23532.8
    2 -12 -1 24064.3
    -2 12 1 24753
    -2 -12 1 22838.2
    2 -12 -1 23877.8
    2 12 -1 22333.4
    -2 -12 1 21510.5
    -2 -12 1 22967.6
    2 12 -1 21260.5
    2 -12 -1 23241.5
    -2 12 0 88006.7
    -2 -12 0 91236.2
    -2 -12 0 89643.3
    -2 12 0 92671.1
    -2 -12 0 83172.6
    2 12 0 86141
    2 12 0 90541.6
    2 -12 0 89564.4
    2 -12 0 87423.9
    2 -12 0 96265.2
    -2 -12 0 93345.8
    -2 -12 -1 39317.5
    -2 12 -1 35242.1
    -2 -12 -1 42948.8
    2 12 1 39976.5
    -2 -12 -1 41130.5
    2 -12 1 40253.2
    -2 12 -1 38968.6
    2 12 1 39792
    2 -12 1 39427.6
    2 -12 1 42483.1
    -2 -12 -1 41566.4
    -2 -12 -1 42739.5
    -2 -12 -2 41814.7
    2 12 2 42260.2
    -2 -12 -2 41892.5
    -2 -12 -2 40657.6
    -2 -12 -2 41708.1
    -2 12 -2 41974
    2 -12 2 39256.4
    2 12 2 41888.2
    2 -12 2 44504.7
    -2 -12 -2 41396.1
    2 -12 3 2291.88
    -2 -12 -3 1952.76
    -2 -12 -3 2199.64
    -2 -12 -3 3660.69
    -2 -12 -3 1639.93
    2 -12 3 2700.46
    2 12 3 1825.22
    -2 12 -3 2758.37
    2 12 3 2674.84
    -2 -12 -3 2698.5
    2 -12 4 9387.53
    -2 -12 -4 9728.43
    2 12 4 9956.07
    2 12 4 9193.43
    -2 -12 -4 11294.5
    -2 -12 -4 10648.9
    -2 -12 -4 11863.8
    -2 12 -4 8975.7
    -2 -12 -4 9430.46
    2 -12 4 9157.26
    2 12 5 66353.6
    -2 -12 -5 67052.9
    -2 -12 -5 65599.1
    -2 -12 -5 65924.5
    -2 12 -5 65815.4
    -2 12 -5 60142.6
    -2 -12 -5 68967.3
    2 12 5 66806.9
    2 -12 5 65472.7
    2 -12 5 69586.8
    -2 -12 -6 105162
    -2 12 -6 97515.5
    -2 -12 -6 103753
    -2 -12 -6 107730
    2 -12 6 107468
    -2 -12 -6 96066.5
    2 12 6 101977
    2 12 6 105064
    2 -12 6 103725
    2 -12 7 8292
    -2 -12 -7 9255.48
    -2 -12 -7 9808.7
    2 12 7 9002.35
    2 12 7 9696.1
    -2 12 -7 8615.14
    -2 -12 -7 9058.49
    2 -12 7 10252.1
    -2 -12 -7 8973.05
    2 -12 8 27726.3
    -2 -12 -8 26250.4
    -2 -12 -8 25133.7
    2 12 8 24937.5
    2 -12 8 27655.9
    -2 -12 -8 28608.7
    2 12 8 27494
    -2 -12 -8 27964.2
    -2 12 -8 24948.4
    -2 -12 -9 267.559
    2 12 9 1049.99
    -2 -12 -9 123.987
    -2 -12 -9 24.8053
    2 12 9 -64.6262
    2 -12 9 588.062
    2 -12 9 674.668
    -2 12 -9 43.696
    -2 -12 -10 16168.9
    -2 -12 -10 16020.1
    2 12 10 15922.2
    2 12 10 16832.6
    2 -12 10 15625.8
    -2 -12 -10 17303.4
    -2 12 -10 15401.7
    2 -12 10 17930.6
    2 -12 11 14847.6
    -2 -12 -11 14151.1
    -2 12 -11 11130.8
    2 12 11 14319.1
    -2 -12 -11 14197.9
    2 -12 11 14492
    -2 -12 -11 13045.5
    -2 -12 -12 37775.1
    -2 12 -12 35923.1
    2 -12 12 36376
    2 12 12 37038.5
    2 12 12 41732.2
    -2 -12 -12 41038.5
    2 -12 12 38037
    -2 -12 -13 21854.5
    2 12 13 21532.9
    2 -12 13 24788.5
    2 12 13 21136.5
    2 -12 13 24616.1
    -2 12 -13 20203.2
    -2 -12 -13 23861.3
    -2 12 -14 15119.9
    2 12 14 17763.8
    -2 -12 -14 18535.4
    2 -12 14 15514.3
    2 12 14 17134.5
    2 -12 14 19619.4
    -2 -12 -14 17948.3
    2 -12 15 -21.4344
    2 12 15 1253.36
    -2 12 -15 -528.429
    -2 -12 -15 34.3566
    2 12 15 -301.316
    2 -12 15 481.164
    -2 -12 -15 -539.267
    -2 -12 -16 116.743
    2 12 16 920.565
    2 -12 16 467.121
    -2 12 -16 732.049
    -2 -12 -16 -332.055
    2 -12 16 307.52
    2 12 16 906.708
    2 -12 17 1902.08
    2 12 17 1126.96
    -2 -12 -17 607.742
    2 -12 17 1333.17
    -2 12 -17 213.082
    2 12 17 646.285
    -2 -12 -17 1563.32
    -2 -12 -18 5325.9
    2 -12 18 2599.06
    2 -12 18 2615.5
    2 12 18 3973.59
    -2 -12 -18 3624.25
    -2 12 -18 3317.42
    2 12 18 3357.12
    2 12 18 2107.9
    2 12 19 5747.15
    2 -12 19 4153.21
    -2 12 -19 3835.52
    -2 -12 -19 5093.8
    2 12 19 6026.75
    2 12 19 5097.12
    -2 -12 -20 6100.3
    2 -12 20 4314.17
    -2 12 -20 6328.07
    -2 -12 -21 2863.94
    -2 14 20 8571.85
    2 14 -20 7242.18
    2 -14 -20 7307.31
    2 14 -19 3980.63
    2 -14 -19 4524.87
    -2 14 19 3042.85
    -2 14 19 5739.75
    2 -14 -19 3032.87
    -2 14 18 6510.56
    -2 -14 18 7760.75
    -2 14 18 8445.9
    2 -14 -18 7894.17
    2 14 -18 8296.79
    -2 -14 18 8301.98
    2 -14 -18 7803.32
    2 -14 -17 7081.83
    -2 14 17 10082.2
    -2 14 17 7863.05
    -2 -14 17 8080.21
    2 -14 -17 9116.75
    -2 14 17 8351.09
    2 14 -17 7368.65
    -2 -14 17 8620.47
    -2 14 16 515.792
    -2 -14 16 851.413
    -2 14 16 486.799
    2 -14 -16 1293.43
    -2 -14 16 953.261
    2 14 -16 1428.7
    2 -14 -16 464.664
    -2 14 15 4034.83
    2 14 -15 3302.32
    2 -14 -15 3002.67
    -2 -14 15 3148.26
    -2 -14 15 1639.56
    -2 14 15 2214.67
    2 -14 -15 2663.28
    2 14 -14 20812.2
    2 -14 -14 24663.6
    -2 14 14 22053.2
    -2 14 14 23855.7
    -2 -14 14 23340.8
    -2 -14 14 22147
    2 -14 -14 22793.4
    -2 -14 13 26698.9
    2 -14 -13 25185.1
    -2 14 13 28139.8
    -2 14 13 30855
    -2 -14 13 29265.7
    2 14 -13 25661.4
    2 -14 -13 26326.2
    2 -14 -13 22870.6
    -2 14 12 21465.1
    2 14 -12 19103.9
    2 -14 -12 21070.9
    -2 14 12 23628.1
    2 -14 -12 21467.4
    -2 -14 12 20819.7
    -2 -14 12 22825.3
    2 -14 -12 20632.9
    -2 -14 11 4362.1
    2 -14 -11 4763.22
    2 -14 -11 5610.49
    2 14 -11 4769.17
    -2 14 11 5492.15
    -2 -14 11 4245.95
    -2 14 11 4610.13
    2 -14 -11 5209.5
    -2 -14 10 100.998
    -2 14 10 509.731
    -2 14 10 598.956
    2 -14 -10 204.258
    2 14 -10 1092.48
    -2 -14 10 508.795
    2 -14 -10 -138.901
    2 -14 -10 151.294
    -2 -14 9 1454.7
    2 14 -9 1926.39
    -2 14 9 1642.82
    -2 -14 9 1357.75
    -2 14 9 1435.87
    2 -14 -9 2146.71
    2 -14 -9 1389.2
    2 -14 -9 1717.61
    2 -14 -9 1457.64
    2 14 -8 20277.2
    -2 -14 8 22077.5
    2 -14 -8 23008.2
    2 -14 -8 20028
    -2 14 8 20474.3
    2 -14 -8 20437.8
    -2 14 8 20753.4
    2 14 -8 21942.4
    -2 -14 8 18349.2
    -2 14 8 22757.8
    2 -14 -8 20765.8
    -2 -14 7 43594.5
    2 -14 -7 49006.5
    -2 -14 7 49575.4
    2 -14 -7 47233.1
    -2 -14 7 51780.4
    -2 14 7 49236.5
    2 14 -7 48709.9
    -2 14 7 47310.7
    2 14 -7 51623.7
    2 -14 -7 46685.6
    -2 -14 7 48159.2
    2 -14 -7 48972.9
    2 -14 -6 47783.5
    -2 -14 6 51608.5
    -2 14 6 47445.6
    2 -14 -6 48395.8
    -2 -14 6 50686.5
    2 14 -6 48789.1
    -2 -14 6 45030.7
    -2 14 6 48082.4
    -2 -14 6 51597.7
    2 14 -6 45520.1
    2 -14 -6 47019.6
    2 -14 -6 49416.2
    -2 -14 5 18356.6
    -2 14 5 18347.1
    -2 -14 5 18571.4
    2 14 -5 18573.5
    2 -14 -5 18559.8
    2 14 -5 17162.3
    -2 -14 5 18162.2
    2 -14 -5 16336.4
    2 -14 -5 18170
    2 -14 -5 18232.1
    -2 -14 5 17266.3
    -2 14 5 19573.7
    2 -14 -4 9065.17
    -2 -14 4 8386.28
    -2 14 4 8615.98
    -2 -14 4 7897.27
    2 14 -4 7697.99
    -2 -14 4 8314.6
    2 -14 -4 8939.98
    2 -14 -4 8056.64
    -2 -14 4 7956.65
    -2 14 4 9055.52
    2 14 -4 8520.82
    2 -14 -4 8309.87
    2 -14 -3 1787.04
    2 14 -3 1294.03
    -2 -14 3 2427.02
    2 -14 -3 2454.91
    -2 -14 3 1812.69
    -2 -14 3 1689.51
    -2 14 3 2025.54
    2 -14 -3 2592.38
    -2 -14 3 1778.66
    -2 -14 2 6031.05
    -2 -14 2 4986.76
    2 -14 -2 6314.57
    -2 -14 2 6395.24
    2 -14 -2 5096.78
    -2 -14 2 4337.12
    2 -14 -2 7143.99
    2 14 -2 5813.94
    -2 14 2 4398.94
    2 -14 -1 17447.7
    -2 -14 1 17959.8
    -2 -14 1 15836.9
    2 14 -1 16772.5
    -2 14 1 18549.5
    2 -14 -1 17139.3
    -2 -14 1 16754.6
    -2 -14 1 18285.8
    2 -14 0 35773.4
    2 14 0 35428.3
    -2 -14 0 35649
    -2 -14 0 32614.9
    -2 -14 0 33170.6
    2 14 0 36749.3
    -2 -14 0 35141.1
    2 -14 0 36370.5
    -2 14 0 35136.1
    2 14 1 25729.2
    -2 -14 -1 27676.7
    -2 -14 -1 24766
    2 -14 1 25392.8
    -2 14 -1 23978.2
    -2 -14 -1 27885.9
    -2 -14 -1 25959.4
    2 14 1 27770.2
    2 -14 1 27093.2
    -2 -14 -2 6790.36
    -2 -14 -2 7808.62
    2 14 2 7271.23
    2 -14 2 7999.2
    -2 -14 -2 8472.15
    -2 -14 -2 6848.25
    2 -14 2 9019.5
    -2 14 -2 9067.67
    -2 -14 -2 7930.62
    2 14 2 7822.41
    2 -14 3 734.908
    2 14 3 1156.4
    -2 -14 -3 857.142
    2 14 3 1443.91
    2 -14 3 1020.7
    -2 -14 -3 904.829
    -2 -14 -3 788.772
    -2 14 -3 1258.29
    -2 -14 -3 473.785
    -2 -14 -3 1025.72
    -2 -14 -4 4663.39
    2 -14 4 5502.14
    -2 -14 -4 5692.44
    -2 -14 -4 6814.84
    2 -14 4 6106.94
    -2 -14 -4 7256.55
    -2 -14 -4 5873.13
    2 14 4 5185.19
    -2 14 -4 5762.47
    2 14 4 5862.08
    2 -14 5 35929.8
    2 14 5 35524.3
    2 14 5 33989.7
    -2 14 -5 35950.9
    -2 -14 -5 36361.4
    -2 -14 -5 33409.4
    -2 -14 -5 40277.4
    2 -14 5 40877.6
    -2 -14 -5 36765.8
    2 14 6 35989.3
    -2 -14 -6 34610.2
    2 14 6 38628
    2 -14 6 35316.1
    -2 -14 -6 35110.4
    -2 -14 -6 37344.7
    -2 -14 -6 38895.2
    -2 14 -6 37099.1
    2 -14 6 37125.5
    -2 -14 -7 13525.5
    2 14 7 11930.9
    -2 -14 -7 14467.7
    2 14 7 13087.8
    -2 14 -7 13369.4
    -2 -14 -7 15466.8
    2 -14 7 15677.6
    2 -14 7 14233.7
    -2 -14 -7 10840.9
    -2 -14 -8 10933.2
    -2 14 -8 11653.6
    2 14 8 11588.6
    -2 -14 -8 13231
    2 14 8 16276.3
    2 -14 8 15419.2
    -2 -14 -8 12607.2
    -2 -14 -8 12189.9
    2 -14 8 14348.7
    -2 -14 -9 1701.06
    2 -14 9 1833.37
    -2 14 -9 978.109
    -2 -14 -9 1127.73
    -2 -14 -9 766.091
    2 14 9 962.834
    2 14 10 6903.05
    -2 -14 -10 5712.05
    2 -14 10 7219.77
    2 -14 10 5505.99
    -2 14 -10 6744.92
    -2 -14 -10 5457.33
    2 -14 11 15017.3
    -2 14 -11 14940
    2 14 11 15789.3
    -2 -14 -11 14829.7
    2 -14 11 16994.1
    -2 -14 -11 16365.1
    2 14 12 18178.2
    2 14 12 16082.7
    -2 -14 -12 16953.5
    -2 14 -12 13975.8
    -2 -14 -12 17084.3
    2 -14 12 14446
    2 -14 12 17907
    2 14 13 28226.7
    -2 14 -13 26739.2
    2 14 13 27360.5
    -2 -14 -13 24668.2
    -2 -14 -13 28510.3
    2 -14 13 26738
    2 -14 13 29867.2
    2 -14 14 14383.4
    2 14 14 15343.6
    2 -14 14 15390.3
    2 14 14 17286.3
    -2 14 -14 19305.4
    -2 -14 -14 16736.9
    -2 -14 -14 18261.4
    -2 -14 -15 1691.9
    -2 -14 -15 859.829
    -2 14 -15 558.929
    2 -14 15 42.6074
    2 14 15 1421.86
    2 -14 15 -66.3268
    2 14 15 706.085
    2 -14 16 326.849
    2 14 16 1039.06
    -2 14 -16 -115.718
    2 -14 16 794.699
    -2 -14 -16 -911.221
    2 14 16 -410.453
    -2 -14 -16 156.119
    2 14 17 3297.91
    2 -14 17 3138.25
    -2 -14 -17 2577.68
    -2 -14 -17 3049.13
    2 -16 -17 5142.23
    -2 -16 17 4399.01
    -2 -16 16 1456.5
    2 -16 -16 1604.97
    2 -16 -15 2591.24
    2 16 -15 1758.98
    -2 -16 15 3567.99
    2 -16 -15 1956.44
    -2 -16 14 4691.28
    2 16 -14 10104.7
    -2 -16 14 6398.39
    2 -16 -14 7602.93
    2 -16 -14 8904.77
    -2 16 13 25930
    2 -16 -13 20414
    -2 -16 13 21950.4
    2 -16 -13 19369.4
    2 16 -13 21947.3
    -2 -16 13 20577
    2 -16 -12 17956.5
    -2 -16 12 19708.6
    -2 16 12 19447.9
    2 -16 -12 16468.2
    2 16 -12 16832.9
    -2 -16 12 14297.5
    2 -16 -12 16187.2
    2 16 -11 7800.51
    2 -16 -11 9459.9
    2 -16 -11 10855.3
    -2 -16 11 8176.49
    -2 -16 11 8483.09
    -2 16 11 9655.82
    -2 16 10 547.423
    -2 -16 10 -391.352
    2 -16 -10 389.066
    2 -16 -10 521.553
    -2 -16 10 103.688
    2 16 -10 -469.243
    2 16 -9 241.936
    -2 -16 9 244.749
    2 -16 -9 -69.2972
    -2 -16 9 1881.69
    -2 16 9 57.0356
    2 -16 -9 612.742
    2 16 -8 17341.6
    2 -16 -8 18513
    -2 16 8 15859
    2 -16 -8 19540.8
    -2 -16 8 17360.5
    -2 -16 8 17413.8
    2 -16 -8 16147.1
    2 -16 -7 37678.2
    -2 -16 7 40070.8
    2 -16 -7 37043.5
    -2 16 7 37538.8
    2 16 -7 40036.5
    -2 -16 7 37635.6
    2 -16 -7 35234.4
    2 -16 -6 29107.5
    -2 16 6 32198.5
    -2 -16 6 31906
    2 16 -6 30275.8
    2 -16 -6 29193.8
    -2 -16 6 29419
    2 -16 -6 30082.2
    2 16 -6 31842
    -2 -16 6 31361.5
    2 -16 -5 16546.3
    -2 -16 5 18030.5
    -2 16 5 16622.7
    -2 -16 5 17055.1
    2 16 -5 17535.5
    -2 -16 5 17823.4
    2 16 -5 18001.7
    2 -16 -5 15271.6
    -2 -16 5 14347.9
    2 -16 -5 15404.5
    2 -16 -4 13725
    -2 -16 4 12540.9
    2 -16 -4 13959.8
    2 -16 -4 15762
    -2 -16 4 12517
    -2 16 4 14361.1
    2 16 -4 14436.8
    -2 -16 4 15696.1
    -2 -16 4 14490.2
    2 16 -4 14332.9
    -2 -16 3 952.263
    2 16 -3 327.766
    -2 -16 3 93.0461
    2 16 -3 148.606
    2 -16 -3 -84.3507
    -2 16 3 -216.719
    -2 -16 3 -6.03157
    2 -16 -3 505.019
    -2 -16 3 258.942
    2 -16 -3 826.726
    -2 -16 2 8967.22
    -2 -16 2 8603.8
    2 16 -2 9835.31
    2 16 -2 10044.4
    2 -16 -2 8183.3
    -2 16 2 9155.42
    -2 -16 2 10061.5
    -2 -16 2 8879.52
    2 16 -2 9647.35
    2 -16 -2 7761
    -2 -16 1 22471.8
    2 16 -1 22185.8
    -2 -16 1 23043.2
    -2 -16 1 23814.4
    -2 -16 1 22180.8
    -2 16 1 20668.6
    2 -16 -1 23809.8
    2 -16 -1 20821.1
    2 16 -1 18696
    2 16 0 22627.1
    -2 -16 0 24361
    -2 -16 0 20060
    -2 -16 0 24997
    2 16 0 24068.3
    2 -16 0 24431.9
    2 -16 0 24668.6
    -2 -16 0 24663.6
    -2 16 0 22950.4
    -2 -16 -1 32394.9
    -2 -16 -1 31710.8
    2 16 1 30526.9
    2 -16 1 35458
    -2 -16 -1 31218.3
    -2 -16 -1 31499.7
    2 -16 1 34652.3
    -2 16 -1 28743
    2 16 1 30550.2
    2 16 2 5659.58
    -2 -16 -2 7649.39
    -2 -16 -2 5934.36
    2 -16 2 6850.26
    2 16 2 6327.36
    -2 -16 -2 4855.64
    -2 -16 -2 6848.48
    -2 16 -2 6305.98
    2 -16 2 5367.84
    -2 -16 -3 201.777
    -2 -16 -3 417.781
    -2 16 -3 -107.711
    2 -16 3 117.462
    2 -16 3 -528.711
    2 16 3 -278.939
    2 16 3 565.637
    -2 -16 -3 462.949
    -2 -16 -3 245.526
    -2 -16 -4 2480.75
    -2 -16 -4 3089.44
    2 16 4 2164.68
    -2 16 -4 1970.63
    2 -16 4 1825.03
    -2 -16 -4 2190.55
    2 16 4 1856.67
    2 -16 4 3110.24
    2 -16 5 20723
    -2 -16 -5 15687.5
    -2 16 -5 17019
    2 16 5 15703
    -2 -16 -5 16654.7
    2 16 5 15760.7
    2 -16 5 17714.9
    2 -16 6 16826.7
    2 16 6 17746.8
    -2 16 -6 14899.3
    2 16 6 16662.4
    2 -16 6 18267.4
    -2 -16 -6 15622.9
    -2 -16 -6 17444.2
    2 -16 7 20868.7
    -2 -16 -7 18634.4
    2 16 7 19073.1
    2 16 7 21810.8
    2 -16 7 21713.9
    -2 16 -7 20464
    -2 -16 -7 21239.3
    2 -16 8 8718.89
    -2 -16 -8 11977.4
    2 -16 8 8351.79
    -2 -16 -8 10635.4
    -2 16 -8 10235.7
    2 16 8 9631.03
    2 -16 9 458.052
    -2 -16 -9 -257.273
    -2 16 -9 -679.151
    2 16 9 530.863
    2 -16 9 956.478
    2 16 10 2709.46
    -2 16 -10 2402.63
    2 16 10 2496.42
    -2 -16 -10 3289.77
    2 -16 10 1975.97
    -2 -16 -10 2248.1
    2 -16 10 1703.15
    -2 -16 -11 8354.71
    2 -16 11 11257
    2 16 11 12667.4
    -2 16 -11 11021.8
    2 16 11 9599.13
    2 -16 11 9984.41
    -2 -16 -11 9677.76
    -2 -16 -12 11197.8
    2 -16 12 12698.9
    2 16 12 15820.5
    2 16 12 13383.3
    -2 -16 -12 11207.1
    2 -16 12 12079.9
    -2 16 -12 15388.9
    -2 -16 -13 10052.3
    2 -16 13 10611.3
    2 16 13 9623.4
    2 -16 14 7036.78
    2 16 14 7814.17
    -2 -16 -14 5010.76
    -2 -16 -15 1983.55
    2 16 15 1820.82
    2 -18 -11 10495.1
    2 -18 -10 249.543
    2 -18 -9 3292.47
    -2 18 9 2257.84
    2 -18 -8 11895
    2 18 -8 11349
    -2 18 8 12071.3
    -2 -18 8 13717.3
    -2 -18 8 10750.4
    2 -18 -7 16635
    2 -18 -7 17364.6
    2 18 -7 18426.3
    -2 -18 7 15673.8
    -2 18 7 18003.5
    -2 -18 7 20362.7
    2 18 -6 13928.9
    2 -18 -6 13283.6
    -2 18 6 14986.4
    2 -18 -6 12127.1
    2 -18 -6 11354.5
    -2 -18 6 15786.2
    -2 -18 6 12232.3
    -2 18 5 14324.5
    2 -18 -5 17387.5
    2 18 -5 17999.6
    2 -18 -5 14942.4
    2 -18 -5 15127.5
    -2 -18 5 17467.8
    -2 -18 5 16853.3
    -2 -18 4 6775.32
    -2 -18 4 5555.76
    2 18 -4 7323.75
    -2 18 4 9147.46
    2 -18 -4 8511.83
    -2 -18 4 8297.63
    2 -18 -4 7694.07
    2 18 -4 9561.41
    2 -18 -3 -47.4315
    -2 -18 3 -360.22
    -2 18 3 719.422
    2 18 -3 -1096.14
    -2 -18 3 -464.347
    2 18 -3 884.786
    -2 -18 3 372.116
    2 -18 -3 238.699
    2 18 -2 6271.92
    2 -18 -2 4501.53
    -2 -18 2 5727.28
    -2 -18 2 4577.99
    -2 -18 2 3471.02
    2 -18 -2 3558.39
    -2 18 2 5576.88
    2 18 -2 3840.38
    2 18 -2 5221.63
    -2 -18 2 4157.22
    2 -18 -1 19525.4
    2 18 -1 21431.6
    -2 -18 1 22348.8
    2 18 -1 21637
    -2 -18 1 22105.3
    2 -18 -1 20294.5
    -2 -18 1 20634.4
    -2 -18 1 21086.2
    -2 18 1 18981.9
    2 18 -1 19090.9
    2 -18 0 12155.1
    2 18 0 7275.23
    -2 -18 0 9843.95
    2 18 0 8751.96
    -2 -18 0 9697.59
    2 18 0 8804.46
    -2 -18 0 8945.64
    -2 -18 0 10265.8
    -2 18 0 9712.12
    2 -18 0 8236.21
    2 18 1 22590.4
    -2 -18 -1 23506.4
    -2 -18 -1 25624.3
    2 18 1 21423.9
    2 18 1 24366.2
    -2 18 -1 24314.2
    2 -18 1 21853.7
    2 -18 1 21915.4
    -2 -18 -1 21574.4
    2 18 2 3522.42
    2 -18 2 3060.24
    -2 -18 -2 3565.85
    -2 18 -2 3666.38
    2 18 2 2066.16
    -2 -18 -2 2608.93
    2 -18 2 2776.07
    -2 -18 -2 2825.91
    2 -18 3 -57.2633
    -2 -18 -3 836.391
    2 18 3 1712.46
    -2 18 -3 513.442
    -2 -18 -3 593.712
    2 18 3 408.66
    2 -18 3 661.805
    2 -18 4 1245.8
    2 18 4 1678.09
    2 18 4 570.057
    -2 -18 -4 -26.679
    -2 18 -4 2924.58
    2 -18 4 1655.43
    -2 -18 -4 1445.58
    -2 -18 -5 24689.3
    2 18 5 21777.4
    -2 -18 -5 21059.4
    2 -18 5 25291.5
    -2 18 -5 22744.3
    2 18 5 21121.5
    2 -18 5 21481.5
    -2 18 -6 12745.1
    2 -18 6 13024.5
    -2 -18 -6 11397.4
    2 18 6 10050.8
    -2 -18 -6 12440.1
    2 -18 6 12902.2
    -2 -18 -7 16350.2
    -2 -18 -8 2441.74
    2 -20 -3 1285.69
    2 -20 -2 215.269
    2 -20 -1 19234.2
    2 20 1 9180.92
    -2 -20 -1 9240.9
    2 20 2 -289.186
    3 1 -28 6160.62
    3 1 -27 -179.213
    3 -1 -27 165.778
    3 -1 -26 4429.72
    -3 -1 26 5193.56
    -3 1 26 6029.22
    3 1 -26 6696.49
    3 -1 -26 5225.89
    -3 1 26 4587.06
    -3 -1 26 3185.94
    3 1 -26 4676.33
    -3 -1 25 96.6084
    -3 -1 25 -606.313
    -3 1 25 139.638
    3 -1 -25 -115.563
    3 -1 -25 156.864
    3 1 -25 297.328
    3 1 -25 914.579
    -3 1 25 -282.798
    3 1 -24 2295.09
    -3 -1 24 3359.79
    -3 1 24 4292.61
    -3 1 24 3799.87
    3 1 -24 1648.31
    -3 -1 24 3250.72
    3 -1 -24 1495.32
    -3 1 24 2382.27
    3 -1 -24 2163.13
    -3 -1 23 118.338
    -3 1 23 -100.375
    -3 -1 23 1066.9
    -3 -1 23 2202.91
    -3 1 23 993.473
    -3 1 23 801.947
    3 -1 -23 1442
    3 1 -23 1156.83
    -3 1 23 62.0125
    3 1 -23 1868.15
    3 -1 -23 172.577
    -3 1 22 41888.7
    -3 -1 22 38150.9
    -3 1 22 41317
    3 1 -22 41125.1
    -3 1 22 39649.4
    3 -1 -22 37442.3
    -3 -1 22 40421.7
    -3 -1 22 37780.6
    -3 1 22 40032.8
    3 -1 -22 40153.1
    3 1 -22 40862.1
    3 1 -22 40115.8
    -3 1 21 -35.4011
    -3 -1 21 683.646
    -3 1 21 511.257
    3 -1 -21 947.095
    3 1 -21 1442.64
    3 1 -21 1012.96
    -3 1 21 822.558
    -3 1 21 649.712
    3 -1 -21 87.1616
    -3 -1 21 1013.2
    -3 -1 21 1098.27
    3 1 -21 -120.78
    -3 -1 20 17055.5
    -3 -1 20 13834.3
    -3 1 20 15653.9
    3 -1 -20 18682.5
    -3 1 20 14688.4
    -3 1 20 15730.6
    -3 -1 20 16820.3
    -3 1 20 15850.4
    3 1 -20 16887.8
    3 1 -20 17776.2
    3 -1 -20 15211.7
    3 1 -20 16416.9
    3 -1 -20 16088.8
    -3 -1 19 72.864
    -3 -1 19 510.587
    -3 1 19 757.613
    3 1 -19 290.813
    3 -1 -19 1056.87
    3 1 -19 -196.633
    -3 1 19 231.446
    3 -1 -19 199.474
    -3 -1 19 783.431
    3 1 -19 448.549
    3 -1 -19 -98.3888
    -3 1 19 163.571
    -3 1 19 -187.895
    3 1 -19 1166.66
    -3 -1 18 5541.37
    -3 -1 18 6012.86
    -3 -1 18 7090.8
    3 -1 -18 6032.71
    -3 1 18 6875.98
    -3 1 18 6276.59
    3 -1 -18 6161.69
    -3 -1 18 6404
    3 1 -18 6213.03
    -3 1 18 7795.06
    3 -1 -18 6383.13
    3 1 -18 6619.33
    -3 -1 18 6413.66
    3 1 -18 7899.68
    3 -1 -18 6436.53
    3 1 -18 7206.19
    3 -1 -18 7964.85
    -3 1 18 6019.57
    -3 1 17 753.82
    -3 -1 17 393.128
    -3 1 17 -100.489
    -3 1 17 94.0312
    3 -1 -17 670.796
    3 1 -17 240.579
    3 -1 -17 400.785
    3 -1 -17 265.634
    3 -1 -17 270.296
    3 1 -17 258.073
    3 1 -17 35.2553
    3 -1 -17 -26.3292
    -3 -1 17 951.536
    -3 -1 17 475.048
    -3 1 17 518.216
    3 1 -17 45.535
    3 1 -17 -166.364
    3 -1 -17 -34.6801
    3 -1 -17 315.325
    -3 -1 17 320.685
    -3 -1 17 233.37
    3 1 -17 469.292
    3 -1 -16 67254.3
    -3 -1 16 71201
    3 1 -16 70942.2
    3 -1 -16 65087.7
    -3 -1 16 69689.9
    -3 -1 16 69669.8
    -3 1 16 68918.3
    3 1 -16 61964.3
    3 1 -16 66994.2
    3 -1 -16 66676.5
    3 -1 -16 63178
    3 -1 -16 62959.3
    -3 1 16 67306.2
    3 1 -16 64692.6
    -3 1 16 62838.8
    -3 1 16 68080.4
    -3 -1 16 63765.1
    3 -1 -16 59017.8
    3 1 -16 67885.7
    -3 -1 16 66211.8
    3 -1 -16 64453.5
    3 1 -16 60421.8
    -3 1 16 71123.4
    3 1 -15 562.58
    -3 -1 15 589.77
    -3 -1 15 429.969
    -3 1 15 -195.531
    3 -1 -15 270.814
    3 -1 -15 289.662
    3 -1 -15 270.936
    3 -1 -15 310.815
    -3 1 15 318.135
    3 1 -15 786.037
    -3 1 15 345.259
    3 -1 -15 519.076
    3 1 -15 397.078
    3 -1 -15 381.08
    3 -1 -15 457.194
    -3 1 15 74.8083
    -3 -1 15 820.663
    3 1 -15 425.448
    -3 -1 15 278.433
    -3 -1 15 603.185
    3 1 -15 254.541
    -3 1 15 549.945
    3 1 -15 413.05
    3 1 -14 32010.5
    -3 -1 14 34562.6
    -3 1 14 33776
    3 1 -14 32265.6
    3 -1 -14 33986.4
    3 -1 -14 32354.6
    3 -1 -14 31461.2
    -3 -1 14 32872.8
    -3 1 14 33238.5
    3 1 -14 31317
    3 1 -14 34345.4
    3 1 -14 30400.2
    -3 -1 14 31717.7
    3 1 -14 28196.4
    -3 -1 14 32185.2
    -3 1 14 31990.2
    -3 -1 14 30060.6
    3 1 -14 29954.4
    3 -1 -14 31701.2
    3 -1 -14 31137.1
    -3 1 14 31625.5
    3 -1 -14 29907.6
    3 -1 -14 29927.3
    -3 1 14 35589.2
    3 -1 -13 3212.35
    -3 -1 13 2907.99
    3 -1 -13 2657.72
    3 -1 -13 2993.41
    3 -1 -13 3275.19
    -3 -1 13 3303.67
    3 1 -13 3211.46
    -3 1 13 3219.81
    3 1 -13 3071.15
    3 -1 -13 3193.84
    -3 -1 13 3955.51
    3 1 -13 3277.96
    3 -1 -13 3057.27
    -3 1 13 3812.7
    -3 -1 13 3825.28
    -3 1 13 3595.39
    -3 1 13 2855.32
    3 -1 -13 3613.35
    3 1 -13 3393.63
    3 -1 -13 2531.34
    3 1 -13 3152.42
    3 1 -13 2708.42
    3 1 -13 2857.6
    -3 1 13 2590.75
    -3 -1 13 3734.76
    3 1 -12 9754.66
    -3 -1 12 9046.19
    -3 1 12 8230.23
    3 1 -12 7568.29
    -3 -1 12 8355.65
    3 1 -12 7878.83
    -3 1 12 7210.33
    -3 -1 12 7723.88
    3 -1 -12 8089.84
    -3 -1 12 7650.15
    -3 1 12 7631.39
    3 1 -12 6233.14
    -3 1 12 7134.55
    3 -1 -12 9885.9
    3 -1 -12 8393.91
    3 -1 -12 7043.65
    -3 1 12 7220.88
    3 1 -12 7379.31
    3 1 -12 9449.15
    3 -1 -12 8293.89
    3 -1 -12 6957.1
    3 -1 -12 8064.1
    -3 -1 12 6498.32
    3 -1 -12 8408.43
    -3 1 11 6278.48
    -3 1 11 5851.11
    -3 1 11 5052.56
    3 -1 -11 5444.15
    -3 1 11 5887.07
    3 1 -11 5606.32
    -3 -1 11 5166.35
    3 1 -11 4199.41
    3 -1 -11 5362.69
    -3 -1 11 5820.56
    3 -1 -11 5650.36
    3 -1 -11 5311.84
    3 -1 -11 5405.95
    -3 1 11 5343.85
    3 1 -11 5336.6
    3 -1 -11 5497.46
    3 1 -11 4840.03
    -3 -1 11 5127.13
    3 -1 -11 5378.02
    3 1 -11 5031.56
    3 -1 -11 6555.56
    -3 -1 11 5312.38
    3 1 -11 6275.07
    -3 -1 11 4737.52
    -3 -1 10 241794
    -3 -1 10 253398
    3 1 -10 250429
    -3 1 10 254678
    3 -1 -10 240087
    3 1 -10 258498
    3 -1 -10 248433
    -3 1 10 251885
    -3 -1 10 263429
    -3 1 10 248198
    3 -1 -10 243475
    3 1 -10 252266
    3 -1 -10 231216
    3 1 -10 244944
    3 -1 -10 248518
    -3 -1 10 247305
    3 -1 -10 243233
    3 -1 -10 242525
    3 1 -10 246733
    -3 1 10 249487
    3 1 -10 244789
    3 1 -10 253604
    -3 -1 10 248687
    -3 1 10 241584
    -3 -1 9 656.946
    -3 -1 9 607.868
    3 1 -9 265.814
    -3 -1 9 257.703
    -3 1 9 323.552
    3 1 -9 606.661
    -3 1 9 634.947
    3 1 -9 719.877
    -3 -1 9 259.524
    -3 1 9 389.328
    3 1 -9 489.312
    3 -1 -9 630.776
    -3 -1 9 547.517
    3 -1 -9 355.008
    3 1 -9 638.826
    3 1 -9 362.617
    3 1 -9 281.222
    3 1 -9 396.38
    3 -1 -9 350.434
    -3 1 9 99.9499
    3 -1 -9 512.847
    3 -1 -9 206.936
    3 -1 -9 471.308
    3 1 -9 292.76
    -3 1 9 342.059
    3 -1 -9 465.169
    3 -1 -9 288.079
    -3 -1 8 263556
    -3 1 8 268162
    3 -1 -8 261138
    3 1 -8 261249
    3 1 -8 255667
    -3 -1 8 248557
    3 1 -8 265993
    3 1 -8 264582
    3 1 -8 265900
    3 -1 -8 259455
    3 1 -8 248025
    3 1 -8 263737
    -3 -1 8 249733
    -3 1 8 256014
    3 -1 -8 259255
    -3 1 8 252706
    3 -1 -8 263534
    3 1 -8 259367
    -3 1 8 258733
    -3 -1 8 252915
    3 -1 -8 264860
    -3 1 8 264721
    3 1 -8 256656
    3 -1 -8 256747
    3 1 -8 261054
    3 -1 -8 250678
    -3 1 7 18747.3
    3 1 -7 18896.7
    -3 -1 7 17874.1
    3 1 -7 19345.1
    -3 1 7 18993.5
    3 -1 -7 18140.7
    3 -1 -7 19848.2
    3 1 -7 19052.7
    -3 -1 7 18341
    3 1 -7 18213.6
    3 1 -7 19702.3
    3 -1 -7 18756.8
    3 -1 -7 17807
    -3 -1 7 19364.6
    -3 1 7 20058.8
    -3 1 7 18307.6
    3 1 -7 20403.4
    -3 1 7 16879.3
    3 -1 -7 20126.3
    3 1 -7 18274.2
    -3 -1 7 19045
    3 1 -7 19583.8
    3 -1 -7 19215
    -3 1 7 17688.5
    -3 -1 6 1826.8
    3 1 -6 1645.68
    3 1 -6 2508.96
    3 1 -6 2073.67
    3 1 -6 1964.94
    3 -1 -6 2139.8
    3 1 -6 1469.97
    -3 1 6 1811.55
    3 -1 -6 1734.65
    -3 1 6 1783.98
    -3 1 6 1609.92
    3 1 -6 1390.72
    3 -1 -6 1732.01
    3 -1 -6 1567.25
    -3 1 6 1328.13
    -3 1 6 1414.25
    -3 -1 6 2636.95
    3 -1 -6 1809.9
    3 1 -6 1640.13
    -3 1 6 1611.09
    -3 -1 6 2273.04
    -3 -1 6 1759.96
    3 1 -6 1603.51
    -3 1 6 1727.76
    -3 1 5 306056
    -3 -1 5 310415
    -3 1 5 315848
    3 -1 -5 327379
    3 -1 -5 317989
    -3 -1 5 311096
    -3 -1 5 311615
    -3 1 5 310621
    -3 1 5 309951
    3 1 -5 310688
    3 -1 -5 311218
    -3 -1 5 319210
    3 -1 -5 310995
    -3 1 5 314221
    -3 -1 5 313005
    3 1 -5 325798
    -3 -1 5 309055
    3 -1 -5 307546
    3 1 -5 318121
    3 1 -5 310105
    3 1 -5 311722
    3 1 -5 308701
    -3 1 5 316743
    3 -1 -5 344062
    -3 -1 4 448443
    -3 -1 4 449701
    3 1 -4 454322
    -3 1 4 447444
    -3 1 4 452454
    3 -1 -4 440734
    3 -1 -4 461862
    -3 -1 4 450528
    -3 -1 4 436743
    -3 -1 4 442790
    3 1 -4 443345
    3 -1 -4 453484
    3 -1 -4 456091
    3 -1 -4 451195
    -3 1 4 445116
    3 1 -4 448960
    3 1 -4 471068
    3 -1 -4 458443
    -3 1 4 450556
    -3 1 4 443507
    -3 1 4 453116
    -3 -1 4 452951
    3 -1 -4 452250
    3 1 -4 455867
    -3 1 3 98134.6
    3 -1 -3 96090.5
    -3 1 3 96620
    3 1 -3 98763.4
    -3 -1 3 94535.8
    3 1 -3 97086.2
    -3 1 3 98596.3
    3 -1 -3 96793.3
    -3 1 3 97834.6
    3 -1 -3 100121
    3 -1 -3 95135.3
    -3 -1 3 99520.8
    -3 1 3 92783.9
    -3 -1 3 99979.3
    3 1 -3 98153.7
    -3 -1 3 100815
    3 1 -3 96101.9
    3 1 -3 101277
    3 -1 -3 100361
    -3 1 3 97493.4
    3 -1 -3 97406.9
    -3 -1 3 100057
    3 -1 -2 354028
    -3 -1 2 367140
    -3 1 2 366154
    -3 -1 2 355966
    -3 1 2 366812
    -3 -1 2 366228
    3 1 -2 370669
    -3 1 2 362110
    3 -1 -2 372347
    -3 1 2 355124
    3 1 -2 358657
    3 1 -2 360302
    3 1 -2 368665
    3 -1 -2 364815
    -3 -1 2 362751
    -3 -1 2 363945
    3 -1 -2 352905
    -3 -1 1 78961.6
    3 1 -1 76819.8
    3 1 -1 83037.5
    -3 -1 1 82204.7
    3 1 -1 82941.6
    -3 1 1 80002.5
    -3 1 1 79905.5
    3 -1 -1 81009.2
    3 -1 -1 82615.1
    -3 -1 1 84165.4
    -3 -1 1 82942.3
    -3 -1 1 84630.1
    -3 1 1 80311.4
    3 1 -1 81768.1
    -3 1 1 81038.9
    3 -1 -1 77184.4
    -3 1 0 62482.6
    -3 1 0 59247.7
    -3 -1 0 60569
    3 -1 0 61559.7
    3 1 0 60188.8
    -3 1 0 61139.4
    3 -1 0 63170.8
    -3 -1 0 60229
    3 1 0 60704.9
    3 1 0 62546.2
    -3 -1 0 61230.3
    3 1 0 64426.4
    -3 -1 0 63385.6
    3 -1 0 60784.7
    3 1 0 62840.7
    3 1 0 59929.5
    3 1 1 117399
    -3 -1 -1 113563
    -3 1 -1 119911
    3 1 1 117748
    3 1 1 119498
    3 -1 1 115046
    3 1 1 116595
    3 -1 1 120965
    3 1 1 116339
    3 1 1 117250
    -3 1 -1 116564
    -3 -1 -1 122308
    -3 -1 -1 120247
    -3 1 -1 119821
    3 -1 1 115420
    3 1 2 35076.5
    3 -1 2 34891.7
    -3 -1 -2 34616.5
    3 1 2 33616.4
    -3 -1 -2 33899
    3 -1 2 33816.1
    3 -1 2 35013.9
    3 1 2 33597.4
    3 1 2 33763.5
    -3 -1 -2 34637.7
    -3 1 -2 33360
    3 -1 2 35506.3
    -3 1 -2 33535.4
    3 1 2 35003.5
    3 -1 3 5661.15
    -3 -1 -3 5555.36
    3 1 3 5958.92
    -3 -1 -3 5367.9
    -3 -1 -3 5896.19
    3 1 3 5231.24
    3 -1 3 5270.93
    -3 -1 -3 5780.85
    3 -1 3 5071.85
    3 -1 3 6082.44
    3 1 3 5742.64
    -3 1 -3 5781.67
    3 1 3 5896.47
    -3 -1 -3 5646.32
    3 -1 3 5344.15
    3 -1 3 5485.19
    3 1 3 5664.83
    -3 1 -3 4565.46
    3 -1 4 104499
    3 1 4 104922
    -3 -1 -4 104563
    -3 -1 -4 105439
    3 1 4 104650
    -3 1 -4 107988
    3 -1 4 104897
    3 1 4 104824
    -3 -1 -4 105820
    3 1 4 105951
    3 -1 4 105901
    -3 1 -4 102755
    -3 1 -4 104998
    -3 -1 -4 106784
    3 -1 4 104328
    3 1 4 105918
    3 -1 4 105734
    -3 -1 -4 104822
    -3 1 -5 43317.1
    3 1 5 43641.4
    -3 1 -5 45682.3
    -3 -1 -5 42770.7
    3 -1 5 43481.2
    3 1 5 42965.3
    -3 -1 -5 44039.5
    -3 -1 -5 44909.6
    3 1 5 43498.3
    -3 1 -5 43427.9
    -3 -1 -5 44707.5
    3 1 5 44071.4
    3 -1 5 42794.9
    3 -1 5 44781
    3 -1 5 43676.4
    -3 -1 -5 43231.8
    3 1 5 42737.5
    3 -1 5 44446.2
    -3 1 -6 4160.65
    -3 -1 -6 4232.74
    3 1 6 3929.12
    -3 1 -6 3983.78
    3 1 6 3906.75
    -3 1 -6 3314.71
    -3 -1 -6 4539.48
    -3 -1 -6 4660.77
    3 -1 6 4799.4
    3 -1 6 4449.3
    -3 1 -6 3500.54
    3 -1 6 3860.68
    3 -1 6 4247.23
    -3 1 -6 4295.74
    -3 -1 -6 3824.26
    3 1 6 3965.7
    -3 -1 -6 3924.09
    3 -1 6 4236.32
    3 1 6 4220.71
    -3 -1 -7 77.3051
    -3 -1 -7 171.376
    3 1 7 195.065
    3 -1 7 316.527
    -3 -1 -7 491.244
    3 -1 7 121.251
    -3 -1 -7 278.878
    -3 1 -7 391.89
    3 1 7 245.208
    -3 -1 -7 203.097
    -3 1 -7 79.8074
    3 1 7 134.188
    -3 1 -7 227.444
    3 1 7 119.442
    3 -1 7 271.302
    -3 1 -7 615.494
    -3 1 -7 57.0291
    3 -1 7 59.9588
    3 -1 8 332112
    3 -1 8 338672
    -3 -1 -8 333509
    -3 -1 -8 326777
    3 1 8 337877
    -3 1 -8 311499
    -3 1 -8 329933
    3 -1 8 333995
    3 -1 8 335969
    -3 -1 -8 336343
    3 1 8 322602
    3 1 8 330574
    -3 1 -8 338313
    -3 -1 -8 336453
    -3 1 -8 343253
    -3 -1 -8 336738
    -3 1 -9 3615.33
    3 -1 9 2798.31
    -3 1 -9 2753.95
    -3 -1 -9 2563.28
    3 -1 9 3139.8
    3 -1 9 3782.57
    3 -1 9 3006.7
    -3 -1 -9 3082.48
    -3 -1 -9 2932.6
    -3 -1 -9 2663.74
    3 1 9 2806
    3 1 9 2733.17
    -3 1 -9 3327.78
    -3 1 -9 3403.52
    3 1 9 3200.4
    -3 -1 -9 3025.89
    -3 1 -10 54028
    -3 -1 -10 55815
    3 -1 10 54756.5
    3 1 10 52860
    3 -1 10 54764.3
    3 1 10 59265.7
    -3 -1 -10 54957.9
    -3 1 -10 55546.3
    3 1 10 53572.8
    -3 -1 -10 54511.2
    3 1 10 55241.3
    -3 1 -10 51694.8
    3 -1 10 55541.1
    -3 1 -10 54844.9
    3 -1 10 54937.7
    -3 -1 -10 55838.5
    -3 1 -10 54395.1
    -3 1 -11 1730.74
    3 -1 11 1476.26
    3 1 11 1999.09
    3 -1 11 2208.24
    3 1 11 1835.31
    -3 1 -11 1467.39
    -3 1 -11 1517.21
    -3 1 -11 2023.62
    3 -1 11 1680.47
    -3 -1 -11 1969.78
    -3 -1 -11 2560.02
    -3 -1 -11 1902.77
    3 -1 11 1960.51
    -3 1 -11 2608.45
    -3 -1 -11 1907.04
    3 1 11 1931.9
    -3 1 -12 1244.72
    -3 1 -12 1369.59
    3 -1 12 1348.35
    3 1 12 1169.88
    -3 1 -12 963.491
    3 -1 12 957.964
    -3 1 -12 912.1
    3 -1 12 1311.05
    3 1 12 913.909
    3 1 12 805.768
    -3 -1 -12 1606.36
    3 1 12 943.28
    3 -1 12 985.822
    -3 -1 -12 1489.51
    -3 1 -12 585.681
    3 -1 12 756.188
    -3 -1 -12 1305.14
    -3 -1 -13 43.3852
    3 -1 13 -274.851
    3 -1 13 153.789
    -3 1 -13 10.845
    3 1 13 159.558
    3 1 13 255.196
    3 1 13 312.288
    -3 1 -13 95.8841
    3 1 13 346.167
    -3 1 -13 287.976
    -3 -1 -13 225.24
    3 -1 13 -78.7045
    -3 -1 -13 104.718
    -3 1 -13 59.5031
    3 -1 13 337.655
    3 -1 13 4.64584
    -3 1 -14 51114.6
    3 -1 14 51210.5
    3 1 14 49550.9
    -3 -1 -14 52394.2
    3 1 14 54257.9
    -3 -1 -14 51768
    -3 1 -14 45240.5
    -3 1 -14 53912.8
    -3 1 -14 52864.8
    3 1 14 55609.3
    3 -1 14 52210.2
    3 1 14 53754.1
    3 -1 14 52602
    -3 -1 -14 53335.2
    3 -1 14 52733.4
    3 -1 14 52871.4
    -3 -1 -15 101.503
    -3 1 -15 1191.36
    3 -1 15 104.955
    -3 1 -15 566.857
    3 -1 15 151.963
    3 1 15 151.284
    3 -1 15 310.808
    3 -1 15 962.721
    3 1 15 38.4048
    3 1 15 295.24
    3 -1 15 383.02
    3 -1 15 653.735
    3 1 15 -246.071
    -3 -1 -15 208.258
    -3 1 -15 361.23
    3 1 16 64236.6
    3 1 16 63678.3
    -3 -1 -16 61554.4
    3 -1 16 61451.7
    -3 1 -16 61517
    3 1 16 65277.5
    3 -1 16 66877.1
    3 -1 16 68588
    -3 -1 -16 65929.4
    -3 1 -16 67103.6
    3 -1 16 67771.3
    3 1 16 63401.8
    3 -1 16 64981
    3 -1 16 63074.9
    -3 1 -16 66400.6
    3 1 16 59112.4
    3 1 17 543.136
    3 1 17 399.214
    3 1 17 392.719
    3 -1 17 -211.078
    3 1 17 442.025
    3 -1 17 754.929
    3 -1 17 963.689
    -3 -1 -17 348.313
    -3 1 -17 159.49
    -3 -1 -17 436.37
    -3 1 -17 317.762
    -3 1 -17 -22.1715
    -3 -1 -18 4491.41
    3 -1 18 4119.58
    3 1 18 6536.03
    3 -1 18 5507.71
    3 -1 18 3950.41
    -3 -1 -18 4574.49
    -3 1 -18 4592.19
    -3 1 -18 3597.42
    -3 1 -18 3793.44
    -3 -1 -19 -335.161
    -3 1 -19 473.733
    3 -1 19 293.711
    3 1 19 165.063
    -3 -1 -19 528.483
    -3 1 -19 585.704
    -3 1 -19 824.268
    3 -1 19 1144.31
    -3 -1 -20 6418.25
    -3 -1 -20 6536.01
    -3 1 -20 5770.68
    3 1 20 6691.56
    3 -1 20 6289.07
    3 -1 20 4833.99
    -3 1 -20 4691.32
    3 1 20 6758.49
    -3 -1 -21 2006.5
    3 -1 21 825.779
    3 1 21 1463.06
    3 1 21 2629.08
    3 -1 21 1353.99
    -3 1 -21 2673.42
    -3 1 -21 1673.65
    3 1 22 13098.5
    3 -1 22 13744.8
    -3 1 -22 11185.8
    3 1 22 13349.5
    3 -1 22 13031.5
    -3 -1 -22 12797.7
    -3 1 -22 13261.8
    -3 -1 -23 346.379
    3 -1 23 281.483
    3 1 23 -69.5417
    3 -1 23 480.662
    3 1 23 261.064
    -3 1 -23 -242.504
    -3 1 -24 5189.21
    -3 -1 -24 4019.31
    3 1 24 3252.96
    3 -1 24 5222.36
    -3 1 -25 736.17
    3 3 -27 647.915
    -3 3 26 2651.95
    -3 -3 26 2881.13
    3 -3 -26 1720.12
    3 -3 -26 1073.97
    3 3 -26 2131.8
    -3 -3 25 2991.48
    -3 3 25 340.185
    -3 3 25 548.979
    3 3 -25 1739.26
    3 -3 -25 1565.02
    -3 3 25 1374.48
    3 -3 -25 993.668
    3 3 -25 1255.8
    -3 -3 24 4059.67
    -3 3 24 1270.53
    3 3 -24 2226.44
    -3 3 24 3491.99
    -3 3 24 2055.89
    -3 3 24 1290.06
    3 3 -24 1802.61
    3 -3 -24 976.019
    3 -3 -24 3135.26
    3 3 -24 2886.03
    -3 3 23 1564.99
    -3 3 23 1035.61
    -3 -3 23 994.758
    3 3 -23 1119.46
    3 3 -23 862.96
    -3 3 23 1331.09
    -3 3 23 601.754
    3 -3 -23 -52.0309
    3 -3 -23 853.899
    3 3 -23 1295.31
    3 -3 -22 30143.1
    -3 -3 22 28359.4
    3 3 -22 25222
    -3 3 22 30078.4
    -3 3 22 27956.1
    -3 3 22 26630.1
    -3 3 22 25276.9
    3 3 -22 26455.9
    -3 -3 22 27181.9
    3 -3 -22 25056.1
    3 3 -22 24338.7
    -3 3 21 3691.35
    -3 3 21 3882.51
    -3 -3 21 1677.74
    -3 3 21 3186.2
    -3 3 21 3028.11
    3 -3 -21 3242.4
    3 3 -21 3976.59
    3 3 -21 2922.14
    3 -3 -21 3006.41
    -3 -3 21 3563.06
    3 3 -21 4044.21
    -3 3 20 22564
    3 3 -20 21078.1
    3 3 -20 22591.2
    3 3 -20 21135.3
    -3 3 20 25323.6
    -3 3 20 24697.2
    3 -3 -20 22235.5
    3 -3 -20 21484.8
    -3 -3 20 22069.9
    -3 -3 20 23008
    -3 3 20 22685.4
    -3 -3 20 21116.2
    3 3 -20 23351.8
    -3 3 19 316.959
    3 3 -19 137.393
    3 -3 -19 96.2964
    3 3 -19 444.14
    -3 -3 19 729.827
    -3 -3 19 1453.76
    3 3 -19 1504.71
    -3 -3 19 213.388
    3 -3 -19 1034.98
    3 -3 -19 1184.59
    -3 3 19 272.911
    -3 3 19 278.296
    3 3 -19 1290.8
    -3 3 19 -13.8022
    -3 3 18 11119.6
    3 3 -18 10914.1
    3 3 -18 9165.98
    -3 3 18 12598.7
    -3 -3 18 11165.1
    -3 -3 18 9621.12
    3 3 -18 11548.1
    3 -3 -18 11876.6
    -3 -3 18 10660.1
    3 -3 -18 10024.3
    3 -3 -18 9323.61
    -3 3 18 11892
    -3 3 18 12972.6
    3 3 -18 10687.7
    -3 -3 17 3272.62
    -3 3 17 2161.41
    -3 3 17 2529.89
    3 -3 -17 1632.25
    3 3 -17 2006.64
    3 3 -17 3225.06
    3 3 -17 2292.65
    3 3 -17 2459.4
    3 3 -17 1923.04
    3 -3 -17 2123.19
    -3 3 17 2586.02
    -3 -3 17 2355.97
    -3 3 17 2033.92
    -3 -3 17 2717.61
    3 -3 -17 2598.83
    -3 -3 16 42042.3
    3 3 -16 40710.8
    -3 -3 16 40747.7
    3 3 -16 41477.1
    3 -3 -16 43981.6
    -3 3 16 38532.4
    3 3 -16 36573.1
    -3 3 16 42045.7
    -3 -3 16 39881.6
    3 3 -16 37307.3
    3 -3 -16 42529.5
    -3 3 16 44205.3
    -3 3 16 44985
    3 -3 -16 40904.8
    3 3 -16 40775.5
    3 3 -16 42962.8
    -3 3 16 45094.6
    3 -3 -16 44162.7
    -3 3 15 3260.78
    3 3 -15 1794.35
    -3 -3 15 1234.35
    3 3 -15 2567.12
    -3 3 15 2179.51
    3 -3 -15 2802.22
    3 -3 -15 1831.36
    -3 -3 15 2473.11
    3 3 -15 2390.06
    3 3 -15 2746.32
    -3 3 15 2472.95
    3 3 -15 1704.91
    3 -3 -15 2241.03
    -3 3 15 2962.89
    3 -3 -15 3130.76
    -3 3 15 3077.08
    3 3 -15 2330.55
    3 -3 -15 2927.44
    -3 -3 15 2542.16
    3 -3 -14 58418.9
    -3 3 14 59105.2
    -3 3 14 55449.2
    -3 -3 14 54647.2
    3 -3 -14 56104.8
    -3 3 14 53386.6
    3 3 -14 50422.6
    3 3 -14 54619.1
    3 -3 -14 53131.2
    3 -3 -14 51820.4
    3 -3 -14 56174.6
    -3 -3 14 57244.4
    3 3 -14 56279.6
    3 3 -14 56019.4
    3 3 -14 54295
    -3 3 14 58291.1
    -3 3 14 59372.5
    -3 -3 14 53540.7
    -3 -3 14 53473.6
    3 3 -14 53808.8
    -3 3 13 7814.65
    -3 -3 13 6087.66
    -3 -3 13 7500.26
    -3 3 13 6761.01
    -3 -3 13 6792.41
    -3 3 13 6259.87
    3 -3 -13 6960.69
    3 3 -13 6880.38
    3 3 -13 6792.75
    -3 -3 13 7338.23
    3 -3 -13 6877.06
    3 -3 -13 6988.26
    3 3 -13 6383.6
    3 -3 -13 6294.02
    -3 3 13 7108.73
    3 3 -13 6609.82
    3 -3 -13 6379.15
    -3 3 12 27234.2
    -3 -3 12 26356.5
    -3 3 12 24827.5
    -3 -3 12 26358.7
    3 -3 -12 25357.1
    -3 3 12 24314.6
    3 -3 -12 26179.4
    -3 3 12 27152.2
    3 -3 -12 25489.6
    3 3 -12 26797.8
    3 -3 -12 26726.1
    -3 -3 12 23396.8
    3 3 -12 24590.8
    3 3 -12 25451.8
    3 -3 -12 26160.7
    3 3 -12 25802
    -3 -3 12 25722.2
    3 3 -11 660.323
    -3 -3 11 280.183
    -3 3 11 627.837
    -3 -3 11 761.174
    3 3 -11 405.119
    3 -3 -11 607.751
    3 -3 -11 533.262
    3 -3 -11 454.42
    -3 3 11 477.135
    3 3 -11 91.9451
    3 3 -11 435.728
    3 -3 -11 298.936
    3 -3 -11 320.293
    -3 3 11 363.676
    3 -3 -11 333.863
    3 3 -11 377.42
    -3 -3 11 482.661
    3 3 -11 315.766
    -3 3 11 115.198
    -3 -3 11 238.799
    3 3 -10 246317
    -3 3 10 249708
    -3 -3 10 257499
    -3 -3 10 246664
    3 -3 -10 259438
    3 -3 -10 245704
    -3 -3 10 260141
    3 -3 -10 255082
    3 3 -10 245974
    3 -3 -10 252558
    -3 -3 10 254210
    3 3 -10 253598
    3 3 -10 247808
    3 3 -10 258914
    -3 3 10 255440
    -3 -3 10 252015
    3 -3 -10 261182
    -3 3 10 251841
    3 -3 -10 236396
    3 3 -10 258760
    3 3 -10 246556
    -3 3 10 259415
    3 -3 -9 5230.98
    -3 -3 9 6378.76
    3 3 -9 5936.34
    -3 -3 9 6484.94
    3 -3 -9 6014.75
    3 3 -9 5503.02
    -3 3 9 6022.11
    -3 3 9 6305.43
    -3 -3 9 6210.49
    3 3 -9 5422.97
    3 -3 -9 7070.15
    3 3 -9 6248.96
    3 -3 -9 5807.09
    -3 3 9 6571.81
    3 -3 -9 5993.43
    3 -3 -9 5472.67
    3 -3 -9 6882.2
    3 -3 -9 5204.59
    -3 -3 9 6306.55
    3 3 -9 5351.39
    3 3 -9 7184.29
    -3 3 9 6166.48
    -3 -3 9 6549.51
    3 3 -9 6591.52
    -3 -3 8 77705.9
    -3 -3 8 80219.7
    3 -3 -8 77496.5
    -3 3 8 81378.9
    3 3 -8 83470.7
    3 -3 -8 79998.1
    3 -3 -8 78463.5
    -3 3 8 80836.3
    -3 -3 8 78971
    3 -3 -8 80273.5
    3 3 -8 78931.3
    3 -3 -8 80279.5
    -3 -3 8 77536.7
    3 3 -8 83567
    3 -3 -8 80696.8
    -3 3 8 76984.5
    3 -3 -8 76107.4
    3 3 -8 79057
    -3 -3 8 82767.3
    3 3 -8 79831.6
    3 -3 -8 81208.2
    3 -3 -8 79596.1
    -3 3 8 79413.1
    3 3 -7 6794.36
    3 -3 -7 6438.61
    -3 -3 7 7392.57
    3 -3 -7 6630.69
    3 3 -7 6611.84
    3 3 -7 7092.94
    -3 -3 7 7011.89
    3 -3 -7 6176.54
    -3 -3 7 6574.12
    -3 3 7 6715.19
    -3 -3 7 7312.95
    3 3 -7 6399.63
    -3 3 7 6172.09
    3 -3 -7 6763.82
    3 3 -7 6349.53
    3 3 -7 6206.56
    3 -3 -7 6214.33
    -3 3 7 6856.62
    -3 3 7 6322.14
    3 3 -7 6953.61
    -3 3 7 6442.32
    -3 3 7 6248.08
    -3 -3 7 5976.17
    -3 -3 7 6477.46
    3 -3 -7 5965.45
    3 3 -7 6834.07
    3 -3 -7 6296.12
    -3 -3 6 15979.4
    3 3 -6 15875.6
    -3 -3 6 14507
    -3 3 6 15022.2
    -3 3 6 15310.7
    3 3 -6 14425.5
    3 -3 -6 13996.4
    -3 -3 6 14921.8
    3 -3 -6 15415.6
    -3 3 6 14774.8
    -3 -3 6 15442.8
    -3 3 6 14835.2
    3 3 -6 15123.4
    3 3 -6 15782.3
    -3 3 6 16131.9
    3 -3 -6 15117.8
    3 3 -6 15753.9
    -3 3 6 14304.4
    -3 -3 6 14375.1
    3 3 -6 16258.2
    3 3 -6 16324.1
    3 3 -6 15081.2
    3 -3 -6 14297
    -3 -3 6 14620.8
    3 -3 -6 13506.5
    3 3 -6 15203.7
    3 -3 -6 13831.2
    3 -3 -6 14253.1
    3 3 -5 33727.9
    3 3 -5 34058.5
    3 3 -5 34141.5
    -3 -3 5 31959.1
    3 -3 -5 34260.3
    -3 -3 5 32100.8
    -3 3 5 34725.1
    3 3 -5 32750.6
    -3 3 5 33257
    -3 -3 5 35215.6
    -3 3 5 36626.9
    3 3 -5 33644.8
    3 3 -5 34739.2
    3 -3 -5 33344.7
    -3 3 5 35448.1
    3 3 -5 33365.8
    3 -3 -5 33190.9
    3 -3 -5 33394.4
    -3 3 5 32143.7
    3 -3 -5 33173.3
    -3 -3 5 31661.7
    3 3 -5 32804.5
    3 3 -5 34740.8
    -3 -3 5 34331.1
    -3 -3 5 33193.5
    -3 3 4 493452
    3 3 -4 485444
    3 3 -4 494855
    3 -3 -4 492610
    -3 3 4 500994
    3 -3 -4 509791
    3 3 -4 506015
    -3 3 4 492060
    -3 3 4 493568
    3 3 -4 519594
    3 3 -4 492575
    -3 -3 4 494955
    3 3 -4 495976
    -3 3 4 498819
    -3 -3 4 494300
    3 3 -4 502607
    3 3 -4 501970
    3 3 -4 493958
    3 -3 -4 502134
    3 -3 -4 482067
    -3 -3 4 496904
    3 -3 -4 478027
    -3 3 3 20424.3
    3 -3 -3 19542
    3 3 -3 21039.1
    3 -3 -3 19899.6
    3 3 -3 21130.5
    -3 -3 3 20902.5
    -3 -3 3 21202.7
    3 3 -3 19261
    3 -3 -3 19813
    -3 3 3 20175.7
    -3 3 3 20270.6
    3 3 -3 20008.8
    3 3 -3 19331.5
    3 -3 -3 19732
    3 3 -3 20061.1
    -3 3 3 19679.5
    -3 -3 3 19476.7
    3 -3 -3 19407.7
    3 3 -3 19767.4
    -3 3 3 19390.7
    -3 3 2 483171
    -3 3 2 467791
    3 3 -2 473680
    -3 3 2 466054
    -3 -3 2 472118
    -3 -3 2 468191
    3 3 -2 465224
    3 -3 -2 466605
    3 -3 -2 457736
    -3 -3 2 475669
    3 3 -2 463626
    3 3 -2 461932
    3 -3 -2 468803
    -3 -3 2 478165
    -3 3 2 467414
    3 -3 -2 480044
    3 3 -2 463525
    3 -3 -2 457544
    3 3 -2 486408
    3 -3 -1 9921.61
    -3 -3 1 10619.3
    -3 3 1 9893.22
    -3 -3 1 11281.3
    -3 -3 1 11167.8
    -3 -3 1 10302.8
    3 -3 -1 10208.3
    3 3 -1 10709.4
    3 3 -1 10804.4
    3 3 -1 10840.1
    -3 3 1 10329.2
    3 -3 -1 11419.2
    3 3 -1 10229.5
    3 3 -1 10739.9
    3 -3 -1 10369.5
    3 -3 -1 10847.9
    -3 3 1 9785.63
    3 3 0 699.426
    3 3 0 541.498
    3 3 0 404.316
    -3 3 0 511.579
    -3 -3 0 542.485
    -3 3 0 641.234
    -3 -3 0 425.949
    3 3 0 454.206
    3 -3 0 581.199
    3 3 0 753.682
    -3 3 0 783.545
    -3 -3 0 689.653
    3 3 0 637.442
    3 -3 0 536.104
    -3 -3 0 702.924
    -3 3 0 758.004
    3 -3 0 2017.55
    3 -3 0 687.453
    3 -3 1 40304.5
    -3 -3 -1 42407.7
    -3 3 -1 39401.4
    -3 -3 -1 40749.4
    -3 3 -1 42686.6
    3 -3 1 41044.4
    -3 -3 -1 42027.7
    3 3 1 40521.2
    3 -3 1 39830.5
    -3 -3 -1 41191.4
    3 3 1 40277.7
    3 -3 1 42702.8
    -3 3 -1 42113.6
    -3 3 -1 40494.5
    3 3 1 43487.4
    3 3 1 41181.7
    -3 -3 -1 41550.1
    -3 3 -2 153582
    3 3 2 153473
    -3 -3 -2 155502
    3 -3 2 151908
    -3 3 -2 154462
    3 3 2 148719
    3 3 2 155234
    3 3 2 158859
    3 -3 2 151271
    -3 3 -2 154191
    -3 -3 -2 154790
    3 -3 2 158215
    -3 -3 -2 152929
    3 -3 2 154452
    -3 -3 -2 155065
    -3 3 -2 150406
    3 3 3 876.854
    -3 -3 -3 849.551
    3 -3 3 734.404
    -3 -3 -3 1189.47
    3 3 3 1010.39
    3 3 3 637.137
    -3 -3 -3 900.281
    -3 3 -3 889.056
    3 3 3 706.061
    3 -3 3 747.041
    -3 3 -3 1001.48
    -3 3 -3 639.393
    -3 3 -3 653.486
    3 -3 3 737.804
    3 -3 3 950.294
    3 -3 3 1038.12
    -3 -3 -3 696.346
    3 -3 4 94512.1
    -3 -3 -4 98777.7
    3 3 4 96092.2
    3 -3 4 97361.8
    -3 -3 -4 99122.6
    -3 -3 -4 94734.7
    -3 3 -4 91918.6
    3 -3 4 99451.4
    3 -3 4 94876.4
    3 -3 4 95654.1
    -3 3 -4 99146.6
    3 -3 4 93185.3
    3 3 4 102406
    -3 -3 -4 98435.5
    -3 3 -4 95166.6
    3 3 4 95806.8
    3 3 4 100082
    3 -3 4 98287.1
    -3 3 -5 13184.3
    3 -3 5 12161.5
    -3 -3 -5 13329.5
    -3 -3 -5 13179.5
    3 3 5 12313.5
    3 3 5 12519.3
    3 3 5 13556.9
    3 -3 5 13099.3
    3 -3 5 12794.5
    -3 3 -5 11445.3
    3 -3 5 13719.3
    -3 3 -5 13870.4
    3 3 5 12961.5
    3 -3 5 13777.5
    3 -3 5 12994.6
    -3 -3 -5 13372.5
    3 -3 5 12700.1
    -3 -3 -5 12681.3
    3 -3 6 1987.83
    -3 -3 -6 3080.67
    3 -3 6 1476.44
    -3 -3 -6 1901.85
    -3 3 -6 2344.47
    3 3 6 2325.41
    3 3 6 1973.45
    -3 -3 -6 2200.63
    3 3 6 1391.84
    3 -3 6 1887.2
    -3 3 -6 2162.14
    3 -3 6 1359.9
    -3 -3 -6 2347.26
    3 -3 6 2304.97
    3 -3 6 1962.06
    3 -3 6 1485.51
    3 3 7 10142.4
    3 3 7 10490.9
    3 -3 7 10563.5
    -3 -3 -7 9941.47
    -3 -3 -7 9881.06
    3 -3 7 11144.4
    -3 3 -7 9702.05
    3 -3 7 11513.1
    3 -3 7 12546.3
    -3 -3 -7 9487.96
    3 -3 7 9939.8
    3 -3 7 9752.7
    -3 3 -7 11344.7
    3 -3 7 10512.3
    3 -3 8 185190
    -3 -3 -8 189298
    -3 -3 -8 184304
    3 3 8 183948
    3 -3 8 186615
    3 -3 8 182200
    -3 3 -8 186475
    3 -3 8 188074
    3 3 8 179737
    3 -3 8 189942
    3 -3 8 190583
    -3 3 -8 190773
    3 3 8 189792
    3 -3 8 184706
    -3 -3 -8 186920
    -3 -3 -9 1620.19
    -3 3 -9 1367.41
    3 3 9 1125.4
    3 3 9 1200.18
    3 3 9 1008.39
    -3 -3 -9 1312.35
    -3 3 -9 1047.39
    3 -3 9 891.16
    -3 -3 -9 1289.96
    3 -3 9 831.852
    3 -3 9 1408.88
    3 -3 9 1195.09
    3 -3 9 1254.08
    -3 3 -10 151646
    -3 3 -10 150255
    -3 -3 -10 153629
    3 -3 10 154051
    3 -3 10 149885
    3 -3 10 152049
    -3 -3 -10 151761
    -3 3 -10 138589
    3 3 10 142821
    3 -3 10 149661
    3 3 10 150332
    3 3 10 154413
    -3 -3 -10 153811
    3 -3 10 148949
    -3 -3 -11 6293.63
    3 3 11 7176.48
    3 3 11 6657.36
    -3 -3 -11 7683.22
    3 -3 11 6768.79
    3 -3 11 6460.57
    3 -3 11 6491.29
    3 3 11 6702.03
    -3 3 -11 5705.5
    -3 3 -11 6739.39
    3 -3 11 6687.85
    3 3 11 7015.51
    -3 -3 -11 6948.98
    -3 3 -11 7293.78
    3 -3 11 7043.61
    3 3 11 6347.43
    -3 3 -11 7113.47
    -3 3 -12 590.221
    3 -3 12 756.41
    3 3 12 1135.91
    3 -3 12 1319.86
    3 -3 12 1056.91
    -3 -3 -12 1167.42
    -3 3 -12 779.967
    3 3 12 1528.21
    3 3 12 859.443
    3 3 12 977.48
    3 -3 12 1024.24
    3 -3 12 665.46
    3 -3 12 1397.58
    -3 3 -12 574.791
    3 3 12 569.499
    -3 3 -12 1235.72
    -3 -3 -12 1004
    3 -3 13 2845.9
    -3 -3 -13 3849.51
    -3 3 -13 4111.28
    -3 3 -13 2980.77
    3 -3 13 3702.12
    3 3 13 3321.42
    3 3 13 3751.52
    -3 -3 -13 3481
    3 -3 13 3313.61
    3 3 13 3547.85
    3 3 13 4022.45
    -3 3 -13 3901.66
    3 -3 13 3305.44
    -3 3 -13 2687.13
    3 -3 13 2903.26
    3 3 13 3736.57
    3 -3 13 2704.78
    3 3 14 38032.8
    3 -3 14 32339.3
    3 3 14 34287.6
    3 -3 14 34211
    -3 3 -14 34840.2
    3 3 14 36811.8
    3 -3 14 35859.2
    3 -3 14 35615.3
    3 3 14 36133.6
    -3 3 -14 34631
    3 -3 14 29018.2
    3 -3 14 34668.7
    -3 3 -14 35898.6
    -3 -3 -14 35822.9
    3 3 14 29396.1
    -3 -3 -14 34837.3
    -3 -3 -15 944.077
    -3 3 -15 1229.27
    3 -3 15 1002.69
    3 3 15 1180.64
    -3 3 -15 1486.72
    3 3 15 1001.78
    3 3 15 1060.67
    -3 3 -15 1276.16
    3 -3 15 414.325
    3 -3 15 2078.11
    3 3 15 606.46
    3 3 15 860.706
    -3 -3 -15 1140.37
    3 -3 15 1396.68
    3 -3 16 50835
    -3 -3 -16 48340.8
    3 3 16 49052.7
    3 3 16 49828.5
    3 3 16 49866
    -3 3 -16 49767.1
    -3 3 -16 47313.3
    3 -3 16 52596.1
    3 -3 16 52058.2
    3 -3 16 50146.4
    3 3 16 49093.9
    -3 -3 -16 51659
    -3 3 -16 47181.8
    -3 -3 -17 -79.2593
    -3 3 -17 48.7885
    -3 3 -17 12.0759
    -3 -3 -17 331.686
    3 3 17 -86.9449
    3 3 17 -13.7841
    3 3 17 41.7122
    3 -3 17 100.002
    3 -3 17 269.007
    -3 3 -17 -113.794
    3 -3 17 174.268
    3 -3 17 42.8031
    -3 -3 -18 4571.82
    -3 3 -18 2735.23
    3 3 18 3583.63
    3 3 18 3328.13
    3 -3 18 4552.12
    -3 -3 -18 3576.16
    3 -3 18 4654.78
    -3 3 -18 4347.97
    3 3 18 3518.96
    3 -3 18 3891.27
    -3 3 -18 4764.85
    -3 3 -19 -266.83
    3 3 19 506.054
    3 -3 19 787.139
    3 3 19 91.2393
    -3 3 -19 -144.571
    3 -3 19 681.898
    -3 -3 -19 64.215
    -3 3 -19 650.85
    -3 -3 -19 692.896
    3 -3 19 423.205
    -3 -3 -20 2100.94
    -3 3 -20 3742.95
    -3 3 -20 3853.77
    -3 -3 -20 3094.1
    3 -3 20 3863.65
    3 -3 20 4047.87
    3 3 20 4310.16
    3 -3 21 609.624
    3 3 21 659.744
    -3 -3 -21 -170.539
    -3 -3 -21 584.658
    -3 3 -21 -295.801
    3 -3 21 137.272
    -3 3 -21 99.0309
    -3 -3 -22 4441.46
    -3 3 -22 4515.31
    3 -3 22 5419.44
    -3 3 -22 4253.73
    3 -3 22 4640.43
    3 3 22 4946.91
    -3 3 -23 -16.5844
    3 -3 23 -8.87498
    3 3 23 355.194
    -3 -3 -23 862.759
    3 -3 23 323.915
    3 3 23 686.989
    -3 3 -24 3281.85
    3 -3 24 3155.03
    -3 5 26 2173.91
    -3 5 26 2136.41
    -3 -5 25 -144.202
    -3 5 25 616.886
    3 5 -25 592.994
    -3 5 25 345.137
    -3 5 25 432.321
    3 5 -25 -124.168
    3 -5 -25 -469.786
    -3 5 24 838.298
    -3 5 24 852.907
    -3 -5 24 1862.18
    3 5 -24 490.223
    -3 5 24 799.423
    3 -5 -24 15.0989
    3 -5 -24 993.269
    3 5 -24 1233.41
    -3 5 24 899.148
    3 5 -24 981.122
    -3 5 23 -34.751
    3 5 -23 420.931
    -3 -5 23 342.307
    -3 5 23 11.8622
    3 5 -23 201.385
    3 -5 -23 1115.71
    -3 5 23 846.386
    -3 5 23 -281.876
    3 -5 -23 -746.875
    3 5 -23 88.4579
    -3 5 22 19321.4
    3 5 -22 16875.1
    -3 -5 22 15870.6
    -3 5 22 17376.9
    3 -5 -22 16226.5
    3 5 -22 15839.6
    -3 5 22 18825.5
    3 -5 -22 17340.4
    3 5 -22 17715
    -3 5 22 18010.4
    -3 5 21 3390.81
    -3 5 21 2848.66
    -3 5 21 3019.71
    -3 5 21 1544.81
    -3 -5 21 3329.84
    3 -5 -21 3672.07
    3 5 -21 2661.12
    3 5 -21 2174.06
    -3 -5 21 3840.88
    3 -5 -21 2798.33
    3 5 -21 3209.76
    -3 -5 20 18310.7
    -3 5 20 22892.2
    -3 5 20 18910.4
    -3 -5 20 21814.3
    -3 5 20 20269.8
    3 -5 -20 19708.7
    3 5 -20 19980.7
    3 5 -20 21123.6
    3 5 -20 17698.7
    -3 5 20 21583.6
    3 5 -20 18277.3
    3 -5 -20 20873.4
    -3 -5 20 19927.1
    3 -5 -20 20379.6
    3 -5 -19 1380.05
    -3 5 19 740.78
    -3 5 19 848.444
    -3 -5 19 721.306
    -3 -5 19 368.869
    3 -5 -19 679.388
    -3 5 19 622.249
    3 5 -19 457.76
    3 -5 -19 259.605
    3 5 -19 489.697
    -3 -5 19 520.421
    -3 5 19 -193.056
    3 5 -19 989.858
    3 5 -19 736.494
    3 -5 -18 10294.8
    -3 -5 18 7104.39
    -3 5 18 9291.65
    3 5 -18 8074.9
    -3 5 18 6591.29
    3 5 -18 6288.21
    3 -5 -18 7599.47
    -3 5 18 6914.3
    -3 -5 18 8413.57
    3 -5 -18 6225.41
    3 5 -18 7721.52
    -3 -5 18 6576.5
    -3 -5 18 6854.7
    3 5 -18 6619.51
    -3 -5 17 1413.39
    -3 -5 17 1198.04
    -3 5 17 1332.84
    -3 5 17 1437.11
    3 5 -17 1179.8
    3 5 -17 1650.48
    -3 -5 17 2354.72
    -3 5 17 1287.73
    3 -5 -17 2286.31
    3 5 -17 1218.74
    -3 -5 17 2006.52
    3 -5 -17 1238.18
    3 5 -17 2165.92
    3 -5 -17 1487.47
    -3 -5 16 36691.4
    -3 -5 16 37047.5
    3 -5 -16 35641
    -3 5 16 39284.8
    3 5 -16 35987.3
    3 -5 -16 33089.8
    3 -5 -16 38576.6
    -3 5 16 38820.8
    3 5 -16 35178.2
    3 5 -16 34971.5
    -3 -5 16 34928.1
    -3 5 16 36695.2
    -3 -5 16 35690.7
    3 5 -16 35335.1
    -3 -5 15 13393.7
    -3 -5 15 11380.4
    -3 -5 15 11561
    -3 5 15 12974
    3 -5 -15 12468.5
    3 -5 -15 13012
    3 5 -15 11120.2
    -3 5 15 11383.9
    3 -5 -15 10504.2
    3 5 -15 11080.4
    -3 5 15 14371.6
    3 5 -15 11271.4
    -3 -5 15 10710.1
    3 -5 -15 11588
    3 5 -15 11861.3
    -3 5 14 63490.8
    -3 -5 14 71966.9
    -3 -5 14 75738.8
    -3 5 14 70993.6
    3 -5 -14 68411.9
    3 -5 -14 69432.5
    -3 5 14 77495.6
    -3 -5 14 70987.9
    3 5 -14 68512.1
    3 -5 -14 70061.4
    3 5 -14 69380.6
    3 5 -14 70068.6
    -3 -5 14 71909.6
    -3 5 14 74592.1
    3 -5 -14 72880.1
    -3 -5 13 11964.8
    3 -5 -13 11774.4
    -3 -5 13 12054.5
    -3 5 13 12630.7
    3 -5 -13 11615
    3 -5 -13 11031.7
    3 5 -13 11931.2
    3 5 -13 12074.9
    3 -5 -13 10925.1
    -3 5 13 11513.3
    -3 5 13 12750.8
    3 5 -13 10495.7
    3 5 -13 13428.3
    -3 -5 13 12327
    3 -5 -13 12234.1
    -3 -5 13 12043.3
    -3 5 13 12144.5
    3 -5 -12 16957.6
    -3 5 12 18584.5
    -3 5 12 16839.2
    3 -5 -12 16878
    3 -5 -12 20188.1
    -3 5 12 20500.5
    3 -5 -12 20054.5
    3 5 -12 15830.3
    3 5 -12 17365.2
    3 5 -12 18166.7
    3 -5 -12 17966.6
    -3 5 12 20552.4
    -3 -5 12 18314.7
    -3 -5 12 21040.4
    3 5 -12 17495.5
    -3 -5 12 17127.4
    -3 -5 12 17361.4
    3 -5 -11 19594.2
    3 5 -11 17758.1
    3 5 -11 17854.3
    -3 -5 11 18584.8
    3 5 -11 17497.6
    -3 5 11 16738.9
    -3 5 11 18202.2
    3 -5 -11 16321.9
    3 -5 -11 18215.5
    -3 -5 11 18765.1
    -3 -5 11 19729.2
    -3 -5 11 19356.4
    -3 -5 11 18897.2
    3 5 -11 16643.6
    3 5 -11 17829.1
    3 -5 -11 18225.1
    3 -5 -11 19611.4
    -3 5 11 19181.9
    -3 -5 10 174076
    -3 -5 10 170713
    3 5 -10 161502
    -3 5 10 176912
    -3 5 10 173968
    -3 -5 10 166525
    -3 -5 10 168707
    3 -5 -10 172908
    3 5 -10 165339
    3 5 -10 166696
    3 5 -10 172305
    3 5 -10 165312
    3 -5 -10 167843
    -3 5 10 171803
    3 -5 -10 170681
    3 -5 -10 164214
    -3 -5 9 3050.32
    -3 5 9 3480.99
    3 5 -9 3669.47
    -3 -5 9 3122.91
    -3 5 9 3466.38
    -3 5 9 3281.88
    3 5 -9 4068.48
    3 -5 -9 2992.57
    3 5 -9 2564.65
    3 -5 -9 2852.66
    3 5 -9 2629.37
    3 5 -9 3132.35
    -3 -5 9 2896.55
    3 -5 -9 2986.58
    3 -5 -9 3440.05
    -3 -5 9 3525.02
    3 -5 -9 4444.56
    -3 -5 8 124459
    -3 -5 8 125135
    -3 5 8 126669
    -3 -5 8 124006
    -3 5 8 123366
    3 -5 -8 123104
    3 -5 -8 119057
    -3 5 8 118521
    3 5 -8 126933
    3 5 -8 122500
    -3 -5 8 118960
    -3 -5 8 126100
    3 -5 -8 122562
    3 -5 -8 120773
    3 -5 -8 118729
    3 -5 -8 119229
    -3 5 8 118459
    3 -5 -8 122619
    3 5 -8 120962
    -3 5 7 734.965
    3 5 -7 466.044
    -3 -5 7 791.07
    -3 -5 7 877.121
    3 5 -7 492.018
    3 -5 -7 794.359
    3 -5 -7 863.417
    3 -5 -7 474.089
    -3 -5 7 942.14
    -3 -5 7 949.226
    -3 -5 7 678.794
    -3 5 7 733.393
    -3 -5 7 554.003
    3 -5 -7 707.261
    -3 5 7 859.313
    3 5 -7 869.505
    3 -5 -7 713.371
    -3 5 7 515.707
    -3 5 7 540.158
    3 -5 -7 602.622
    3 5 -7 657.213
    3 -5 -7 606.421
    -3 5 6 588.808
    -3 5 6 485.941
    3 5 -6 884.76
    -3 -5 6 809.757
    3 -5 -6 852.089
    3 -5 -6 306.711
    -3 -5 6 797.17
    -3 5 6 776.763
    3 5 -6 1196.51
    3 -5 -6 1019.28
    -3 -5 6 933.585
    3 -5 -6 835.439
    -3 -5 6 786.567
    3 5 -6 1301.04
    3 -5 -6 620.41
    -3 5 6 960.968
    3 -5 -6 597.267
    -3 5 6 657.432
    3 5 -6 926.871
    -3 5 6 738.13
    3 -5 -6 628.038
    -3 -5 6 617.968
    3 5 -6 558.331
    3 5 -5 5004.57
    -3 5 5 4332.34
    -3 -5 5 4526.23
    3 5 -5 4918.26
    3 -5 -5 4063.36
    -3 -5 5 4982.31
    3 5 -5 4356.86
    3 -5 -5 3758.74
    -3 -5 5 4960.26
    3 -5 -5 4284.85
    -3 5 5 4622.58
    -3 -5 5 4376.04
    3 -5 -5 4557.16
    -3 5 5 3827.12
    -3 5 5 5049.42
    3 5 -5 4833.41
    -3 5 5 3778.6
    -3 5 5 3953.25
    -3 5 5 5532.52
    -3 -5 5 4744.54
    3 -5 -5 4769.63
    3 -5 -5 4667.82
    3 5 -5 5184.94
    3 5 -4 290644
    3 -5 -4 289861
    -3 5 4 299569
    3 5 -4 295594
    -3 5 4 276459
    -3 5 4 282431
    -3 -5 4 283129
    3 5 -4 280894
    3 5 -4 294156
    3 5 -4 296530
    -3 -5 4 285222
    -3 5 4 297730
    -3 -5 4 295702
    3 -5 -4 286062
    -3 5 4 295808
    -3 5 4 289443
    3 5 -4 298095
    3 -5 -4 287943
    -3 -5 4 297699
    3 -5 -4 285170
    -3 5 4 289248
    -3 -5 4 285590
    -3 -5 3 65865.7
    3 5 -3 67023.9
    3 5 -3 65180.3
    -3 5 3 65311.1
    -3 -5 3 67906.2
    -3 5 3 67518.8
    3 5 -3 67818.3
    3 5 -3 64538.9
    -3 -5 3 68431.2
    3 5 -3 65749.4
    -3 5 3 64000.8
    3 -5 -3 63820.1
    -3 5 3 63686.4
    3 -5 -3 67216
    -3 -5 3 65939.9
    -3 -5 3 67198.5
    3 5 -3 65112.6
    -3 5 3 67141.3
    -3 5 3 66421.4
    -3 5 3 69353.2
    -3 5 2 121694
    -3 -5 2 115335
    3 5 -2 119907
    3 5 -2 121815
    -3 -5 2 115559
    -3 5 2 121590
    3 5 -2 118564
    3 5 -2 123220
    -3 -5 2 123300
    -3 5 2 123104
    3 -5 -2 121416
    -3 5 2 120304
    -3 5 2 125799
    3 -5 -2 120589
    3 5 -2 125340
    3 5 -2 123664
    -3 5 2 127354
    -3 -5 2 125114
    3 -5 -2 116450
    3 5 -2 122091
    -3 -5 2 121700
    3 5 -1 229.251
    3 -5 -1 205.156
    -3 -5 1 125.537
    -3 5 1 289.545
    -3 -5 1 35.8282
    3 5 -1 357.174
    -3 -5 1 313.732
    3 5 -1 200.384
    -3 -5 1 364.957
    3 5 -1 105.848
    3 -5 -1 38.4958
    -3 5 1 311.014
    -3 5 1 192.231
    -3 5 1 128.577
    -3 5 1 130.531
    3 5 -1 224.043
    3 5 -1 313.494
    3 -5 -1 194.158
    3 5 -1 9.75274
    3 5 0 4123.74
    -3 -5 0 3347.86
    3 5 0 4605.13
    -3 5 0 4306.13
    -3 -5 0 4693.53
    3 5 0 4439.56
    3 5 0 4446.62
    -3 -5 0 4327.65
    3 5 0 4188.8
    -3 5 0 5036.48
    3 -5 0 4003.31
    -3 5 0 3730.83
    -3 5 0 4174.42
    -3 5 0 3614.62
    3 -5 0 4058.77
    -3 -5 0 4440.78
    3 -5 0 3304.74
    3 5 0 4250.62
    3 5 0 4438.69
    3 5 1 39513.8
    -3 -5 -1 40419.7
    -3 -5 -1 39807.1
    3 -5 1 39498.1
    3 5 1 38255
    3 5 1 42016.4
    3 5 1 39754.3
    -3 -5 -1 40073.6
    3 5 1 38743.8
    -3 5 -1 38964.6
    -3 5 -1 39472.3
    -3 -5 -1 41556.5
    3 5 1 39773.5
    -3 5 -1 36267.9
    -3 5 -1 38917.8
    3 -5 1 40242.8
    -3 -5 -1 39936.8
    3 -5 1 38605.9
    -3 5 -1 40453.6
    3 5 1 40098.7
    -3 -5 -2 290559
    3 5 2 279795
    -3 -5 -2 287432
    3 -5 2 282877
    -3 5 -2 280360
    -3 5 -2 268094
    -3 -5 -2 279839
    3 5 2 287934
    -3 -5 -2 280671
    -3 5 -2 274481
    3 5 2 277204
    3 -5 2 273938
    3 5 2 283304
    3 5 2 291579
    3 -5 3 54250.4
    -3 -5 -3 62689.1
    3 5 3 60269
    -3 -5 -3 59887.9
    -3 5 -3 57581.6
    3 -5 3 60742.6
    -3 -5 -3 58049.3
    3 5 3 54150.4
    -3 -5 -3 59010.3
    -3 5 -3 59695
    3 -5 3 60177.5
    3 5 3 58545.6
    3 5 3 62532.4
    3 -5 3 57807.5
    -3 5 -3 58005.4
    3 5 3 58599
    3 5 4 95425.1
    3 -5 4 92299.9
    -3 -5 -4 96867.2
    3 -5 4 94691.8
    3 5 4 97126.5
    -3 -5 -4 96324.7
    -3 5 -4 96273.8
    -3 -5 -4 93436.4
    3 5 4 92932.3
    -3 5 -4 92018.7
    3 -5 4 97542.3
    3 5 4 96452.8
    3 -5 4 96374.1
    -3 -5 -4 95408.3
    3 -5 4 93579.6
    -3 5 -5 82707.6
    -3 -5 -5 90330.1
    3 5 5 88384.4
    3 -5 5 82628.4
    3 5 5 86672.9
    -3 -5 -5 90957.8
    3 5 5 88125.5
    -3 -5 -5 88901.1
    3 -5 5 86863
    3 -5 5 87516.5
    3 -5 5 87275
    -3 -5 -5 88198
    3 -5 5 87854
    -3 5 -5 76268.7
    3 5 6 5522.63
    3 5 6 6227.98
    3 -5 6 6018.86
    3 5 6 6390.19
    3 -5 6 5321.61
    3 -5 6 6129.89
    -3 5 -6 5653.52
    -3 -5 -6 6643.82
    -3 -5 -6 5953.95
    -3 -5 -6 5782.08
    3 -5 6 5884.66
    3 -5 6 5699.49
    -3 -5 -7 1080.33
    3 -5 7 288.336
    3 -5 7 712.494
    -3 -5 -7 785.52
    -3 5 -7 459.858
    -3 -5 -7 705.112
    3 5 7 422.573
    3 5 7 466.401
    3 -5 7 253.162
    3 -5 7 1040.7
    3 -5 7 349.866
    -3 5 -8 85146.8
    3 -5 8 88879.6
    -3 -5 -8 93904.4
    3 -5 8 88127.7
    -3 -5 -8 92679.4
    3 -5 8 92991.2
    3 5 8 89794.4
    3 -5 8 86182.9
    3 5 8 87878.7
    3 -5 8 89655.2
    -3 -5 -8 92113.1
    -3 5 -9 27542.6
    -3 -5 -9 29260.9
    3 -5 9 28342.6
    3 -5 9 30256.5
    3 -5 9 29008.4
    3 -5 9 27886.3
    -3 5 -9 27202.1
    3 -5 9 27252.2
    3 5 9 27407.2
    -3 -5 -9 26827.3
    -3 -5 -9 29163.3
    3 -5 9 28491.2
    3 5 9 29633.7
    -3 5 -10 161194
    3 -5 10 155070
    3 -5 10 158857
    -3 -5 -10 162264
    3 -5 10 165773
    3 5 10 162342
    3 5 10 154282
    -3 -5 -10 156347
    -3 5 -10 158207
    3 -5 10 152693
    3 -5 10 161776
    3 5 10 158338
    -3 -5 -10 162255
    -3 -5 -11 117.599
    -3 -5 -11 343.693
    -3 -5 -11 -1.82189
    -3 5 -11 257.696
    3 5 11 344.983
    3 5 11 89.3405
    -3 5 -11 601.735
    3 -5 11 254
    3 -5 11 348.377
    3 -5 11 328.856
    3 -5 11 127.344
    3 -5 11 493.617
    3 5 11 165.31
    -3 -5 -12 12863.7
    3 -5 12 11429.2
    3 -5 12 11696.8
    3 -5 12 10698.4
    3 5 12 12366.3
    3 5 12 12802.2
    3 5 12 12492
    3 -5 12 13431.4
    -3 5 -12 13747.7
    -3 -5 -12 12959.6
    3 -5 12 12377.1
    -3 5 -12 13621.9
    3 -5 13 814.343
    3 5 13 1354.56
    3 5 13 819.169
    -3 -5 -13 1754.89
    3 5 13 728.732
    -3 -5 -13 1596.36
    3 5 13 1148.55
    -3 5 -13 903.934
    3 -5 13 1570.37
    -3 5 -13 1117.78
    3 -5 13 1038.78
    3 -5 13 1181.04
    3 5 14 39011.2
    -3 5 -14 37331.2
    3 -5 14 37390
    3 5 14 37154
    -3 5 -14 37887.4
    3 5 14 35212.9
    3 5 14 37248.6
    3 -5 14 39153.9
    -3 -5 -14 35157.5
    3 -5 14 37342.7
    -3 5 -14 38840.8
    3 -5 14 37740.3
    3 5 14 33639.9
    -3 -5 -14 38518.8
    -3 -5 -15 1089.23
    3 -5 15 1516.94
    3 -5 15 1463.16
    3 -5 15 1259.4
    3 -5 15 1772.97
    -3 -5 -15 1878.48
    -3 5 -15 1540.77
    3 5 15 1696.9
    3 5 15 1271.66
    3 5 15 1940.54
    -3 5 -15 1641.75
    3 5 15 1306.48
    -3 5 -15 2019.63
    3 -5 16 24350.4
    3 5 16 27581.7
    3 5 16 25947.2
    -3 -5 -16 26945.1
    -3 5 -16 23794.1
    3 -5 16 25499.3
    3 -5 16 24752.3
    -3 -5 -16 26686.8
    3 5 16 26666.9
    -3 5 -16 24183
    -3 5 -16 24508.4
    3 -5 16 24545.9
    -3 -5 -17 866.009
    3 -5 17 1191.25
    3 -5 17 508.418
    3 5 17 1409.13
    -3 -5 -17 1246.92
    -3 5 -17 741.927
    3 5 17 967.402
    -3 5 -17 1606.11
    3 -5 17 826.606
    -3 5 -17 1112.5
    3 5 17 976.422
    3 -5 17 1023.2
    3 -5 18 4921.47
    -3 -5 -18 4789.35
    -3 5 -18 6800.9
    3 -5 18 4604.03
    -3 -5 -18 4489.14
    -3 5 -18 5873.74
    3 5 18 5152.58
    -3 5 -18 5302.49
    3 5 18 5810.68
    3 5 18 5920.16
    3 -5 18 4871.51
    -3 -5 -19 1491.64
    3 5 19 2506.39
    -3 5 -19 2261.71
    -3 -5 -19 2112.81
    3 5 19 1656.04
    3 -5 19 1957.36
    3 5 19 1452.99
    -3 5 -19 3145.69
    3 -5 19 2207.38
    3 -5 19 1957.37
    -3 5 -20 9087.76
    3 -5 20 7510.69
    -3 -5 -20 8137.7
    3 5 20 8426.9
    3 5 20 8017.4
    3 -5 20 8643.56
    -3 -5 -20 9637.08
    -3 5 -20 8675.08
    3 -5 20 8390.25
    3 5 21 1134.85
    -3 -5 -21 61.6899
    -3 -5 -21 174.789
    -3 5 -21 766.929
    -3 5 -21 -350.675
    3 -5 21 -283.388
    3 -5 21 -497.783
    -3 -5 -22 5791.77
    3 -5 22 6798.13
    -3 5 -22 7768.28
    3 -5 22 7854.32
    3 -5 23 1573.39
    3 -5 23 31.6079
    3 -5 24 2225.65
    -3 7 26 2664.6
    -3 -7 25 143.912
    -3 7 25 1719.97
    3 7 -25 1272.05
    -3 7 25 883.259
    -3 7 24 8193.66
    -3 7 24 9437.69
    -3 7 24 10422.4
    3 7 -24 9629.97
    3 7 -24 9788.22
    -3 -7 24 8764.5
    3 -7 -24 9687.22
    3 7 -23 1873.29
    3 7 -23 1877.95
    -3 7 23 308.469
    -3 7 23 419.592
    -3 7 23 435.483
    -3 7 23 1087.64
    -3 -7 23 1041.11
    3 -7 -23 1003.32
    -3 -7 22 18519.5
    -3 7 22 20621.7
    -3 7 22 20113.4
    -3 7 22 18434.7
    3 -7 -22 14998.2
    -3 7 22 17672
    3 7 -22 19281.8
    3 7 -22 18596.4
    -3 -7 22 17863.5
    3 7 -21 9989.87
    -3 -7 21 8807.01
    -3 -7 21 9780.86
    -3 7 21 10850.8
    -3 7 21 10257.1
    3 -7 -21 11603
    -3 7 21 10187
    3 7 -21 8592.67
    3 7 -21 8144.21
    3 -7 -21 10354.1
    3 -7 -21 9388.41
    -3 -7 20 14942.1
    -3 7 20 16299.9
    3 -7 -20 16657.9
    -3 -7 20 17122
    3 7 -20 18249
    3 -7 -20 15066.4
    -3 7 20 16861.3
    -3 7 20 18968.6
    3 7 -20 17869.4
    3 -7 -20 17456.9
    3 7 -20 16120.4
    -3 7 19 955.698
    3 7 -19 1736.37
    -3 7 19 931.643
    -3 7 19 639.182
    -3 -7 19 659.655
    3 -7 -19 933.236
    -3 -7 19 6.10876
    3 7 -19 544.498
    3 -7 -19 528.356
    3 7 -19 596.366
    3 7 -19 766.198
    3 -7 -19 923.066
    3 7 -18 4957.05
    -3 7 18 5699.36
    3 7 -18 4951.74
    -3 -7 18 4727.22
    -3 7 18 6329.86
    -3 -7 18 4283.5
    3 7 -18 4634.1
    3 -7 -18 5998.01
    3 7 -18 5268.56
    3 -7 -18 6130.86
    -3 -7 18 4627.84
    -3 7 18 6107.56
    3 -7 -18 4818.16
    -3 -7 17 17905.1
    3 -7 -17 16512.8
    -3 7 17 13650.4
    -3 7 17 15298.4
    -3 7 17 15683.1
    3 7 -17 15922.2
    3 7 -17 17525.3
    -3 -7 17 17772.9
    3 7 -17 17611.9
    -3 -7 17 16824
    3 -7 -17 17212.3
    3 -7 -17 19258.3
    3 7 -17 17880.3
    -3 -7 16 128524
    -3 7 16 130230
    3 7 -16 123822
    -3 7 16 126723
    -3 -7 16 128184
    3 -7 -16 127394
    3 7 -16 131736
    3 7 -16 122191
    3 -7 -16 128051
    3 -7 -16 127810
    -3 7 16 132790
    -3 -7 16 129233
    3 7 -16 130865
    -3 -7 15 26467.9
    -3 -7 15 25447.3
    -3 7 15 23712.9
    -3 7 15 26521.8
    3 -7 -15 24635.5
    3 -7 -15 23523.3
    3 7 -15 25377.6
    3 -7 -15 24230.5
    3 -7 -15 25336.7
    -3 7 15 25582.2
    3 7 -15 27082.8
    3 7 -15 24017.7
    -3 -7 15 25360.9
    3 -7 -15 25521.7
    -3 -7 14 29872.4
    3 -7 -14 27690.4
    -3 7 14 29924.7
    -3 7 14 28766.7
    3 -7 -14 27376.8
    3 -7 -14 24316.4
    -3 -7 14 27072.8
    3 7 -14 26977.7
    -3 7 14 28528.1
    3 7 -14 28748.9
    3 7 -14 28356.9
    -3 -7 14 27861.5
    3 -7 -14 28960.8
    3 -7 -14 29658.1
    3 7 -14 25109.9
    3 -7 -13 6064.71
    -3 -7 13 7652.55
    -3 -7 13 6186.67
    -3 7 13 6117.38
    3 -7 -13 5750.81
    -3 7 13 6228.22
    -3 7 13 6476.24
    3 7 -13 6490.23
    3 7 -13 5441.42
    3 -7 -13 8066.92
    3 7 -13 5403.77
    3 7 -13 5874.28
    -3 -7 13 6128.07
    3 7 -13 6723.03
    3 -7 -13 7413.38
    3 7 -12 14407.8
    -3 -7 12 17377.9
    3 -7 -12 14192.9
    -3 7 12 16942.4
    3 -7 -12 17742
    3 -7 -12 15493.2
    -3 -7 12 16034.4
    -3 -7 12 15996
    3 7 -12 14922.3
    -3 7 12 15890.1
    3 7 -12 17663.8
    3 -7 -12 15480.6
    3 7 -12 13286.4
    -3 7 12 16642.1
    3 7 -12 15768.2
    -3 7 11 23812.3
    3 -7 -11 23120.7
    -3 -7 11 23014.1
    3 7 -11 22871.1
    -3 7 11 25022.5
    3 -7 -11 23191.1
    -3 -7 11 24110.6
    3 7 -11 24460.3
    -3 -7 11 24705.8
    3 7 -11 23932
    -3 -7 11 24874.8
    3 -7 -11 23559.4
    -3 7 11 23381.3
    3 -7 -11 21819.3
    3 7 -11 25333.8
    3 -7 -11 21679.3
    3 7 -11 24783.5
    -3 -7 10 157598
    -3 7 10 149510
    -3 -7 10 161652
    3 -7 -10 165021
    3 -7 -10 156756
    -3 7 10 169231
    -3 7 10 148061
    3 7 -10 156707
    -3 -7 10 168353
    -3 7 10 165299
    3 7 -10 160172
    3 7 -10 158387
    -3 7 10 155589
    3 -7 -10 161619
    3 -7 -10 163176
    -3 -7 10 163565
    3 7 -10 161036
    3 7 -10 161576
    3 -7 -10 163665
    -3 7 9 6634.39
    -3 -7 9 7835.76
    -3 7 9 8372.11
    -3 7 9 7457.26
    3 7 -9 7218.69
    -3 -7 9 7810.93
    3 -7 -9 7415.48
    3 7 -9 8036.86
    3 -7 -9 8960.92
    -3 7 9 7136.23
    3 7 -9 6935.84
    -3 -7 9 7994.33
    3 7 -9 8487.26
    -3 -7 9 9037.2
    3 7 -9 8332.1
    3 -7 -9 7054.48
    -3 -7 9 7431.55
    -3 7 9 7607
    3 -7 -9 9048.68
    3 -7 -9 7261.87
    3 7 -8 119928
    -3 -7 8 123957
    -3 7 8 118407
    -3 7 8 116370
    3 -7 -8 119641
    3 -7 -8 116145
    -3 7 8 120992
    -3 -7 8 121348
    3 7 -8 121930
    3 7 -8 118512
    -3 7 8 122441
    -3 -7 8 112059
    3 -7 -8 115734
    -3 -7 8 123056
    3 -7 -8 116451
    3 -7 -8 119159
    -3 -7 8 121219
    -3 -7 7 38843.3
    -3 -7 7 39478.2
    -3 7 7 37395.6
    -3 7 7 37771.5
    -3 -7 7 38374.4
    -3 7 7 39929.2
    3 -7 -7 36208.2
    3 -7 -7 37159.5
    -3 -7 7 37212.2
    -3 -7 7 36996.4
    -3 7 7 40169.5
    -3 7 7 36307.1
    3 -7 -7 37744.7
    3 7 -7 37818.3
    3 -7 -7 37634.1
    3 -7 -7 38908.5
    3 7 -7 38189.4
    -3 -7 6 43890
    -3 7 6 41968.3
    -3 -7 6 40859.3
    3 7 -6 40779.3
    -3 7 6 44411.5
    3 -7 -6 41263.6
    3 -7 -6 40126.6
    3 7 -6 41884.4
    3 -7 -6 40500
    -3 -7 6 38207
    -3 7 6 41886.1
    -3 7 6 38592.4
    -3 -7 6 44385
    3 -7 -6 40915.5
    3 -7 -6 42507.1
    -3 7 6 42402.4
    -3 -7 6 42288.7
    3 7 -5 8893.08
    3 7 -5 9691.42
    -3 -7 5 9931.22
    -3 7 5 9338.59
    -3 -7 5 8308.75
    -3 7 5 8741.94
    3 7 -5 10087.4
    -3 7 5 8655.25
    -3 -7 5 9176.8
    3 -7 -5 9044.14
    3 -7 -5 9907.5
    -3 7 5 8756.9
    3 -7 -5 9228.88
    -3 -7 5 9113.48
    -3 7 5 10224
    -3 -7 5 9056.25
    3 -7 -5 9417.26
    3 -7 -5 9604.41
    3 7 -4 138587
    -3 -7 4 141363
    -3 7 4 140019
    -3 -7 4 137032
    -3 7 4 133958
    3 -7 -4 129011
    3 -7 -4 136669
    3 7 -4 141081
    -3 -7 4 134429
    3 7 -4 136574
    -3 7 4 132716
    3 -7 -4 133951
    -3 7 4 139968
    3 -7 -4 138378
    -3 -7 4 135441
    -3 -7 4 135812
    3 -7 -4 139765
    -3 -7 3 85950.2
    -3 7 3 85439.1
    3 7 -3 88113
    -3 7 3 79433
    -3 -7 3 85359.2
    -3 -7 3 83521.7
    3 7 -3 81314.9
    -3 7 3 85031.5
    3 -7 -3 80893.8
    -3 7 3 83423.1
    -3 -7 3 86115.9
    3 -7 -3 81505.2
    3 -7 -3 85960.6
    3 7 -3 84223.8
    -3 -7 2 121772
    -3 -7 2 119163
    -3 7 2 118199
    3 7 -2 120785
    -3 -7 2 122205
    -3 7 2 122362
    -3 -7 2 124530
    3 7 -2 124250
    3 -7 -2 122837
    3 -7 -2 118562
    3 -7 -2 118422
    3 7 -2 119740
    -3 7 2 118467
    3 7 -1 1449.79
    -3 -7 1 1635.9
    3 7 -1 1482.92
    3 -7 -1 2281.1
    -3 -7 1 1389.12
    -3 -7 1 1911.18
    3 7 -1 1633.66
    -3 7 1 1867.84
    -3 -7 1 1870.25
    3 -7 -1 1666.77
    -3 7 1 2798.91
    3 -7 -1 2216.74
    -3 -7 0 8845.18
    -3 -7 0 10627.5
    -3 7 0 9882.48
    -3 -7 0 9146.8
    -3 -7 0 10214.6
    3 -7 0 10032.4
    -3 7 0 9880.26
    3 7 0 10568.6
    3 7 0 10384.6
    3 7 0 10791.4
    3 -7 0 10447.8
    -3 -7 -1 34361.9
    3 7 1 34401.9
    -3 7 -1 35768.4
    -3 -7 -1 35157.5
    3 -7 1 33264.7
    -3 -7 -1 35526.7
    3 7 1 33275.7
    -3 7 -1 35201.9
    3 -7 1 36119.2
    3 -7 1 33171.3
    -3 -7 -1 34093.7
    3 7 1 33833.9
    -3 -7 -2 88205.7
    -3 -7 -2 92191.1
    3 7 2 85714.7
    3 -7 2 91306
    3 7 2 85695
    3 -7 2 94024
    -3 7 -2 83926.4
    -3 -7 -2 88785.4
    3 -7 2 86890.1
    3 7 2 87166.4
    3 -7 2 83402.6
    -3 7 -2 85263.2
    -3 -7 -2 91071.9
    -3 7 -3 103692
    3 -7 3 117409
    -3 -7 -3 114806
    3 7 3 106520
    -3 -7 -3 109461
    3 -7 3 105998
    -3 7 -3 109157
    -3 -7 -3 109405
    3 -7 3 106579
    3 -7 3 110949
    -3 -7 -3 105603
    3 7 3 112115
    -3 -7 -4 135517
    3 7 4 135217
    -3 7 -4 135082
    -3 -7 -4 141945
    3 7 4 138692
    3 -7 4 132122
    3 -7 4 138000
    3 -7 4 140746
    -3 7 -4 137196
    3 -7 4 131243
    3 -7 4 140602
    -3 -7 -4 141000
    3 -7 5 25995
    3 7 5 25529.6
    -3 -7 -5 27266.7
    3 -7 5 25421.1
    -3 7 -5 26839.7
    3 -7 5 28582.3
    3 -7 5 28754.4
    3 -7 5 26501.7
    3 7 5 26154
    -3 -7 -5 25139.6
    3 -7 5 25951
    -3 -7 -5 28622.7
    -3 -7 -6 3492.21
    3 -7 6 3404.02
    -3 -7 -6 3932.12
    3 -7 6 3484.86
    3 7 6 4641.58
    -3 -7 -6 4033.61
    3 -7 6 3412.25
    -3 7 -6 3564.94
    3 -7 6 3330.07
    3 7 6 4163.56
    3 -7 6 4001.32
    -3 -7 -7 988.716
    3 7 7 628.221
    -3 -7 -7 1904.97
    -3 -7 -7 792.71
    3 -7 7 655.727
    3 -7 7 894.942
    3 7 7 1045.85
    3 -7 7 545.971
    -3 7 -7 836.777
    -3 7 -7 622
    3 -7 7 1012.73
    3 -7 7 721.218
    3 -7 8 68898.7
    3 7 8 67177.3
    -3 7 -8 69297.3
    3 7 8 67012.7
    -3 -7 -8 68965.2
    3 -7 8 68059.1
    3 -7 8 71644.9
    -3 -7 -8 68618.1
    3 -7 8 67951.7
    3 -7 8 64285.9
    -3 -7 -8 69229.1
    3 -7 9 23642.4
    -3 -7 -9 23545.8
    3 7 9 22933.1
    3 -7 9 22926.4
    3 -7 9 26802.7
    3 7 9 26221.6
    3 7 9 23536.9
    3 -7 9 23080.5
    3 -7 9 22876.5
    -3 -7 -9 24749.8
    -3 7 -9 22725.7
    -3 -7 -9 23245.3
    3 -7 10 78857.9
    3 -7 10 74622.4
    3 7 10 74066.5
    3 -7 10 76079.9
    3 7 10 79999.8
    3 7 10 72208
    3 -7 10 68198.6
    -3 7 -10 71040.3
    3 -7 10 66102.8
    -3 -7 -10 75279.8
    -3 -7 -10 76700.8
    -3 -7 -11 1368.45
    3 -7 11 2359.16
    -3 -7 -11 1439.84
    3 7 11 1088.52
    3 -7 11 1049.58
    3 -7 11 1151.94
    -3 7 -11 1845.67
    3 7 11 1625.5
    3 -7 11 1821.13
    3 7 11 1335.32
    3 -7 11 1074.16
    -3 -7 -12 5441.42
    3 -7 12 5963.51
    3 -7 12 5861.19
    -3 -7 -12 5279.71
    3 7 12 5223.8
    -3 7 -12 5662.99
    3 7 12 7600.56
    3 7 12 5237.76
    3 -7 12 5706.61
    3 -7 13 1693.04
    3 -7 13 1188.07
    -3 -7 -13 1229.71
    3 7 13 1371.23
    -3 -7 -13 973.793
    3 7 13 1436.51
    3 7 13 691.702
    3 7 13 1058.98
    -3 7 -13 1223.91
    3 -7 13 2330.85
    3 7 14 59986.8
    3 -7 14 56455
    3 7 14 56437.6
    3 7 14 58478.3
    -3 7 -14 49480.6
    3 7 14 58174.4
    3 -7 14 56110
    3 -7 14 59892.2
    -3 -7 -14 58016.1
    -3 -7 -14 58672.5
    -3 -7 -15 4235.48
    3 7 15 5459.11
    -3 -7 -15 4766.47
    3 -7 15 5432.94
    -3 7 -15 4766.42
    -3 7 -15 4685.91
    3 7 15 3824.3
    3 -7 15 3692.81
    3 7 15 4465.87
    3 -7 15 3903.98
    3 7 16 30139.8
    -3 7 -16 30936.5
    -3 7 -16 32381.8
    3 -7 16 33277.4
    3 7 16 31229.2
    -3 7 -16 31143.7
    -3 -7 -16 35198.1
    3 -7 16 35434.4
    -3 -7 -16 34550.7
    3 -7 16 32082.5
    3 -7 17 7476.21
    -3 -7 -17 4506.33
    -3 7 -17 5708.77
    3 -7 17 5454.86
    -3 -7 -17 6029.97
    3 7 17 5749.5
    3 7 17 6997.21
    -3 7 -17 4621.13
    3 -7 17 5677.17
    -3 -7 -18 4222.2
    3 -7 18 4370.85
    -3 7 -18 3648.5
    3 7 18 4500.29
    3 7 18 4917.55
    -3 -7 -18 3753.47
    3 7 18 3486.6
    3 -7 18 4757.19
    -3 -7 -19 4711.55
    3 -7 19 4065.36
    -3 -7 -19 6056
    3 7 19 4373.93
    3 7 19 3908.87
    -3 7 -19 4708.35
    3 -7 19 4879.22
    3 7 19 4528.49
    -3 -7 -20 2418.62
    -3 7 -20 3261.49
    3 -7 20 2474.64
    -3 -7 -20 3936.58
    3 7 20 3930.23
    3 7 20 4630.06
    3 7 20 2486.3
    3 -7 20 3362.68
    -3 -7 -21 529.508
    -3 -7 -21 975.271
    3 7 21 1128.82
    -3 7 -21 1684.66
    3 -7 21 1557.8
    3 7 21 1454.13
    -3 -7 -22 8659.72
    -3 7 -22 8329.67
    -3 7 -23 2126.82
    -3 9 25 -183.793
    3 9 -25 1021.28
    -3 -9 25 951.086
    -3 9 24 4547.45
    -3 -9 24 3913.65
    -3 9 24 6344.27
    3 9 -24 5655.17
    3 9 -24 4845.8
    3 9 -23 1915.25
    -3 -9 23 2596.46
    -3 9 23 3910.86
    -3 9 23 3578.15
    -3 9 23 3232.41
    3 9 -23 4277.61
    3 -9 -23 2825.8
    -3 -9 22 6388.69
    -3 9 22 6032.8
    3 9 -22 7555.16
    -3 9 22 6850.51
    3 9 -22 6759.32
    -3 -9 22 4155.24
    -3 9 22 5391.84
    3 -9 -22 5957.95
    -3 9 21 8765.16
    3 9 -21 8697.3
    -3 9 21 8968.46
    -3 9 21 7417.69
    3 9 -21 8506.26
    -3 -9 21 8664.84
    -3 -9 21 7859.63
    3 -9 -21 9143.77
    3 9 -21 9135.3
    3 -9 -21 11518.7
    -3 -9 20 8363.16
    3 9 -20 8711.92
    -3 9 20 7498.95
    -3 9 20 7274.2
    3 9 -20 8114.93
    3 -9 -20 6949.32
    3 9 -20 8457.67
    -3 9 20 7521.19
    -3 -9 20 8402.4
    3 -9 -20 6401.71
    3 -9 -19 410.577
    3 -9 -19 -171.896
    -3 -9 19 -185.897
    -3 9 19 25.97
    -3 -9 19 143.648
    3 9 -19 975.22
    3 9 -19 492.426
    -3 9 19 263.897
    3 9 -19 -283.079
    -3 9 19 641.594
    -3 -9 18 1617.04
    -3 9 18 2232.53
    -3 -9 18 2299.87
    3 9 -18 1780.12
    3 -9 -18 2897.78
    -3 9 18 2821.82
    3 9 -18 2898.87
    3 -9 -18 2665.95
    -3 9 18 996.614
    3 9 -18 2034.75
    -3 -9 18 1124.31
    -3 -9 17 21650.6
    -3 9 17 21064.4
    -3 -9 17 20688.7
    -3 9 17 21240.4
    3 9 -17 20487.3
    3 9 -17 22163.2
    -3 9 17 20312.1
    3 -9 -17 21615.8
    -3 -9 17 22045.4
    3 9 -17 21166.6
    3 -9 -17 20420.1
    -3 -9 16 95252.6
    -3 -9 16 97572.3
    -3 9 16 108757
    -3 9 16 102059
    -3 9 16 101612
    3 -9 -16 95368.1
    3 9 -16 96083
    3 -9 -16 90082.7
    3 9 -16 98852
    -3 -9 16 102598
    3 -9 -16 93567.6
    -3 9 15 31985.8
    -3 -9 15 28605.8
    -3 9 15 30328.1
    -3 -9 15 29348.1
    3 -9 -15 27112.1
    -3 9 15 31037
    3 -9 -15 28924.4
    3 9 -15 28276
    3 -9 -15 27938.8
    -3 -9 15 31059.5
    3 9 -15 27643
    3 -9 -15 30720.9
    -3 -9 14 11552.8
    -3 -9 14 13051.1
    3 -9 -14 11258.3
    -3 9 14 11763.9
    -3 9 14 13855.6
    3 9 -14 10741.5
    3 -9 -14 10958.3
    -3 9 14 10556.2
    3 -9 -14 10466
    3 9 -14 10876.8
    -3 -9 14 12279.3
    3 -9 -14 13592.6
    3 9 -14 10812.9
    3 9 -13 5059.2
    3 9 -13 5486.81
    3 -9 -13 4767.48
    -3 -9 13 4231.89
    -3 9 13 5636.06
    -3 9 13 5955.97
    3 9 -13 5673.72
    3 9 -13 5789.97
    3 -9 -13 4708.63
    3 -9 -13 5680.04
    3 -9 -13 5308.58
    -3 -9 13 5432.19
    3 -9 -12 11815.7
    -3 -9 12 11923.6
    3 9 -12 13112.6
    -3 9 12 11864
    3 -9 -12 11046.6
    -3 9 12 9894.05
    -3 9 12 10196.7
    3 9 -12 12473
    3 9 -12 10499.2
    3 -9 -12 10574.1
    -3 -9 12 10428.9
    3 9 -12 11382.6
    3 -9 -12 12248.3
    3 -9 -12 12281.1
    3 9 -12 11079.8
    -3 -9 11 10339.7
    -3 9 11 9661.23
    -3 9 11 9517.92
    3 9 -11 10309.6
    -3 -9 11 9688.79
    3 9 -11 10359.2
    3 -9 -11 11645.5
    3 -9 -11 9518.59
    3 9 -11 9801.24
    3 -9 -11 9271.21
    -3 9 11 10570.1
    3 -9 -11 10951.5
    -3 -9 11 11158.7
    3 -9 -11 10682.3
    3 9 -11 9991.38
    3 -9 -10 75844.7
    3 -9 -10 76457
    -3 9 10 80879.1
    3 9 -10 72337
    -3 -9 10 73762
    3 -9 -10 72220.6
    3 9 -10 70693.2
    -3 9 10 79223.1
    -3 -9 10 73422.5
    -3 -9 10 80499.3
    3 -9 -10 75553.9
    -3 9 10 77871.9
    -3 9 10 71367.3
    3 9 -10 76614.7
    3 9 -10 76973
    -3 -9 10 78587.9
    3 -9 -10 77045.8
    3 -9 -9 46324.8
    -3 -9 9 42836.6
    -3 -9 9 51545.9
    3 9 -9 44661
    -3 9 9 46664.7
    3 9 -9 50153
    3 9 -9 48075.6
    -3 9 9 43506.9
    3 -9 -9 46846.9
    -3 9 9 47100.1
    -3 -9 9 43421.8
    -3 9 9 46220
    3 9 -9 45560.9
    3 -9 -9 46104.8
    3 -9 -9 47010.5
    -3 -9 9 46284.2
    -3 -9 9 46452
    3 -9 -9 48677.3
    -3 9 8 90459.2
    -3 -9 8 92113.5
    3 -9 -8 86869.9
    -3 -9 8 85355.6
    -3 9 8 88717.2
    3 9 -8 81134.3
    3 -9 -8 92108.8
    3 -9 -8 92151.2
    3 -9 -8 86601.5
    -3 9 8 88614.7
    3 9 -8 86932.9
    -3 9 8 85279.6
    3 -9 -8 87594.1
    -3 -9 8 86538.3
    -3 -9 8 89845.8
    3 9 -8 83583.6
    3 9 -8 88810.1
    3 -9 -7 1802.01
    -3 9 7 1704.26
    -3 -9 7 1489.1
    -3 -9 7 1722.96
    -3 -9 7 1792.09
    3 9 -7 1594.12
    3 -9 -7 1404.46
    -3 9 7 1313.26
    3 9 -7 1143.08
    3 -9 -7 1157.62
    3 -9 -7 1304.11
    -3 -9 7 1850.01
    3 -9 -7 1393.57
    3 9 -7 1537.18
    -3 9 6 20657.7
    -3 9 6 22444.2
    -3 -9 6 20675.7
    -3 9 6 18196.2
    3 9 -6 21636.6
    -3 9 6 22055.3
    3 -9 -6 19113.6
    -3 -9 6 22302.5
    3 -9 -6 19434.2
    -3 -9 6 20046.3
    3 -9 -6 19980.5
    -3 -9 6 23846.5
    3 -9 -6 21273.8
    3 -9 -6 21205.6
    3 9 -6 19248
    -3 -9 5 34711.1
    -3 9 5 34326.7
    -3 -9 5 33357.5
    -3 -9 5 34139
    -3 9 5 33559.1
    3 -9 -5 32182.9
    3 9 -5 33441.3
    -3 9 5 35049.4
    -3 9 5 35600.7
    3 9 -5 34632.2
    3 -9 -5 34196
    -3 -9 5 35233.5
    3 -9 -5 35328.5
    3 -9 -5 35189.9
    -3 -9 4 118840
    -3 -9 4 131692
    -3 9 4 132930
    -3 -9 4 123906
    -3 9 4 122220
    3 -9 -4 127728
    3 -9 -4 127786
    -3 -9 4 124643
    -3 9 4 126314
    3 -9 -4 132061
    3 -9 -4 128967
    3 9 -4 125922
    -3 9 4 129651
    3 9 -4 128954
    -3 9 3 32254
    -3 -9 3 35579.1
    3 -9 -3 34644.7
    -3 -9 3 36609.8
    3 -9 -3 37852.3
    3 -9 -3 34621.7
    -3 9 3 34665.7
    -3 -9 3 35190.8
    -3 9 3 34817.5
    3 9 -3 34828.3
    -3 9 3 34026.4
    -3 -9 3 36786.5
    3 -9 -3 35639.2
    3 9 -3 35628.1
    3 -9 -2 106464
    -3 -9 2 107997
    -3 9 2 108797
    3 9 -2 109453
    -3 -9 2 108413
    -3 -9 2 108537
    3 9 -2 105556
    3 -9 -2 104995
    -3 9 2 110290
    -3 -9 2 114802
    -3 9 2 104561
    -3 9 2 106780
    3 -9 -2 111255
    3 9 -2 112034
    3 9 -1 503.489
    -3 9 1 225.533
    -3 -9 1 300.068
    -3 9 1 391.641
    3 -9 -1 352.548
    -3 -9 1 403.162
    3 -9 -1 486.992
    -3 -9 1 836.837
    3 -9 -1 498.447
    -3 9 1 364.708
    3 9 -1 376.461
    -3 -9 1 401.036
    3 9 -1 378.848
    -3 -9 0 759.185
    3 9 0 290.031
    -3 -9 0 589.489
    -3 -9 0 631.262
    3 -9 0 795.669
    -3 9 0 898.902
    3 9 0 309.107
    3 -9 0 380.859
    3 -9 0 367.908
    -3 -9 0 627.107
    3 -9 0 552.087
    3 9 0 705.272
    -3 -9 -1 46310.8
    3 9 1 48888.7
    -3 -9 -1 45451.8
    3 9 1 44529.1
    -3 -9 -1 45203.8
    -3 -9 -1 41668
    -3 9 -1 42658.4
    3 -9 1 46863.9
    -3 -9 -1 45011.8
    3 -9 1 45528.5
    3 -9 1 41855.9
    3 -9 1 44067.4
    -3 -9 -2 139842
    -3 -9 -2 138452
    3 9 2 133022
    -3 -9 -2 138795
    3 9 2 130032
    3 -9 2 131280
    -3 -9 -2 135282
    3 -9 2 130413
    3 -9 2 136432
    3 -9 2 143157
    -3 9 -2 133683
    -3 -9 -3 76076
    -3 -9 -3 77774.5
    -3 9 -3 71705
    3 9 3 79943.1
    3 9 3 73732.1
    3 -9 3 73710.7
    3 -9 3 71640
    3 -9 3 69805.4
    -3 -9 -3 77740.5
    3 -9 3 76894.9
    -3 -9 -3 78634.8
    -3 -9 -4 147046
    3 9 4 143152
    -3 -9 -4 151315
    -3 9 -4 142712
    3 9 4 153245
    3 -9 4 142071
    -3 -9 -4 152904
    3 -9 4 153414
    3 -9 4 131652
    3 -9 4 154468
    -3 -9 -4 148467
    -3 -9 -5 5917.86
    3 9 5 7169.42
    -3 -9 -5 7022.99
    3 9 5 6717.74
    -3 9 -5 4786.63
    3 -9 5 5958.05
    -3 -9 -5 5874.9
    3 -9 5 6111.11
    3 -9 5 8210.46
    3 -9 5 5211.4
    -3 -9 -6 1038.07
    3 9 6 1034.28
    -3 9 -6 1060.91
    3 -9 6 499.028
    3 9 6 1051.39
    3 -9 6 707.359
    3 -9 6 740.943
    -3 -9 -6 1199.92
    -3 -9 -6 915.431
    3 -9 6 1145.21
    -3 -9 -7 7195.37
    -3 -9 -7 8719.62
    3 -9 7 8734.28
    3 -9 7 7526.16
    -3 -9 -7 6608.49
    -3 9 -7 7469.27
    3 9 7 8010.17
    3 -9 7 6946.2
    3 9 7 7690.84
    3 -9 7 6919.04
    3 -9 8 60639.9
    3 9 8 60751.7
    -3 9 -8 60628.2
    -3 9 -8 54590.7
    3 -9 8 57412.8
    3 -9 8 58162.7
    -3 -9 -8 59179.7
    3 -9 8 52800.4
    3 -9 8 64539.5
    -3 -9 -8 64008.5
    3 9 8 60193.4
    -3 -9 -8 62569.5
    3 -9 9 16673
    -3 9 -9 13822.3
    3 9 9 17386
    3 9 9 18147.1
    3 -9 9 17113.6
    -3 -9 -9 15070.6
    -3 -9 -9 16245.2
    -3 9 -9 17298.9
    3 -9 9 18230.1
    -3 -9 -9 15208.7
    3 -9 10 62749.2
    -3 -9 -10 64491.7
    3 9 10 59372.7
    3 9 10 64134.7
    3 -9 10 60795.9
    -3 -9 -10 63364.3
    3 -9 10 62827.9
    -3 9 -10 60097
    -3 -9 -10 63692.7
    3 -9 11 5724.46
    -3 -9 -11 4117.41
    3 9 11 4183.79
    -3 -9 -11 5793.6
    -3 -9 -11 5711.85
    3 9 11 5658.18
    3 -9 11 4714.9
    3 -9 11 4983.29
    -3 9 -11 5041.14
    3 -9 12 7124.84
    3 9 12 7983.82
    3 -9 12 6635.79
    -3 -9 -12 7625.18
    3 -9 12 8231.43
    -3 -9 -12 8068.1
    -3 -9 -12 6795.95
    3 9 12 7576.53
    -3 9 -12 6305.28
    3 -9 13 8823.69
    -3 -9 -13 7330.26
    3 -9 13 6751
    -3 -9 -13 7746.57
    -3 -9 -13 7116.64
    3 9 13 6577.45
    -3 9 -13 5354.65
    3 -9 13 6549.81
    3 -9 14 39926.3
    3 9 14 36594.2
    -3 -9 -14 42273.5
    3 9 14 40191
    3 -9 14 37244.6
    -3 -9 -14 39829.7
    3 9 14 41749
    3 -9 14 38176.2
    -3 9 -14 36122.9
    -3 -9 -14 40469.2
    -3 -9 -15 6422.02
    3 -9 15 8016.49
    -3 -9 -15 7395.1
    3 9 15 7053.51
    -3 9 -15 4715.18
    -3 -9 -15 6640.12
    3 9 15 6640.34
    3 -9 15 4683.15
    3 9 16 18577.4
    -3 -9 -16 18911.4
    -3 9 -16 20261.8
    3 9 16 20633
    3 -9 16 16589.3
    3 -9 16 17715
    -3 -9 -16 16714.6
    -3 -9 -16 15028.1
    -3 -9 -17 1352.76
    -3 9 -17 498.371
    -3 -9 -17 836.195
    3 -9 17 1112.52
    3 9 17 1906.22
    3 9 17 1301.66
    3 -9 17 717.754
    -3 -9 -18 3493.47
    3 9 18 2259.18
    3 9 18 3440.19
    -3 -9 -18 3442.69
    -3 9 -18 2428.61
    3 9 18 2558.4
    3 -9 18 2235.92
    -3 -9 -19 1633.63
    -3 -9 -19 970.946
    3 9 19 1973.03
    3 9 19 1930.4
    3 9 19 1353.24
    3 -9 19 1760.38
    -3 9 -19 559.182
    -3 -9 -20 2302.26
    -3 -9 -20 1714.51
    -3 9 -20 3175.96
    3 9 20 2779.81
    3 9 20 2301.15
    3 9 20 1690.9
    3 -9 20 2324.64
    -3 -9 -21 3232.21
    3 9 21 1838.23
    3 9 21 3841.78
    -3 9 -21 2578.57
    3 -9 21 3160.4
    -3 -9 -22 9082.01
    -3 9 -22 8231.51
    3 9 22 8058.07
    -3 9 -23 904.399
    -3 -11 23 3301.04
    3 11 -23 5297.86
    3 11 -22 9713.62
    -3 11 22 11435.5
    -3 11 22 10043.9
    -3 11 22 8358.95
    3 11 -22 10131.9
    -3 -11 22 9237.03
    -3 -11 21 138.577
    -3 11 21 990.889
    -3 11 21 111.716
    3 11 -21 345.845
    -3 11 21 1042.32
    3 11 -21 -153.101
    3 -11 -21 202.842
    -3 -11 21 -187.639
    3 11 -21 516.866
    3 -11 -21 -419.631
    -3 -11 20 1678.74
    -3 11 20 2496.28
    -3 11 20 3497.47
    -3 11 20 2582.26
    3 11 -20 3635.85
    3 11 -20 3170.03
    3 -11 -20 2319.43
    3 11 -20 3907.18
    -3 -11 20 2246.54
    3 -11 -20 3155.09
    -3 11 19 2124.47
    3 -11 -19 1487.27
    -3 11 19 1220.05
    3 11 -19 2139.43
    3 11 -19 2048.08
    -3 -11 19 1909.09
    -3 11 19 347.025
    3 11 -19 1409.36
    3 -11 -19 863.697
    -3 -11 18 5145.97
    -3 11 18 7729.91
    -3 11 18 6367.95
    3 11 -18 4723.04
    3 -11 -18 5447.42
    3 11 -18 6979.51
    -3 11 18 6774.96
    3 11 -18 6793.68
    -3 -11 18 6373.45
    3 -11 -18 5471.96
    -3 -11 17 9372.79
    -3 11 17 8966.85
    -3 11 17 9486.21
    3 -11 -17 9720.31
    3 11 -17 8885.46
    -3 11 17 8879.8
    3 11 -17 11095
    3 11 -17 9157.41
    -3 -11 17 10472.7
    3 -11 -17 9968.48
    -3 -11 16 42831.3
    -3 11 16 44249.8
    -3 11 16 48815.9
    3 11 -16 45156
    -3 11 16 41353.7
    3 11 -16 41812.5
    -3 -11 16 44677.2
    3 -11 -16 44225.5
    3 -11 -16 42137.1
    -3 11 15 22799.9
    -3 11 15 23436.6
    -3 -11 15 23957.5
    3 11 -15 21817.9
    -3 11 15 23415.9
    -3 -11 15 25007.7
    3 -11 -15 21054.3
    3 -11 -15 19257.8
    3 11 -15 21101.1
    -3 11 14 13439.9
    -3 11 14 15651.6
    3 11 -14 13878
    3 -11 -14 14657.2
    -3 -11 14 15457.7
    3 11 -14 15517.9
    3 -11 -14 14128.4
    3 -11 -14 14166.2
    -3 -11 14 15850.2
    3 -11 -13 2929.57
    -3 -11 13 3909.65
    -3 11 13 3363.87
    -3 11 13 2964.15
    3 -11 -13 2134.15
    3 -11 -13 3484.58
    3 11 -13 2682.08
    -3 -11 13 2498.13
    3 11 -13 3650.91
    -3 11 13 2179.37
    3 -11 -12 5022.9
    -3 -11 12 4913.69
    -3 11 12 5963.48
    -3 11 12 5377.86
    3 -11 -12 5467.95
    3 11 -12 4761.33
    3 -11 -12 4650.39
    -3 11 12 5095.11
    3 11 -12 5087.92
    3 11 -12 5427.8
    -3 -11 12 3864.19
    -3 11 11 5989.65
    3 -11 -11 4254.77
    -3 -11 11 5371.42
    -3 -11 11 3731.62
    3 11 -11 4965.56
    -3 11 11 4762.33
    3 11 -11 5243.73
    3 11 -11 3614.53
    -3 11 11 3875.78
    3 -11 -11 5267.84
    3 -11 -11 4482.22
    -3 -11 11 4516.58
    3 -11 -11 3556.28
    -3 11 10 59801.8
    -3 -11 10 51166.3
    3 11 -10 53229.9
    -3 11 10 58023.7
    -3 -11 10 60068.1
    3 -11 -10 58292
    3 -11 -10 56070.3
    -3 11 10 56337.3
    3 11 -10 53925.6
    3 11 -10 59749.5
    3 -11 -10 55400.4
    3 -11 -10 54504.1
    -3 -11 10 57562.9
    3 -11 -9 64430.6
    -3 11 9 65288.2
    -3 -11 9 60569.8
    -3 -11 9 61518.6
    3 11 -9 65488.3
    3 11 -9 66190.3
    3 -11 -9 67907.6
    3 11 -9 68870.8
    3 -11 -9 63413
    -3 -11 9 66045.5
    -3 -11 9 71707.3
    -3 11 9 66514.8
    3 -11 -9 64683.6
    3 -11 -8 61554.3
    -3 -11 8 63708.2
    -3 11 8 60416.3
    3 11 -8 58495.5
    -3 -11 8 60981.2
    3 -11 -8 61383.9
    -3 -11 8 55378
    3 -11 -8 62921.2
    3 11 -8 57617
    -3 11 8 61383.1
    3 -11 -8 59659.1
    3 11 -8 60013
    -3 -11 8 65079.1
    3 -11 -7 940.139
    -3 -11 7 649.126
    -3 11 7 802.154
    -3 -11 7 455.812
    -3 -11 7 731.303
    3 11 -7 798.519
    3 11 -7 682.209
    3 -11 -7 1130.83
    -3 -11 7 719.025
    -3 11 7 439.725
    3 -11 -7 445.556
    3 -11 -7 926.923
    -3 11 6 5653.02
    3 -11 -6 6293.69
    -3 -11 6 8558.29
    -3 -11 6 7778.71
    3 -11 -6 6726.78
    3 11 -6 5583.01
    3 11 -6 6413.21
    3 -11 -6 6759.15
    -3 -11 6 6861.05
    -3 11 6 6288.65
    3 -11 -6 5733.74
    3 11 -6 5304.11
    -3 -11 6 6218.3
    -3 -11 5 11932.3
    3 -11 -5 10227.7
    -3 -11 5 11470.9
    -3 11 5 9197.3
    3 11 -5 10769.6
    3 11 -5 9225.81
    -3 -11 5 10940.1
    -3 11 5 9932.71
    -3 11 5 9671.13
    -3 11 5 10327.3
    3 -11 -5 9554.9
    -3 -11 5 9633.5
    3 -11 -5 10277.3
    3 11 -5 9825.11
    3 -11 -5 10702.7
    3 -11 -4 81657.7
    -3 11 4 83954.2
    -3 -11 4 79951
    -3 11 4 74449.1
    3 -11 -4 79712.4
    -3 -11 4 77000.5
    -3 11 4 81527.4
    -3 11 4 80394.4
    -3 -11 4 82908.5
    -3 -11 4 76563.4
    3 -11 -4 81991
    3 -11 -4 81076
    3 11 -4 77315.3
    3 11 -4 78653.8
    3 -11 -3 44283.2
    -3 -11 3 41503.5
    -3 11 3 44067.4
    -3 11 3 38317.1
    3 -11 -3 42806
    -3 11 3 44414.8
    3 11 -3 46203.6
    -3 11 3 44908.8
    -3 -11 3 41870.2
    -3 -11 3 45075.6
    3 -11 -3 42958
    -3 -11 3 45195.4
    3 11 -3 43604.3
    3 -11 -3 45205.2
    -3 -11 2 68256
    -3 11 2 66807.7
    3 11 -2 68750
    -3 -11 2 69364.3
    -3 11 2 64691.9
    3 11 -2 67036.6
    -3 11 2 68153.8
    -3 -11 2 64700.3
    3 -11 -2 68818.8
    -3 -11 2 69507
    3 -11 -2 66185.6
    3 11 -2 67192
    3 -11 -2 68325.1
    3 11 -1 7840.92
    -3 -11 1 10097
    3 -11 -1 8362.13
    3 -11 -1 8358.63
    -3 11 1 7034.87
    -3 -11 1 8373.72
    3 11 -1 10042
    -3 11 1 8440.3
    -3 11 1 7308.54
    -3 -11 1 9177.65
    3 -11 -1 8593.43
    -3 -11 1 8192.68
    3 11 -1 7424.74
    -3 11 0 492.601
    -3 -11 0 374.819
    3 -11 0 -17.7923
    3 11 0 102.621
    -3 -11 0 818.688
    3 -11 0 267.517
    3 11 0 80.0317
    3 -11 0 219.98
    -3 -11 0 403.747
    -3 -11 0 523.182
    -3 -11 -1 47172.9
    -3 -11 -1 44909.5
    3 -11 1 43842.2
    3 11 1 45506.9
    -3 -11 -1 43321.9
    3 11 1 47911.7
    -3 -11 -1 41831.5
    3 -11 1 47407.1
    -3 -11 -1 44859.4
    -3 11 -1 48230.8
    3 -11 1 46244
    3 11 2 155887
    -3 -11 -2 160670
    3 11 2 150411
    -3 -11 -2 157597
    -3 -11 -2 154636
    3 -11 2 160261
    -3 11 -2 155776
    3 -11 2 163254
    -3 -11 -2 152290
    3 -11 2 142932
    -3 -11 -3 55512.9
    3 11 3 54749.7
    -3 -11 -3 56238
    3 11 3 54191.4
    -3 11 -3 54734.5
    -3 -11 -3 52444.6
    -3 -11 -3 56911.2
    3 -11 3 55363.4
    3 -11 3 57372.8
    -3 -11 -4 84011.6
    3 11 4 86764.9
    -3 -11 -4 85992.9
    -3 11 -4 79253.3
    3 -11 4 88420.6
    3 11 4 87656.9
    -3 -11 -4 87137.3
    3 -11 4 88809.9
    -3 -11 -4 86188.8
    -3 -11 -5 60218.2
    3 11 5 60955.9
    -3 -11 -5 64829.4
    3 11 5 63699.9
    -3 -11 -5 65927
    -3 11 -5 58330.6
    3 11 5 63152.9
    -3 -11 -5 62292.8
    3 -11 5 65389
    3 -11 5 66854.7
    3 -11 6 1673.99
    -3 -11 -6 1677.47
    -3 -11 -6 1508.12
    -3 11 -6 1618.27
    -3 -11 -6 2191.4
    -3 -11 -6 1827.06
    3 11 6 2520.61
    3 -11 6 2278.95
    3 11 6 2026.14
    3 -11 7 1014.93
    -3 -11 -7 407.562
    -3 -11 -7 1845.03
    3 11 7 868.521
    -3 11 -7 1455.43
    -3 -11 -7 476.643
    3 11 7 618.95
    3 -11 7 1258.69
    -3 11 -8 21557
    3 11 8 22025.6
    -3 -11 -8 23223.3
    -3 -11 -8 25108.5
    3 11 8 25474.1
    3 -11 8 23570.6
    3 -11 8 24782.6
    -3 -11 -8 23307.8
    3 11 9 47190.7
    -3 -11 -9 48989.6
    3 11 9 47370.5
    -3 11 -9 42846.6
    -3 -11 -9 45824.9
    3 -11 9 47516
    3 -11 9 46819.7
    -3 -11 -9 45882
    3 -11 10 32515.9
    -3 -11 -10 34616.8
    3 11 10 33502.9
    -3 11 -10 33665.3
    -3 -11 -10 32881.8
    3 11 10 35692.6
    3 -11 10 34276
    -3 -11 -10 32374.2
    -3 -11 -11 20479.4
    -3 11 -11 17795
    3 11 11 18870.9
    3 11 11 22268.1
    3 -11 11 20397.4
    -3 -11 -11 19376.9
    3 -11 11 19371.8
    -3 -11 -11 19631.9
    -3 -11 -12 6268.67
    -3 -11 -12 6493.67
    3 -11 12 6162.46
    -3 -11 -12 5464.1
    3 11 12 8573.85
    -3 11 -12 5794.38
    3 -11 12 6357.95
    -3 -11 -13 6549.68
    -3 -11 -13 5103.4
    -3 -11 -13 5964.97
    3 -11 13 5195.34
    -3 11 -13 4363.16
    3 11 13 4281.43
    3 -11 13 6917.81
    3 11 14 16809.6
    -3 11 -14 13100.9
    3 11 14 14341.8
    -3 -11 -14 13881.1
    3 -11 14 13304.9
    3 -11 14 13458.6
    -3 -11 -14 14668.1
    -3 -11 -15 6373.75
    -3 -11 -15 8778.01
    3 11 15 7842.37
    3 -11 15 6717.93
    -3 11 -15 4655.61
    3 -11 15 6919.63
    3 11 15 7459.44
    3 11 16 21067
    3 11 16 20532.9
    -3 11 -16 17341.6
    -3 -11 -16 17433.5
    3 -11 16 15318.8
    3 -11 16 15309
    -3 -11 -16 16488.2
    -3 -11 -17 159.358
    -3 -11 -17 460.025
    3 -11 17 226.514
    3 11 17 424.781
    3 11 17 -188.688
    -3 11 -17 212.681
    3 -11 17 -17.6152
    -3 -11 -18 3002.89
    -3 11 -18 2377.78
    3 11 18 3092.85
    3 11 18 1668.36
    -3 -11 -18 3214.25
    3 -11 18 1573.04
    3 11 19 909.517
    3 11 19 946.381
    3 11 19 95.6774
    -3 11 -19 -85.2372
    3 -11 19 127.785
    -3 -11 -19 405.51
    -3 -11 -19 673.425
    3 11 20 1425.83
    3 11 20 -283.087
    -3 11 -20 575.512
    3 -11 20 674.388
    -3 -11 -20 1554.45
    3 11 21 5143.65
    3 -11 21 5857.01
    -3 -11 -21 4818.59
    3 13 -22 10081.6
    3 -13 -21 8580.95
    3 13 -21 6199.28
    -3 13 21 6445.54
    -3 -13 21 6339.66
    3 13 -21 6787.71
    -3 13 21 7060.58
    -3 13 20 639.2
    3 13 -20 438.291
    3 -13 -20 -107.631
    -3 13 20 1107.03
    3 13 -20 1551.43
    -3 -13 20 158.32
    3 -13 -20 1483.2
    3 -13 -19 1289.39
    -3 13 19 609.598
    3 13 -19 1098.74
    -3 13 19 1265.22
    3 -13 -19 1270.11
    -3 -13 19 616.855
    3 13 -19 570.963
    -3 13 19 889.187
    -3 -13 18 5975.45
    -3 13 18 7093.78
    -3 13 18 7129.84
    3 -13 -18 6753.8
    3 13 -18 9582.88
    -3 -13 18 7043.44
    -3 13 18 6799.56
    3 13 -18 5939.8
    3 -13 -18 6416.44
    -3 -13 17 16485.2
    -3 13 17 19927.8
    -3 13 17 19149.5
    -3 -13 17 17765.4
    3 -13 -17 17654.8
    3 13 -17 16066.3
    -3 13 17 18831.7
    3 13 -17 14690
    3 -13 -17 20657.3
    -3 -13 16 16415.1
    -3 -13 16 15080.2
    3 13 -16 14115.3
    3 -13 -16 15360.7
    -3 13 16 15284.5
    3 13 -16 15346.3
    -3 13 16 17238.4
    3 -13 -16 16030.3
    -3 -13 15 19038.4
    3 -13 -15 20037.8
    -3 13 15 21229.2
    3 -13 -15 20435.3
    3 13 -15 19493.7
    -3 -13 15 20388.1
    -3 13 15 19294.8
    3 13 -15 20038
    -3 -13 14 27918.6
    -3 13 14 26831.9
    -3 13 14 25231.4
    3 13 -14 26485.8
    3 -13 -14 26092.7
    3 -13 -14 25927.3
    3 13 -14 28924.7
    -3 -13 14 27630
    3 -13 -14 25802.6
    3 -13 -13 359.802
    -3 -13 13 112.67
    -3 13 13 -41.4869
    -3 13 13 517.688
    -3 -13 13 126.968
    3 -13 -13 392.379
    3 13 -13 599.246
    3 13 -13 602.113
    3 -13 -13 259.294
    3 -13 -12 2556.18
    -3 -13 12 2934.59
    -3 13 12 1938.26
    -3 13 12 1272.5
    3 -13 -12 1740.82
    -3 -13 12 2944.3
    3 13 -12 2228.12
    -3 13 12 2162.38
    3 13 -12 1581.48
    3 -13 -12 1385.52
    -3 -13 11 4871.97
    -3 13 11 4368.66
    3 -13 -11 4525.59
    -3 13 11 3924.71
    3 13 -11 4862.49
    -3 13 11 3430.27
    3 13 -11 3818.57
    -3 -13 11 4100.19
    3 -13 -11 4046.04
    3 -13 -11 3593.35
    -3 13 10 29611.2
    -3 -13 10 28487.8
    3 13 -10 27553.9
    3 -13 -10 28949.1
    -3 13 10 29335.9
    3 -13 -10 28037.8
    3 13 -10 27930.6
    -3 -13 10 29442.8
    3 13 -10 30257.8
    3 -13 -10 28629.7
    -3 -13 10 28144.8
    -3 13 10 28782.8
    3 -13 -10 29219.7
    3 -13 -9 34407.7
    -3 13 9 37248.5
    -3 -13 9 37279.5
    3 13 -9 30881.2
    -3 13 9 37041.7
    3 13 -9 35045.9
    3 -13 -9 35889.5
    3 13 -9 33185.2
    3 -13 -9 35723.3
    -3 -13 9 34629.3
    3 -13 -9 35157
    -3 -13 9 34238.9
    3 -13 -8 30554.7
    -3 -13 8 29794.4
    -3 13 8 30238.1
    -3 -13 8 30424.5
    -3 13 8 29272.9
    3 -13 -8 33290.9
    3 13 -8 31074.2
    -3 -13 8 28507.8
    3 -13 -8 31771.7
    3 13 -8 29652.6
    3 13 -8 32328
    3 -13 -8 31584.4
    -3 -13 8 29530.2
    -3 13 7 3767.27
    3 -13 -7 4051.84
    -3 -13 7 5439.58
    -3 13 7 5183.28
    -3 -13 7 4918.08
    3 -13 -7 4243.1
    3 13 -7 3250.16
    3 -13 -7 3060.29
    -3 -13 7 4006.13
    3 -13 -7 3687.24
    3 13 -7 4255
    3 13 -7 3073.58
    -3 -13 7 4814.11
    3 -13 -6 1746.3
    -3 -13 6 2338.06
    -3 13 6 1276.96
    -3 -13 6 2245.88
    3 -13 -6 1241.7
    -3 -13 6 1304.75
    -3 13 6 1645.96
    3 13 -6 1569.34
    3 13 -6 1488.61
    3 -13 -6 1267.39
    -3 -13 6 1953.85
    3 -13 -6 1400.96
    -3 -13 5 42446.7
    -3 13 5 41450.3
    -3 -13 5 41157.8
    -3 -13 5 39204.2
    3 -13 -5 40813.9
    3 -13 -5 37787.3
    3 13 -5 39604.4
    -3 -13 5 38826.6
    -3 13 5 36072.4
    3 13 -5 39781.6
    3 -13 -5 38889.4
    3 -13 -5 40155.7
    -3 -13 4 75893.5
    -3 -13 4 68625.2
    3 13 -4 69323.6
    -3 13 4 75234.4
    3 -13 -4 70525
    -3 13 4 70892.2
    -3 -13 4 67586.9
    3 -13 -4 68048.9
    3 13 -4 67577
    -3 -13 4 71013.1
    3 -13 -4 70106.3
    3 -13 -4 70443.1
    -3 13 3 12093.8
    -3 -13 3 13886.3
    -3 13 3 11565.1
    3 13 -3 12551.8
    -3 -13 3 13741.8
    3 -13 -3 12415.6
    -3 -13 3 12545.3
    -3 -13 3 11833.4
    3 13 -3 11135.6
    3 13 -3 13605.6
    3 -13 -3 13247.5
    3 -13 -3 11494
    -3 -13 2 39930.9
    3 -13 -2 39023.8
    3 13 -2 42431.8
    3 13 -2 40514.1
    -3 -13 2 39858.8
    -3 -13 2 41800.3
    -3 -13 2 39797.5
    -3 13 2 38273.6
    3 -13 -2 40247.7
    3 -13 -2 41151.9
    3 -13 -1 1357.96
    -3 -13 1 622.711
    3 13 -1 1186.17
    -3 -13 1 725.662
    3 13 -1 1328.85
    -3 -13 1 1129.87
    3 -13 -1 900.61
    -3 13 1 928.129
    -3 -13 1 86.7304
    3 -13 0 178.281
    -3 -13 0 -274.071
    3 13 0 423.911
    -3 -13 0 -45.052
    3 13 0 208.637
    3 -13 0 -104.434
    -3 -13 0 315.064
    -3 -13 0 433.105
    -3 13 0 -267.649
    3 -13 1 10786.6
    -3 -13 -1 10518.5
    3 13 1 11279.3
    -3 -13 -1 10564.6
    3 13 1 9402.1
    -3 13 -1 10341.7
    3 -13 1 11670.9
    -3 -13 -1 9506.46
    -3 -13 -1 9805.62
    -3 -13 -2 72969.9
    3 -13 2 74507.6
    3 -13 2 73969.7
    -3 -13 -2 71227.7
    3 13 2 72987
    3 13 2 70560.4
    -3 13 -2 72153.2
    -3 -13 -2 69080.7
    -3 -13 -2 70232.5
    -3 -13 -3 46104.8
    -3 -13 -3 47012.1
    -3 -13 -3 42436.9
    3 13 3 44735.9
    3 13 3 50297.2
    -3 -13 -3 46981.7
    -3 13 -3 44155.5
    3 -13 3 49116.8
    3 -13 3 48976.3
    3 -13 4 42584.9
    -3 -13 -4 48167.8
    3 13 4 45304.4
    -3 -13 -4 47935.5
    -3 -13 -4 41970
    3 13 4 45614.3
    -3 -13 -4 44938.8
    -3 13 -4 46044.4
    3 -13 4 46883.7
    3 -13 5 4568.57
    -3 -13 -5 4539.93
    3 13 5 4922.42
    -3 13 -5 4939.69
    3 13 5 5340.57
    -3 -13 -5 5612.86
    -3 -13 -5 4985.35
    3 -13 5 4655.31
    -3 -13 -5 4760.62
    3 -13 6 135.342
    -3 -13 -6 544.036
    3 13 6 411.867
    -3 13 -6 375.089
    -3 -13 -6 625.284
    -3 -13 -6 242.617
    3 -13 6 945.813
    -3 -13 -6 343.751
    3 13 6 -352.659
    -3 -13 -7 2866.68
    3 13 7 2092.43
    3 13 7 2905.34
    -3 13 -7 3211.78
    3 -13 7 3562.2
    3 -13 7 3171.97
    -3 -13 -7 3197.82
    -3 -13 -7 2702.02
    3 13 8 11172.2
    -3 -13 -8 12245.7
    3 13 8 11401.5
    -3 13 -8 12054.8
    -3 -13 -8 11459.5
    -3 -13 -8 12927
    3 -13 8 13485.9
    3 -13 8 12808.3
    -3 -13 -9 10665.4
    -3 -13 -9 13180.7
    3 13 9 13616.6
    -3 13 -9 12678.4
    3 13 9 11420.4
    3 -13 9 14291.2
    3 -13 9 15307.4
    -3 -13 -9 12891.1
    3 13 10 30955.7
    -3 -13 -10 33548.2
    -3 -13 -10 34577.9
    -3 13 -10 29897.2
    3 -13 10 35988
    3 -13 10 32058.2
    -3 -13 -10 31520.8
    -3 -13 -11 9637
    3 -13 11 8105.8
    -3 13 -11 9797.38
    3 13 11 9621.43
    3 -13 11 8772.98
    -3 -13 -11 9543.3
    -3 -13 -12 888.329
    3 -13 12 596.083
    3 13 12 1669.2
    -3 13 -12 2095.14
    3 -13 12 855.325
    -3 -13 -12 1358.42
    3 -13 13 414.534
    -3 -13 -13 1568.78
    3 13 13 1083.77
    3 13 13 894.843
    -3 13 -13 749.728
    3 -13 13 1925.15
    -3 -13 -13 1961.72
    3 -13 14 5731.23
    3 13 14 4747.38
    -3 13 -14 4544.54
    3 13 14 4424.82
    -3 -13 -14 5158.77
    3 -13 14 4664.69
    -3 -13 -14 4789.34
    3 -13 15 6386.31
    3 13 15 7255.33
    -3 -13 -15 7857.82
    -3 13 -15 5849.28
    3 13 15 7673.13
    3 -13 15 6589.2
    -3 -13 -15 5107.7
    -3 -13 -16 10440.1
    3 -13 16 8573.36
    3 13 16 8157.44
    -3 13 -16 9029.37
    3 13 16 9141.7
    3 -13 16 11386.2
    -3 -13 -16 10350.9
    -3 -13 -17 466.793
    3 -13 17 533.367
    3 13 17 1113.66
    3 13 17 672.539
    -3 13 -17 520.757
    3 -13 17 227.613
    -3 -13 -17 921.276
    -3 -13 -18 5144.2
    -3 15 19 554.33
    -3 -15 18 1584.43
    3 15 -18 3613.26
    3 -15 -18 2506.2
    -3 15 18 4044.59
    3 -15 -18 2836.07
    3 15 -17 7975.81
    -3 -15 17 5780.6
    3 -15 -17 7509.91
    -3 15 17 5634.98
    3 -15 -17 7826.73
    -3 -15 16 9426.61
    3 15 -16 8680.6
    3 -15 -16 10425.2
    -3 -15 16 8974.66
    3 -15 -16 9279.54
    -3 -15 15 18244.3
    -3 15 15 21499.9
    3 -15 -15 20187
    3 15 -15 16262.6
    -3 -15 15 20973.4
    3 -15 -15 18674.6
    -3 -15 14 10429.6
    3 -15 -14 11870.7
    -3 15 14 12072.6
    3 15 -14 10525.5
    -3 -15 14 12907.1
    3 -15 -14 12593.3
    3 -15 -13 1597.28
    -3 -15 13 3296.18
    -3 15 13 2564.2
    3 15 -13 820.331
    3 -15 -13 717.495
    -3 -15 13 1672.56
    3 -15 -13 1482.37
    3 -15 -12 1890.29
    -3 -15 12 636.028
    -3 -15 12 1415.4
    -3 15 12 713.285
    3 -15 -12 2469.49
    3 15 -12 2295.75
    3 -15 -12 1724.57
    -3 15 11 6572.8
    -3 -15 11 7163.47
    3 15 -11 5116.81
    -3 15 11 8169
    3 -15 -11 6137.29
    -3 -15 11 5876.93
    3 -15 -11 4681
    3 -15 -11 5701.52
    3 -15 -10 19111.5
    -3 -15 10 22468.7
    -3 15 10 20727.2
    -3 15 10 22248.5
    3 -15 -10 21627.3
    3 15 -10 20506.2
    -3 -15 10 19609.5
    3 -15 -10 20287
    3 -15 -9 15899.5
    -3 -15 9 18575.9
    3 -15 -9 17869.1
    3 15 -9 15832.9
    -3 -15 9 15421.2
    -3 15 9 16279.1
    3 -15 -9 16013.4
    3 -15 -8 10559.9
    -3 -15 8 12568.1
    -3 -15 8 13262.8
    3 15 -8 15650.9
    -3 -15 8 11390.9
    3 -15 -8 13431.2
    -3 15 8 14226.1
    3 -15 -8 13652.7
    -3 -15 8 13928.7
    3 -15 -8 14654.7
    3 15 -8 13916.7
    -3 -15 7 16216.3
    -3 -15 7 13377.8
    -3 -15 7 13099.7
    3 15 -7 16302.2
    -3 -15 7 13016.3
    3 -15 -7 13172.4
    -3 15 7 15069.6
    3 15 -7 14037.8
    3 -15 -7 12800.1
    3 -15 -7 15737.2
    3 -15 -6 648.541
    -3 -15 6 795.056
    -3 -15 6 1063.66
    3 15 -6 565.854
    3 -15 -6 1386.69
    3 15 -6 496.182
    -3 -15 6 704.07
    3 -15 -6 587.458
    -3 15 6 1123.88
    -3 -15 6 606.497
    3 -15 -5 15403.6
    -3 -15 5 16543.4
    -3 -15 5 17341
    3 15 -5 14943.6
    -3 15 5 17117.4
    -3 -15 5 16537.6
    3 -15 -5 18244.5
    -3 -15 5 16762.1
    3 15 -5 17808.9
    3 -15 -4 29220.1
    3 15 -4 25259.2
    -3 -15 4 28325.4
    -3 -15 4 28070.3
    -3 -15 4 29309.2
    3 15 -4 26962
    -3 15 4 28052.4
    -3 -15 4 28738.6
    3 -15 -4 27017.3
    3 15 -3 27220.3
    -3 -15 3 26659.7
    -3 -15 3 26626.6
    3 15 -3 26648.2
    3 -15 -3 28234.6
    -3 15 3 26658.4
    -3 -15 3 25991.7
    3 -15 -3 24581.7
    -3 -15 3 27542.3
    -3 -15 2 11849.6
    -3 -15 2 11677.3
    3 15 -2 11320.3
    3 15 -2 10319.2
    3 -15 -2 9932.44
    -3 15 2 9577.48
    -3 -15 2 12122.8
    3 -15 -2 10356.2
    -3 -15 2 10467.7
    -3 15 1 4379.68
    -3 -15 1 4838.68
    3 15 -1 4877.46
    3 -15 -1 6142.97
    3 -15 -1 3609.08
    -3 -15 1 5154.04
    3 15 -1 6265.06
    -3 -15 1 5838.09
    -3 -15 1 4645.07
    -3 -15 0 1661.26
    -3 -15 0 2564.46
    3 -15 0 1422.24
    3 15 0 2215.68
    -3 -15 0 2321.23
    3 15 0 1869.73
    -3 15 0 1840
    -3 -15 0 1174.66
    3 -15 0 3315.44
    -3 -15 -1 7713.14
    3 15 1 6733.17
    -3 -15 -1 7951.42
    3 -15 1 6333.92
    -3 -15 -1 6740.68
    -3 15 -1 7453.97
    3 -15 1 8874.79
    -3 -15 -1 8123.73
    3 15 1 7561.59
    -3 -15 -2 31669.8
    3 15 2 33793.2
    -3 -15 -2 35229.6
    -3 -15 -2 31865.2
    -3 15 -2 32777.4
    3 15 2 31052.5
    3 -15 2 28572.2
    3 -15 2 35167
    -3 -15 -3 54241.8
    3 15 3 51201.1
    -3 -15 -3 53192.1
    3 -15 3 56120.2
    3 15 3 52293
    3 -15 3 54255.1
    -3 15 -3 53300.3
    -3 -15 -3 46087.1
    3 15 4 40717.6
    -3 -15 -4 33675.5
    3 15 4 38416.9
    -3 -15 -4 39764.7
    -3 15 -4 37943.2
    -3 -15 -4 36071.7
    3 -15 4 38896.4
    3 -15 4 40590.2
    -3 -15 -5 2381.2
    3 -15 5 2141.92
    -3 -15 -5 3573.24
    -3 -15 -5 2417.52
    3 15 5 3328.91
    -3 -15 -5 2586.57
    3 15 5 2215.16
    -3 15 -5 2698.9
    3 -15 5 2845.6
    3 -15 6 1700.39
    -3 -15 -6 2338.78
    -3 15 -6 1531.55
    -3 -15 -6 1045.74
    3 15 6 1701.52
    3 15 6 1653.62
    3 -15 6 1436.75
    -3 -15 -6 655.831
    -3 -15 -6 1433.6
    -3 15 -7 3227.63
    -3 -15 -7 3912.27
    3 15 7 2880.14
    3 15 7 4455.77
    -3 -15 -7 3741.09
    3 -15 7 3716.11
    3 -15 7 5369.67
    -3 -15 -7 3920.45
    -3 -15 -8 7574.96
    3 -15 8 6600.73
    3 15 8 5947.32
    -3 15 -8 7739.7
    3 15 8 7124.99
    3 -15 8 6484.48
    -3 -15 -8 5045.22
    -3 -15 -9 15917.2
    3 15 9 19314.6
    -3 -15 -9 16517
    -3 15 -9 16458.5
    3 -15 9 18912.7
    3 -15 9 20258
    3 -15 10 14870.9
    3 15 10 15248.6
    -3 15 -10 13288.4
    -3 -15 -10 14565.7
    3 -15 10 17492.4
    -3 -15 -10 13328.8
    -3 15 -11 6946.96
    3 -15 11 6560.89
    -3 -15 -11 5582.67
    3 15 11 8158.05
    3 -15 11 7775.74
    -3 -15 -11 7711.89
    3 -15 12 2422.53
    3 15 12 2679.03
    3 -15 12 2118.97
    3 15 12 1580.58
    -3 15 -12 3018.9
    -3 -15 -12 1943.46
    -3 -15 -12 3309.18
    3 -15 13 2029.87
    3 15 13 2742.73
    -3 -15 -13 2079.49
    3 15 13 2761.89
    -3 15 -13 2124.21
    3 -15 13 2018.09
    -3 -15 -13 1204.31
    -3 -15 -14 1680.51
    3 -15 14 2400.53
    3 15 14 2057.89
    -3 -15 -14 1944.56
    3 -15 15 5692.63
    3 15 15 6120.39
    -3 -15 -15 5994.47
    3 -15 16 4712.25
    -3 -17 13 607.462
    3 -17 -12 1386.18
    -3 -17 12 867.835
    3 17 -12 1058.55
    3 -17 -12 628.642
    3 -17 -11 12079
    3 -17 -11 11916.9
    -3 -17 11 10614.4
    -3 17 11 12064.1
    3 17 -11 12080.6
    -3 -17 11 12851.7
    -3 -17 10 16491
    3 -17 -10 16378.9
    -3 -17 10 14988.9
    -3 17 10 19238.1
    3 -17 -10 17160.2
    3 17 -10 17790.4
    3 -17 -9 18731
    -3 17 9 21252.9
    -3 17 9 21433.2
    3 -17 -9 23619.6
    -3 -17 9 19710.6
    3 17 -9 20984.1
    -3 -17 9 23522.1
    -3 -17 8 3546.91
    3 -17 -8 4547.7
    -3 -17 8 4367.03
    3 -17 -8 2463.62
    3 17 -8 3504.49
    -3 17 8 4231.7
    3 -17 -7 4233.79
    -3 -17 7 4251.57
    3 17 -7 3330.08
    -3 17 7 4220.1
    -3 -17 7 3092.57
    3 -17 -7 3805.66
    3 17 -7 4570.36
    3 17 -7 3180.54
    -3 -17 7 2907.16
    3 -17 -6 3139.77
    -3 -17 6 3017.95
    3 17 -6 3310.77
    -3 -17 6 2377.2
    -3 17 6 1981.3
    -3 -17 6 1621.38
    -3 -17 6 3250.05
    3 17 -6 3313.9
    3 17 -6 2498.72
    3 -17 -6 1733.98
    -3 -17 5 16113.7
    -3 -17 5 17534.9
    3 17 -5 15357.9
    -3 -17 5 18287.5
    3 17 -5 15366
    3 -17 -5 16553.3
    -3 17 5 16697.4
    3 -17 -5 16905.5
    -3 -17 5 18623.5
    3 17 -5 16642.9
    -3 -17 4 12829.6
    3 -17 -4 12386.5
    -3 -17 4 13033.1
    -3 17 4 14052.5
    3 17 -4 12051.3
    3 17 -4 12358.5
    -3 -17 4 10906.5
    -3 -17 4 13109.2
    3 17 -4 15384.2
    3 -17 -4 11905.3
    3 -17 -3 28923.3
    -3 -17 3 27745.4
    3 17 -3 27528.4
    -3 -17 3 28153.6
    3 17 -3 28251.2
    -3 -17 3 28003.1
    -3 17 3 25778.8
    3 17 -3 26438.5
    3 -17 -3 28673.6
    -3 -17 3 27832.4
    3 -17 -2 16883.6
    -3 -17 2 20860.1
    3 17 -2 17576.7
    -3 -17 2 17306.3
    3 17 -2 18726.4
    -3 -17 2 17947.7
    -3 17 2 18417.9
    -3 -17 2 18042.8
    3 -17 -2 16675
    3 -17 -1 1834.63
    -3 -17 1 2647.48
    3 17 -1 1939.43
    -3 17 1 1261.91
    3 17 -1 2123.06
    3 -17 -1 2775.39
    -3 -17 1 2431.28
    -3 -17 1 3281.9
    -3 -17 1 1178.86
    3 -17 0 5052.47
    -3 -17 0 4145.2
    -3 -17 0 2031.83
    3 17 0 3923.4
    -3 -17 0 3284.49
    -3 17 0 2644.08
    3 17 0 4014.19
    3 -17 0 3403.27
    -3 -17 0 2311.7
    3 -17 1 8911.04
    -3 -17 -1 7556.06
    -3 -17 -1 7271.28
    3 17 1 7114.95
    -3 17 -1 8103.31
    -3 -17 -1 5848.05
    3 -17 1 7209.62
    3 17 1 8836.45
    -3 -17 -2 13083.5
    3 17 2 12138.4
    -3 -17 -2 11283.1
    3 17 2 13856.7
    -3 17 -2 9772.23
    -3 -17 -2 12801
    3 -17 2 13054
    3 -17 2 12174.1
    3 -17 3 38221.5
    -3 -17 -3 39840.3
    3 17 3 38194.7
    3 17 3 41168
    -3 -17 -3 35709.8
    3 -17 3 38519.8
    -3 17 -3 39405.6
    -3 -17 -3 36208.3
    -3 -17 -4 25807.9
    -3 -17 -4 25157.1
    3 17 4 27311.5
    3 17 4 26365.7
    3 -17 4 24596.2
    -3 17 -4 24111
    3 -17 4 23207.2
    3 -17 5 8953.28
    -3 17 -5 7312.59
    -3 -17 -5 11021.2
    3 17 5 6884.4
    -3 -17 -5 6159.7
    3 -17 5 7543.04
    3 17 5 6704.89
    -3 -17 -6 1842.86
    -3 17 -6 3184.13
    -3 -17 -6 4215.84
    3 17 6 3189.35
    3 17 6 1971.63
    3 -17 6 3964.52
    3 -17 6 3867.66
    3 -17 7 5971.49
    3 17 7 5749.76
    -3 -17 -7 5662.11
    -3 17 -7 6029.79
    3 -17 7 4046.09
    3 -17 8 10689.7
    3 17 8 8383.79
    -3 17 -8 8644.12
    -3 -17 -8 10671.5
    3 -17 8 11235.8
    3 -17 9 15484.2
    3 17 11 7144.54
    3 17 12 6189.78
    3 17 13 2594.81
    3 -19 -10 8439.22
    3 -19 -9 17269.6
    3 -19 -8 2519.83
    -3 19 8 2362.75
    3 -19 -7 -345.607
    -3 19 7 1438.09
    -3 19 6 -107.163
    3 -19 -6 48.5158
    3 -19 -5 9476.4
    -3 -19 5 7297.24
    -3 19 5 8255.58
    3 -19 -5 8838.74
    3 -19 -4 5955.26
    -3 -19 4 5732.44
    3 19 -4 4847.66
    -3 19 4 5028.49
    3 19 -4 4780.01
    -3 -19 4 4112.18
    3 -19 -4 2792.15
    3 19 -3 28559.9
    -3 -19 3 26548.3
    -3 -19 3 26369.7
    3 19 -3 25004.2
    -3 19 3 28262.3
    3 -19 -3 29787.4
    -3 -19 3 26868.8
    -3 -19 2 7878.67
    -3 -19 2 8134.15
    3 19 -2 9826.47
    3 19 -2 7635.57
    -3 -19 2 8006.1
    3 -19 -2 5394.15
    -3 19 2 7096.19
    3 19 -1 5023.32
    -3 -19 1 6872.82
    3 19 -1 2740.65
    -3 -19 1 5528.79
    -3 19 1 4455
    -3 -19 1 5122.9
    3 -19 -1 4317.8
    3 19 0 1070.96
    -3 19 0 468.389
    3 19 0 1849.3
    -3 -19 0 1607.26
    3 -19 0 1614.27
    3 19 1 12655.4
    3 19 1 13168.3
    3 -19 1 13044.1
    3 19 2 7803.28
    3 19 2 8165.2
    3 -19 2 6239.36
    3 19 3 17540.5
    4 0 -27 -245.779
    -4 0 26 646.565
    -4 0 26 1231.89
    4 0 -26 1148.7
    4 0 -26 1121.91
    -4 0 25 -374.734
    -4 0 25 506.084
    4 0 -25 182.577
    -4 0 25 -126.169
    4 0 -25 -11.5206
    -4 0 24 22691
    -4 0 24 25425
    4 0 -24 20704.1
    4 0 -24 22027
    -4 0 24 20374.8
    -4 0 23 -119.235
    4 0 -23 81.558
    4 0 -23 527.413
    4 0 -23 338.047
    -4 0 23 201.762
    -4 0 23 928.313
    4 0 -22 2736.57
    4 0 -22 2032.83
    -4 0 22 2316.81
    -4 0 22 2445.35
    4 0 -22 1153.49
    -4 0 22 1148.15
    -4 0 22 1936.55
    -4 0 21 208.461
    -4 0 21 210.337
    4 0 -21 347.678
    4 0 -21 1134.66
    -4 0 21 689.651
    -4 0 21 115.837
    4 0 -21 214.927
    -4 0 20 69528
    -4 0 20 72571.9
    -4 0 20 70153
    -4 0 20 64724.7
    4 0 -20 64826.3
    4 0 -20 69681.2
    4 0 -20 68631
    -4 0 19 -767.197
    -4 0 19 241.85
    -4 0 19 174.887
    4 0 -19 104.619
    4 0 -19 264.197
    4 0 -19 -207.662
    -4 0 19 -30.2256
    4 0 -19 -360.364
    -4 0 18 19682
    -4 0 18 21557.4
    4 0 -18 20259
    4 0 -18 18663
    -4 0 18 19364
    4 0 -18 21351.4
    -4 0 18 18024.6
    4 0 -18 20686.8
    -4 0 17 -202.512
    -4 0 17 261.234
    -4 0 17 -12.6424
    4 0 -17 60.4085
    -4 0 17 51.9802
    4 0 -17 134.279
    4 0 -17 60.2579
    4 0 -17 146.889
    4 0 -17 -183.054
    4 0 -17 -8.46589
    4 0 -16 19127.3
    4 0 -16 17278.6
    4 0 -16 16996.3
    -4 0 16 18173
    4 0 -16 19413.4
    4 0 -16 18146.4
    4 0 -16 16592.7
    -4 0 16 19936.1
    -4 0 16 19497
    -4 0 16 18253.6
    4 0 -15 196.262
    4 0 -15 64.5807
    4 0 -15 90.031
    4 0 -15 507.92
    -4 0 15 102.137
    -4 0 15 -43.7918
    4 0 -15 279.659
    4 0 -15 -86.4185
    -4 0 15 113.012
    -4 0 15 171.049
    -4 0 15 -37.3561
    4 0 -15 -49.9316
    -4 0 14 66350.4
    -4 0 14 67859.2
    4 0 -14 66725.6
    4 0 -14 66203.3
    -4 0 14 65730.8
    4 0 -14 61389.4
    4 0 -14 60894.1
    4 0 -14 64307.9
    4 0 -14 69210.1
    4 0 -14 63068.5
    -4 0 14 63707.4
    -4 0 13 578.95
    -4 0 13 384.109
    4 0 -13 477.7
    4 0 -13 225.699
    4 0 -13 259.379
    -4 0 13 610.463
    4 0 -13 486.359
    4 0 -13 409.071
    -4 0 13 656.28
    4 0 -13 443.84
    4 0 -13 440.911
    -4 0 13 581.686
    -4 0 12 340135
    -4 0 12 348441
    4 0 -12 344752
    4 0 -12 352970
    4 0 -12 351580
    4 0 -12 346774
    -4 0 12 355532
    4 0 -12 347161
    4 0 -12 325994
    -4 0 12 340586
    4 0 -12 319722
    -4 0 11 -24.0079
    -4 0 11 680.893
    4 0 -11 154.781
    4 0 -11 338.16
    4 0 -11 171.465
    4 0 -11 137.8
    -4 0 11 137.544
    4 0 -11 -57.2674
    -4 0 11 205.291
    -4 0 11 70.2353
    4 0 -11 607.274
    4 0 -11 142.569
    -4 0 10 82293.2
    -4 0 10 87631.8
    4 0 -10 88391.4
    -4 0 10 84970.2
    4 0 -10 89121.5
    4 0 -10 91960.6
    4 0 -10 85387.5
    -4 0 10 87366.2
    4 0 -10 81425.7
    4 0 -10 86789.4
    -4 0 10 87000
    -4 0 10 88677
    -4 0 9 279.906
    -4 0 9 -16.3754
    -4 0 9 85.3176
    4 0 -9 -12.5372
    4 0 -9 142.928
    4 0 -9 24.6368
    4 0 -9 163.987
    -4 0 9 244.395
    4 0 -9 143.398
    -4 0 9 68.8471
    4 0 -9 -197.211
    4 0 -8 158145
    -4 0 8 152566
    4 0 -8 149977
    -4 0 8 146412
    4 0 -8 148869
    4 0 -8 159593
    4 0 -8 153242
    -4 0 8 145093
    -4 0 8 145526
    4 0 -8 150697
    -4 0 8 151586
    -4 0 7 184.12
    -4 0 7 452.174
    4 0 -7 -69.533
    -4 0 7 55.3047
    4 0 -7 170.431
    4 0 -7 21.4392
    4 0 -7 129.775
    4 0 -7 22.8455
    -4 0 7 514.351
    4 0 -7 280.264
    -4 0 6 217682
    4 0 -6 223306
    4 0 -6 213957
    -4 0 6 212451
    -4 0 6 208867
    4 0 -6 213890
    4 0 -6 218214
    -4 0 6 221036
    4 0 -6 215860
    -4 0 6 213144
    4 0 -6 227273
    -4 0 5 166.97
    4 0 -5 66.2589
    -4 0 5 293.598
    -4 0 5 8.68064
    -4 0 5 164.423
    4 0 -5 77.4305
    -4 0 5 124.876
    4 0 -5 466.024
    4 0 -5 157.879
    4 0 -5 -20.7879
    4 0 -5 5.1796
    -4 0 4 19106.1
    4 0 -4 18943.4
    -4 0 4 19648.7
    -4 0 4 20848.4
    4 0 -4 19433.4
    4 0 -4 20033.5
    4 0 -4 20021.1
    4 0 -4 20558.2
    -4 0 4 19542.5
    -4 0 4 19012.6
    4 0 -4 20538
    4 0 -3 -24.2996
    4 0 -3 191.946
    -4 0 3 94.977
    -4 0 3 168.509
    4 0 -3 93.27
    -4 0 3 70.1229
    4 0 -3 7.99108
    4 0 -3 -128.771
    -4 0 3 74.4376
    -4 0 2 2829.21
    4 0 -2 4025.99
    4 0 -2 2831.71
    -4 0 2 3046.76
    -4 0 2 3638.18
    4 0 -2 3780.32
    4 0 -2 3316.51
    4 0 -1 -8.65711
    4 0 -1 0.49223
    4 0 -1 49.1048
    -4 0 1 1.61688
    -4 0 1 90.7713
    -4 0 1 115.302
    -4 0 1 158.215
    4 0 -1 16.7915
    4 0 0 238690
    4 0 0 247740
    -4 0 0 235883
    -4 0 0 239999
    4 0 0 241079
    4 0 0 233256
    -4 0 0 238334
    -4 0 0 238100
    -4 0 -1 10.8511
    4 0 1 -10.4694
    -4 0 -1 83.7409
    4 0 1 64.9263
    4 0 1 42.6193
    -4 0 -1 -9.87531
    4 0 1 72.0919
    4 0 2 9606.53
    -4 0 -2 10310.1
    -4 0 -2 11024.6
    4 0 2 10410.3
    4 0 2 10411.4
    4 0 2 10737.9
    -4 0 -2 10458.4
    4 0 2 10555.4
    -4 0 -2 12275.8
    4 0 3 -36.1877
    -4 0 -3 94.4794
    -4 0 -3 -49.8614
    4 0 3 69.1772
    -4 0 -3 1.25769
    4 0 3 59.066
    4 0 3 -274.456
    4 0 3 123.801
    4 0 4 82675.9
    -4 0 -4 80080.5
    -4 0 -4 83529.5
    4 0 4 84742
    4 0 4 82271.1
    -4 0 -4 84951
    4 0 4 84888.4
    -4 0 -5 23.8094
    4 0 5 -110.644
    -4 0 -5 124.698
    -4 0 -5 82.4087
    -4 0 -5 83.5471
    4 0 5 138.504
    -4 0 -6 172392
    -4 0 -6 172807
    -4 0 -6 167925
    4 0 6 172729
    4 0 6 167233
    -4 0 -6 171973
    4 0 7 72.1044
    -4 0 -7 130.044
    4 0 7 -41.0504
    4 0 7 -436.503
    -4 0 -7 119.259
    -4 0 -7 139.235
    -4 0 -7 -131.663
    4 0 8 110932
    -4 0 -8 110982
    4 0 8 110666
    4 0 8 105650
    -4 0 -8 113266
    -4 0 -8 109090
    -4 0 -8 111057
    4 0 9 73.0427
    -4 0 -9 525.895
    -4 0 -9 50.821
    -4 0 -9 39.7504
    -4 0 -9 361.661
    4 0 9 34.0817
    4 0 9 237.186
    4 0 10 17940.6
    -4 0 -10 19112
    -4 0 -10 19123.9
    -4 0 -10 19352.3
    4 0 10 19316.9
    4 0 10 18423
    -4 0 -10 20753.6
    -4 0 -11 200.499
    4 0 11 16.0124
    4 0 11 79.4908
    4 0 11 -75.891
    -4 0 -11 420.509
    -4 0 -11 98.9777
    4 0 12 34098.5
    4 0 12 33473
    4 0 12 33159.1
    -4 0 -12 34334
    -4 0 -12 32224
    4 0 12 34605.9
    -4 0 -12 32529.8
    -4 0 -13 232.536
    -4 0 -13 374.731
    4 0 13 -57.5503
    -4 0 -13 -12.4434
    4 0 13 140.406
    4 0 13 26.5945
    4 0 13 128.971
    4 0 14 25996.6
    4 0 14 23274.4
    -4 0 -14 24291.4
    -4 0 -14 24343.6
    -4 0 -14 24663.4
    4 0 14 22363.3
    4 0 14 23620.9
    -4 0 -15 99.2489
    -4 0 -15 533.881
    4 0 15 312.763
    4 0 15 9.01238
    4 0 15 -35.5417
    -4 0 -15 428.582
    4 0 15 295.203
    4 0 15 27.1687
    4 0 16 33769.5
    4 0 16 38343.8
    4 0 16 37193.8
    -4 0 -16 36558.2
    -4 0 -16 34775.8
    4 0 16 37127.4
    -4 0 -16 37118.3
    -4 0 -17 486.495
    4 0 17 -286.399
    -4 0 -17 -259.072
    4 0 17 -105.386
    -4 0 -17 364.805
    4 0 18 28376.2
    -4 0 -18 27151.3
    -4 0 -18 30964.7
    -4 0 -18 27529.2
    4 0 19 -549.98
    4 0 19 -677.714
    -4 0 -19 463.264
    -4 0 -19 207.285
    4 0 20 979.558
    4 0 20 1525.02
    -4 0 -20 806.241
    -4 0 -20 1179.22
    -4 0 -21 -22.1299
    4 0 21 687.499
    4 0 21 478.937
    -4 0 -22 274.788
    4 0 22 -528.219
    4 0 22 63.5343
    -4 0 -23 -37.2428
    4 0 23 -289.439
    -4 0 -24 7057.54
    4 2 -28 1387.99
    4 2 -27 292.356
    -4 2 26 5692.95
    -4 -2 26 6537.29
    -4 2 26 5232.39
    4 2 -26 7015.66
    -4 2 26 7332.53
    4 -2 -26 6053.77
    -4 2 26 6686.54
    4 -2 -26 5034.66
    4 2 -26 4199.17
    -4 2 25 319.021
    -4 2 25 1599.74
    -4 2 25 -189.942
    -4 -2 25 506.127
    4 2 -25 -466.566
    -4 2 25 73.0049
    4 2 -25 -153.939
    4 -2 -25 901.371
    4 -2 -25 -107.019
    4 2 -25 -206.144
    -4 2 24 12494.6
    4 -2 -24 10063
    4 2 -24 10317.2
    -4 -2 24 12342.2
    -4 2 24 9819.24
    4 2 -24 13183.2
    -4 2 24 11563
    -4 2 24 12024.8
    4 -2 -24 10335.9
    4 2 -24 10376
    -4 2 23 1184.36
    -4 -2 23 160.011
    -4 2 23 992.51
    4 2 -23 331.483
    4 -2 -23 500.05
    -4 2 23 655.41
    -4 2 23 1236.76
    4 2 -23 733.234
    4 2 -23 574.336
    4 -2 -23 507.326
    -4 -2 23 419.275
    -4 2 22 2719.64
    -4 -2 22 2356.1
    -4 2 22 2058.35
    4 -2 -22 4046.48
    -4 2 22 1690.96
    4 2 -22 2589.3
    4 2 -22 2735.32
    -4 2 22 1789.32
    4 -2 -22 1735.08
    4 2 -22 3139.3
    -4 -2 22 2090.42
    -4 -2 21 2824.35
    -4 2 21 1399.88
    -4 2 21 1010.06
    4 2 -21 2148.29
    -4 2 21 1111.39
    4 2 -21 3539.09
    4 -2 -21 2392.08
    4 2 -21 1765.55
    4 -2 -21 2260.47
    -4 2 21 2382.88
    4 -2 -21 2329.24
    -4 -2 21 2274.9
    -4 2 20 47856
    4 2 -20 43019.2
    4 -2 -20 43706.5
    -4 2 20 44436.7
    4 -2 -20 47509.5
    -4 2 20 43153.7
    4 2 -20 44548.8
    4 -2 -20 40462.1
    -4 -2 20 41855
    -4 -2 20 44577.1
    4 2 -20 45662.5
    4 2 -20 41349.4
    -4 2 20 43448.3
    -4 2 19 496.224
    4 2 -19 784.994
    4 2 -19 711.5
    4 2 -19 1230.16
    -4 -2 19 589.329
    -4 2 19 127.425
    -4 2 19 958.9
    4 2 -19 1142.79
    4 -2 -19 259.704
    4 -2 -19 528.088
    -4 2 19 1448.25
    4 2 -19 356.107
    4 -2 -19 600.476
    -4 -2 19 1016.14
    -4 -2 18 53304.1
    -4 2 18 52493.8
    4 2 -18 55176.8
    -4 2 18 53892.6
    -4 2 18 54268.3
    4 -2 -18 53642.3
    4 2 -18 51191.1
    4 2 -18 46158.8
    4 -2 -18 55163
    4 2 -18 49976.3
    4 -2 -18 51460
    -4 -2 18 50305.7
    4 -2 -18 53223.5
    4 2 -18 49232.9
    -4 2 18 52059.4
    -4 -2 17 1706.27
    -4 2 17 1285.34
    4 2 -17 1894.52
    -4 2 17 959.646
    4 2 -17 728.778
    4 2 -17 985.481
    4 -2 -17 1469.65
    4 -2 -17 1823.91
    4 2 -17 1185.1
    4 2 -17 1025.77
    -4 2 17 1228.95
    4 -2 -17 828.856
    4 2 -17 1008.65
    -4 2 17 843.45
    4 -2 -17 1050.48
    -4 -2 17 1670.11
    -4 -2 16 11062.4
    4 2 -16 11296.4
    4 2 -16 12576
    4 -2 -16 10929.4
    -4 2 16 12470.7
    4 2 -16 13034.2
    -4 2 16 11388.1
    4 -2 -16 12470.4
    4 2 -16 10845.1
    -4 2 16 9850.77
    4 2 -16 11334.4
    4 -2 -16 11351.7
    -4 2 16 13073.6
    -4 -2 16 12888.9
    4 2 -16 12207
    -4 -2 16 13997
    4 2 -16 9975.44
    4 -2 -16 11491.4
    -4 2 16 13058.1
    -4 2 15 970.248
    -4 2 15 1049.45
    4 2 -15 378.792
    4 2 -15 329.847
    4 -2 -15 592.225
    -4 -2 15 370.929
    4 2 -15 119.886
    -4 2 15 723.336
    4 2 -15 242.217
    4 2 -15 262.659
    4 2 -15 329.022
    -4 -2 15 574.924
    4 -2 -15 165.952
    4 -2 -15 414.474
    -4 2 15 406.99
    4 -2 -15 628.488
    4 -2 -15 515.308
    4 -2 -15 785.452
    4 2 -15 342.156
    -4 2 15 497.364
    -4 -2 15 415.276
    -4 2 14 100516
    -4 -2 14 101266
    -4 2 14 96769.6
    4 2 -14 98965.2
    4 2 -14 106793
    4 -2 -14 104611
    -4 2 14 108923
    4 2 -14 98044.2
    -4 2 14 106188
    4 2 -14 105285
    4 -2 -14 101981
    4 2 -14 104739
    -4 2 14 98334.6
    -4 -2 14 101869
    4 -2 -14 107415
    -4 -2 14 103594
    4 -2 -14 102665
    -4 2 13 39065.2
    -4 2 13 37126.3
    -4 -2 13 38178.4
    -4 2 13 38748.8
    4 -2 -13 36634.7
    4 2 -13 38402.7
    4 2 -13 37274.3
    -4 2 13 35907.7
    4 -2 -13 34816.9
    4 2 -13 40733.7
    4 2 -13 44127.8
    -4 2 13 38537.4
    4 -2 -13 39044.3
    -4 -2 13 38259.8
    4 -2 -13 40730.2
    4 2 -13 40000.5
    4 -2 -13 34798.7
    4 2 -13 39054.1
    4 -2 -13 37511.6
    -4 -2 13 38677.7
    -4 2 12 238110
    -4 2 12 257469
    -4 2 12 259125
    4 -2 -12 224352
    4 2 -12 247472
    -4 -2 12 234500
    4 -2 -12 252100
    4 -2 -12 248399
    4 2 -12 243968
    -4 -2 12 257117
    4 -2 -12 243134
    -4 2 12 244879
    4 2 -12 246027
    4 2 -12 241152
    4 -2 -12 236749
    -4 -2 12 243781
    4 2 -12 245075
    4 -2 -12 256678
    -4 -2 12 250337
    -4 2 12 237814
    4 2 -12 243197
    4 2 -11 1538.46
    -4 -2 11 1942.76
    -4 2 11 1886.27
    -4 2 11 1831.87
    -4 2 11 1581.13
    4 2 -11 1307.58
    4 2 -11 1690.48
    -4 -2 11 1847.36
    4 -2 -11 1976.61
    4 -2 -11 1566.04
    4 -2 -11 1527.1
    4 -2 -11 1365.28
    4 -2 -11 1030.32
    4 2 -11 1440.71
    -4 2 11 2143.82
    4 2 -11 1455.34
    -4 -2 11 2620.54
    4 2 -11 1740.39
    4 -2 -11 1464.04
    4 -2 -11 1418.11
    -4 -2 11 1380.34
    -4 2 11 1830.29
    -4 2 10 3281.89
    -4 2 10 3292.45
    4 2 -10 3477.06
    -4 -2 10 3251.92
    4 -2 -10 3777.93
    4 -2 -10 2326.37
    4 2 -10 2924.41
    4 -2 -10 3436.4
    -4 -2 10 3219.78
    4 2 -10 3302.12
    -4 2 10 2858.23
    4 2 -10 3192.82
    -4 -2 10 4179.9
    4 -2 -10 3201.62
    -4 2 10 3733.26
    4 -2 -10 3654.99
    -4 -2 10 3389.8
    4 2 -10 2623.87
    4 -2 -10 3458.38
    -4 2 10 3036.95
    4 -2 -10 2704.45
    -4 2 9 65.6281
    -4 -2 9 199.112
    -4 2 9 -58.603
    4 2 -9 97.9327
    -4 2 9 24.5
    -4 2 9 158.64
    -4 2 9 -17.2527
    4 2 -9 -51.1885
    4 2 -9 182.125
    4 -2 -9 87.8615
    -4 -2 9 91.134
    4 -2 -9 226.771
    -4 2 9 -119.729
    -4 2 9 -33.2914
    -4 -2 9 188.957
    4 -2 -9 48.6424
    4 2 -9 -39.7536
    -4 -2 9 39.7056
    4 2 -8 47022.9
    -4 -2 8 46508.1
    -4 2 8 50268.9
    4 -2 -8 48003.8
    4 2 -8 48185.5
    -4 -2 8 42325.5
    -4 2 8 45754.3
    -4 2 8 44760.3
    -4 -2 8 44810.6
    -4 2 8 48232.3
    4 2 -8 45782.9
    -4 2 8 50102.1
    4 2 -8 47810.2
    4 -2 -8 49402.7
    -4 2 8 47923.9
    -4 -2 8 44931.5
    -4 -2 8 45480.5
    4 2 -8 48080.9
    4 -2 -8 43775.2
    -4 2 8 46714.2
    4 2 -8 49118.6
    4 -2 -8 47785.8
    -4 2 7 45517.9
    -4 -2 7 46621.6
    4 2 -7 44961.5
    -4 2 7 45228.1
    4 -2 -7 44229.3
    4 2 -7 44702.6
    -4 2 7 43760
    4 -2 -7 41945.2
    4 2 -7 43795.6
    -4 -2 7 45456.4
    -4 2 7 42985.6
    4 -2 -7 44053.1
    -4 -2 7 42515.9
    -4 2 7 43577.7
    4 -2 -7 45910.5
    4 -2 -7 40208
    -4 2 7 43947.3
    -4 2 7 43591.6
    -4 -2 7 46844.5
    4 2 -7 44528.1
    -4 -2 7 44588
    4 2 -7 48418.2
    4 2 -7 45267.8
    4 2 -7 44567.1
    -4 2 6 153534
    -4 -2 6 141895
    4 2 -6 150274
    4 2 -6 145911
    -4 2 6 149739
    4 2 -6 145497
    4 -2 -6 141785
    4 -2 -6 145591
    4 2 -6 142280
    -4 -2 6 143149
    -4 2 6 145322
    -4 2 6 147180
    -4 -2 6 147562
    -4 2 6 151995
    -4 -2 6 143731
    -4 2 6 144604
    -4 2 6 152627
    -4 2 6 147333
    4 -2 -6 146790
    4 -2 -6 149406
    4 2 -6 153515
    -4 -2 6 147126
    4 2 -6 147888
    4 2 -6 147618
    -4 2 5 50255.8
    4 -2 -5 48468.3
    4 2 -5 46176.5
    4 2 -5 48988.9
    -4 -2 5 49168.4
    4 2 -5 47728.1
    -4 -2 5 50722.6
    4 2 -5 49010.9
    -4 2 5 49882.3
    -4 2 5 50446.9
    -4 2 5 49380.3
    4 -2 -5 49455.1
    -4 -2 5 49354.8
    -4 2 5 48499.1
    4 2 -5 50095.3
    4 -2 -5 49472.2
    -4 -2 5 49014.8
    -4 -2 5 51617.1
    4 2 -5 47926.5
    4 2 -5 49549
    4 -2 -5 49715.7
    -4 2 5 44891.8
    4 2 -4 17269.4
    -4 2 4 17844.8
    4 -2 -4 18226
    4 -2 -4 16659.1
    -4 -2 4 18030.4
    4 2 -4 17091.8
    -4 -2 4 17789.6
    4 2 -4 17640.7
    -4 2 4 16809
    4 2 -4 18284.4
    -4 2 4 17128.9
    4 -2 -4 17481
    -4 2 4 17844
    -4 2 4 18236.2
    -4 -2 4 17008.2
    4 2 -4 17883.3
    -4 -2 4 15657.8
    -4 -2 4 17209.5
    4 2 -4 18050.1
    4 -2 -4 17096.8
    -4 2 4 17781.8
    -4 -2 3 9107.26
    -4 2 3 8568.48
    4 2 -3 9422.44
    4 -2 -3 9268.21
    4 2 -3 8902.84
    -4 -2 3 9891.87
    -4 -2 3 9131.88
    4 2 -3 8828.26
    -4 -2 3 9655.49
    -4 -2 3 9372.95
    4 2 -3 9164.43
    -4 2 3 9541.22
    -4 2 3 9016.96
    -4 2 3 9369.61
    4 -2 -3 9643.25
    -4 2 3 9442
    4 2 -3 9095.95
    4 2 -3 10375.1
    4 -2 -3 9171.08
    4 -2 -3 10019.6
    4 -2 -2 406682
    4 -2 -2 411940
    4 2 -2 419420
    4 2 -2 415514
    -4 -2 2 412075
    4 2 -2 407270
    -4 -2 2 414167
    -4 -2 2 414925
    4 2 -2 417683
    4 2 -2 401112
    4 -2 -2 420119
    -4 2 2 409462
    -4 2 2 399862
    4 -2 -2 408155
    4 2 -2 410715
    -4 2 2 400181
    -4 2 1 1587.35
    4 -2 -1 1472.43
    4 2 -1 1623.44
    -4 -2 1 2215.58
    -4 -2 1 1726.48
    -4 -2 1 1874.9
    4 2 -1 1934.64
    -4 -2 1 1858.65
    -4 2 1 2805.38
    4 -2 -1 1815.36
    -4 2 1 1897.86
    4 -2 -1 1758.93
    4 2 -1 2354.87
    4 2 -1 1992.93
    4 2 -1 1837.38
    4 -2 0 205374
    4 -2 0 221350
    -4 -2 0 210556
    4 2 0 207023
    -4 -2 0 210751
    -4 2 0 205552
    -4 2 0 207979
    4 -2 0 205325
    4 2 0 209603
    4 2 0 201112
    -4 -2 0 212708
    -4 2 0 211531
    4 2 0 216240
    -4 -2 0 221153
    4 2 1 315.243
    4 -2 1 526.44
    4 2 1 605.84
    4 2 1 453.322
    -4 -2 -1 515.78
    -4 -2 -1 495.539
    4 2 1 490.999
    -4 2 -1 904.985
    -4 -2 -1 514.646
    4 -2 1 466.422
    -4 2 -1 673.037
    4 2 1 591.321
    4 -2 1 418.691
    4 -2 1 636.744
    -4 2 -1 493.512
    4 2 2 11946.7
    -4 -2 -2 10295.6
    4 -2 2 10420.3
    -4 -2 -2 11376.9
    4 2 2 11152.1
    4 2 2 10066.3
    -4 2 -2 10965.7
    4 -2 2 10349.4
    4 2 2 11130.8
    -4 -2 -2 10232.3
    4 -2 2 10536.5
    -4 2 -2 11036.2
    -4 2 -2 11008.2
    4 2 2 11416
    4 -2 2 9805.7
    4 2 2 9828.58
    -4 -2 -3 2177.6
    4 -2 3 1551.38
    4 -2 3 1803.25
    -4 -2 -3 2054.56
    4 -2 3 1389.12
    4 2 3 1467.71
    4 -2 3 1856.28
    -4 2 -3 1961.92
    -4 -2 -3 1473.25
    4 2 3 1670.57
    -4 -2 -3 1740.25
    4 -2 3 1588.38
    4 2 3 1507.98
    4 2 3 1551.56
    4 2 3 1846.72
    4 2 3 1477.01
    -4 2 -3 1451.28
    4 -2 4 46370
    -4 -2 -4 49571.8
    4 2 4 48583.6
    4 2 4 47170.7
    -4 2 -4 48008.6
    -4 -2 -4 48839.7
    -4 -2 -4 48620.9
    4 -2 4 48995.8
    -4 -2 -4 50888.4
    4 2 4 50235.2
    4 -2 4 47802.2
    4 -2 4 44483.4
    4 -2 5 859.431
    4 -2 5 628.046
    -4 -2 -5 1533.27
    -4 -2 -5 1154.33
    4 2 5 939.851
    -4 -2 -5 658.139
    -4 -2 -5 832.703
    4 -2 5 652.318
    4 2 5 533.748
    4 -2 5 703.709
    -4 2 -5 950.243
    4 -2 5 684.624
    4 -2 6 287549
    4 -2 6 289202
    -4 -2 -6 302845
    4 2 6 302171
    -4 2 -6 289521
    4 -2 6 292335
    4 2 6 291982
    -4 -2 -6 304640
    -4 -2 -6 297089
    -4 2 -7 8453.84
    -4 -2 -7 8366.88
    4 -2 7 7713.61
    -4 2 -7 10123.5
    -4 -2 -7 9198.87
    4 2 7 8212.79
    4 -2 7 9266.11
    4 2 7 9799.33
    4 -2 7 8235.05
    4 -2 8 49210.6
    -4 2 -8 48561.7
    -4 2 -8 46655.2
    -4 -2 -8 47833.3
    4 2 8 49586.5
    4 2 8 48625.9
    4 -2 8 49006.8
    4 -2 8 47875.3
    -4 -2 -8 54177.7
    -4 2 -8 49257.2
    -4 -2 -9 6124.7
    4 -2 9 4944.64
    4 -2 9 5915.03
    4 -2 9 6249.64
    -4 -2 -9 6463.67
    4 2 9 6587.05
    -4 2 -9 5065.64
    -4 2 -9 6256.6
    4 -2 9 6375.13
    4 2 9 5392.54
    -4 2 -9 5539.64
    -4 2 -9 6388.08
    -4 2 -10 32067.5
    4 -2 10 29683.4
    4 -2 10 34106.6
    4 -2 10 33224.6
    -4 -2 -10 35380.5
    -4 2 -10 35296.3
    4 -2 10 36275.2
    4 2 10 32950.5
    4 2 10 33414.2
    4 2 10 34064
    -4 2 -10 30942.7
    4 -2 10 34116.4
    -4 -2 -10 34963.5
    -4 2 -10 33470.9
    -4 -2 -11 843.812
    -4 2 -11 1353.19
    4 -2 11 694.097
    -4 -2 -11 788.394
    4 2 11 765.938
    4 -2 11 1007.18
    4 2 11 427.231
    4 -2 11 806.159
    -4 2 -11 701.544
    4 2 11 802.2
    4 -2 11 242.405
    -4 2 -11 539.7
    -4 2 -11 1055.5
    4 -2 11 603.173
    4 -2 12 45326.9
    4 -2 12 45812
    4 2 12 44974.3
    4 -2 12 41376.9
    -4 -2 -12 43782.1
    -4 2 -12 43124.9
    4 2 12 44521.8
    4 2 12 44001.9
    -4 2 -12 37791.3
    4 2 12 44061.8
    4 -2 12 42317.2
    -4 2 -12 40459.7
    -4 2 -12 38914.8
    4 -2 12 36964.4
    -4 -2 -12 45948.3
    -4 -2 -13 1437.88
    4 2 13 442.431
    4 -2 13 580.405
    4 -2 13 828.952
    4 2 13 356.453
    -4 2 -13 852.528
    -4 2 -13 559.359
    -4 2 -13 1126.4
    4 -2 13 736.583
    4 -2 13 518.573
    -4 -2 -13 1168.96
    4 2 13 920.748
    4 -2 13 1065.27
    4 -2 14 20755.7
    4 2 14 20519.3
    -4 2 -14 19747.2
    -4 -2 -14 21077.6
    4 2 14 21721.7
    4 -2 14 19868.3
    -4 2 -14 19761.3
    4 2 14 21315.6
    -4 -2 -14 19690.8
    4 -2 14 18822.5
    4 2 14 21260.9
    4 -2 14 19934.4
    4 -2 14 19951.9
    -4 2 -14 22228.1
    -4 -2 -15 5948.54
    -4 2 -15 6704.17
    -4 2 -15 6644.98
    4 2 15 6732.59
    4 -2 15 6710.01
    4 2 15 6993.5
    -4 2 -15 7272.52
    -4 -2 -15 5606.19
    4 -2 15 7267.02
    4 2 15 5952.2
    4 2 15 5990.2
    4 -2 15 7685.57
    4 -2 15 6826.51
    -4 -2 -16 5129.67
    -4 2 -16 4580.2
    -4 2 -16 5289.95
    4 -2 16 4912.92
    4 2 16 6297.14
    -4 2 -16 4678.19
    4 2 16 4895.96
    4 -2 16 6126.59
    4 2 16 5376.43
    -4 -2 -16 5143.41
    4 2 16 5099.81
    4 -2 16 6452.72
    4 -2 16 4587.63
    -4 -2 -17 8809.48
    -4 2 -17 8491.05
    -4 2 -17 8128.42
    4 2 17 10161.7
    4 -2 17 8482.43
    4 2 17 8381.2
    4 2 17 7115.8
    4 -2 17 7920.67
    -4 2 -17 9664.92
    -4 -2 -17 8717.52
    4 -2 17 9543.91
    4 -2 18 22546.9
    4 2 18 24495.2
    -4 -2 -18 23343
    -4 2 -18 23271
    -4 2 -18 21581.8
    4 -2 18 23629
    4 -2 18 23169.6
    -4 -2 -18 20136.3
    -4 2 -18 22025.9
    -4 2 -19 519.888
    4 -2 19 212.966
    -4 -2 -19 -110.943
    4 -2 19 1122.3
    -4 2 -19 263.596
    4 2 19 85.5893
    -4 -2 -19 374.042
    -4 2 -19 435.862
    -4 -2 -20 5859.41
    -4 2 -20 6722.23
    4 2 20 4233.5
    4 -2 20 5552.58
    -4 2 -20 5349.67
    -4 -2 -20 6610.07
    4 -2 20 5396.76
    -4 -2 -21 521.836
    -4 2 -21 427.491
    4 -2 21 445.397
    4 2 21 48.5335
    -4 2 -21 766.313
    4 -2 21 58.3121
    -4 -2 -22 1007.81
    -4 2 -22 1007.48
    4 -2 22 1970.03
    4 2 22 1505.17
    -4 2 -22 1638.79
    4 -2 22 1084.41
    4 2 22 1833.33
    -4 -2 -23 323.053
    -4 2 -23 80.239
    4 -2 23 1160.6
    4 2 23 -592.612
    -4 2 -24 3230.22
    4 -2 24 4293.82
    -4 2 -25 456.707
    -4 4 27 -737.609
    4 -4 -26 8443.39
    -4 4 26 10061
    -4 4 26 10068.1
    4 4 -26 9383.72
    -4 -4 26 12118.1
    4 -4 -26 8615.68
    4 4 -26 9393.49
    -4 -4 25 396.681
    4 4 -25 1220.41
    -4 4 25 331.12
    -4 4 25 534.07
    4 -4 -25 611.672
    -4 4 25 544.624
    4 4 -25 1432.01
    4 -4 -25 1251.31
    -4 4 25 664.813
    4 4 -25 725.041
    -4 4 24 15793.3
    -4 4 24 12311.9
    4 4 -24 14510.6
    -4 4 24 15356.8
    4 -4 -24 13544.5
    -4 4 24 12801.6
    4 4 -24 12666.6
    4 4 -24 15552.4
    4 -4 -24 12116.4
    -4 -4 24 13752.4
    -4 -4 23 1874.78
    -4 4 23 2762.11
    -4 4 23 1078.13
    4 4 -23 2450.51
    4 -4 -23 1543.56
    4 4 -23 2753.27
    -4 4 23 3905.44
    -4 4 23 1841.07
    4 -4 -23 2094.7
    4 4 -23 1413.14
    -4 4 22 1835.7
    -4 4 22 2045.5
    -4 4 22 2088.6
    4 -4 -22 2836.68
    -4 4 22 1020.68
    4 4 -22 1585.47
    4 4 -22 1094.49
    4 4 -22 2161.1
    4 -4 -22 1772.55
    -4 -4 22 2630
    -4 -4 22 2475.16
    -4 -4 21 1509.79
    -4 4 21 1509.87
    4 4 -21 1946.77
    -4 4 21 2059.45
    -4 4 21 1083.35
    4 4 -21 1580.4
    4 -4 -21 3308.44
    4 4 -21 1348.33
    -4 4 21 1885.65
    -4 -4 21 2084.26
    4 -4 -21 2513.09
    4 -4 -20 25322.6
    -4 -4 20 27431.1
    -4 4 20 27665.2
    4 4 -20 24929.9
    4 4 -20 24310.1
    -4 4 20 27729.9
    4 4 -20 26415.3
    -4 4 20 27209.5
    -4 -4 20 26960.7
    -4 4 20 29469.1
    -4 -4 20 28476.2
    4 -4 -20 28440.9
    4 4 -20 26681.9
    -4 -4 19 1079.77
    -4 4 19 344.345
    -4 4 19 671.661
    -4 4 19 84.9371
    -4 -4 19 30.4638
    4 4 -19 276.317
    4 -4 -19 670.053
    -4 -4 19 576.004
    -4 4 19 1236.43
    4 4 -19 1020.8
    4 4 -19 -237.726
    4 -4 -19 735.42
    4 4 -19 1310.27
    4 -4 -19 686.757
    -4 4 18 85307
    -4 -4 18 81918.9
    -4 4 18 87026.1
    -4 -4 18 87147.2
    4 4 -18 83656
    -4 4 18 85861.6
    4 4 -18 82093.9
    4 4 -18 85427.3
    -4 4 18 91919.3
    4 -4 -18 84486.1
    4 4 -18 87476.4
    4 -4 -18 77410.2
    4 -4 -18 85006
    -4 -4 18 78034.6
    -4 -4 17 2376.65
    4 4 -17 3367.66
    -4 4 17 3231.66
    -4 4 17 4890.59
    -4 4 17 2780.1
    4 -4 -17 3301.48
    4 4 -17 3688.16
    4 4 -17 2498.6
    4 -4 -17 2400.88
    4 -4 -17 3657.88
    -4 4 17 2160.17
    4 4 -17 4399.09
    -4 -4 17 3845.38
    4 -4 -17 3716.38
    -4 -4 17 4533.57
    4 4 -17 3082.75
    4 4 -16 2536.28
    -4 -4 16 1672.57
    -4 4 16 884.694
    4 -4 -16 1826.24
    4 -4 -16 1583.98
    4 4 -16 1623.58
    -4 4 16 2982.35
    4 4 -16 2101.56
    4 4 -16 3059.71
    4 -4 -16 3101.55
    4 4 -16 2650.17
    -4 4 16 2658.57
    4 -4 -16 1825.43
    -4 4 16 2245.27
    -4 -4 16 2580.62
    4 4 -16 2666.05
    -4 -4 16 2923.59
    4 -4 -16 2104.7
    4 4 -16 1570.98
    4 4 -15 7385.88
    -4 4 15 8987.19
    -4 4 15 7298
    4 -4 -15 8318.6
    4 -4 -15 8745.72
    4 -4 -15 7291.77
    -4 4 15 8490.92
    -4 4 15 7751.93
    -4 -4 15 8134.54
    -4 -4 15 6456.93
    -4 -4 15 8567.31
    4 4 -15 7206.38
    4 -4 -15 7738.15
    4 4 -15 7331.21
    4 4 -15 7836.19
    4 4 -15 6871.61
    4 -4 -15 7203.05
    -4 -4 14 55739.8
    -4 4 14 62926.4
    4 -4 -14 56617
    4 -4 -14 54415.9
    -4 4 14 58099.3
    4 -4 -14 56278.8
    4 4 -14 55642.4
    4 4 -14 54161
    -4 4 14 62675.4
    4 4 -14 61004.1
    -4 -4 14 58760.6
    4 -4 -14 56238.3
    -4 4 14 56568.9
    -4 -4 14 56510.2
    4 4 -14 56191.1
    4 -4 -14 58600.4
    4 4 -14 56822.7
    -4 -4 13 12999.4
    -4 4 13 13897.7
    -4 4 13 12125.8
    -4 -4 13 12701.4
    4 -4 -13 12898.4
    -4 -4 13 15959
    4 4 -13 14257.6
    4 4 -13 13208.5
    4 -4 -13 14337.5
    4 4 -13 12539.8
    4 -4 -13 14074
    -4 4 13 14058.3
    4 -4 -13 11967.6
    4 -4 -13 14192.1
    4 4 -13 13811.3
    -4 -4 13 14027.2
    4 -4 -13 12642.5
    4 4 -13 12753
    -4 -4 12 223443
    -4 4 12 215579
    4 -4 -12 210272
    4 -4 -12 216212
    4 -4 -12 217706
    -4 4 12 215197
    4 4 -12 212652
    4 4 -12 207455
    4 4 -12 222498
    4 -4 -12 211149
    -4 -4 12 212487
    -4 -4 12 217632
    -4 -4 12 217979
    4 4 -12 216043
    -4 4 12 212834
    4 -4 -12 211440
    -4 4 12 224403
    4 -4 -12 199874
    4 4 -12 209696
    4 4 -11 821.348
    -4 -4 11 1021.01
    -4 4 11 789.669
    -4 4 11 842.008
    -4 -4 11 417.165
    -4 4 11 592.089
    -4 -4 11 482.983
    4 -4 -11 586.867
    -4 4 11 133.955
    4 4 -11 791.997
    4 -4 -11 671.879
    4 -4 -11 805.17
    4 4 -11 530.624
    4 4 -11 514.464
    4 -4 -11 530.528
    4 -4 -11 592.466
    -4 -4 11 1132.11
    4 -4 -11 923.494
    4 4 -11 426.303
    4 -4 -11 545.873
    -4 4 10 32110.1
    -4 -4 10 33531.4
    -4 4 10 30519.3
    -4 -4 10 31081.7
    4 -4 -10 30028.2
    4 4 -10 31812.5
    4 -4 -10 32258.8
    4 -4 -10 31752.7
    -4 -4 10 33706.6
    -4 4 10 34948.7
    4 -4 -10 32771.1
    4 4 -10 31299.1
    4 -4 -10 31514
    -4 -4 10 31492.1
    -4 4 10 33275.8
    4 -4 -10 31333.5
    4 -4 -10 33645.3
    4 4 -9 5384.66
    -4 4 9 5018.62
    4 -4 -9 4916.68
    -4 4 9 4996.19
    -4 4 9 4955.82
    4 4 -9 6065.93
    -4 -4 9 5500.53
    -4 4 9 5748.22
    -4 -4 9 5191.56
    4 4 -9 5465.31
    -4 4 9 5301.47
    4 -4 -9 5533.58
    -4 4 9 4418.43
    4 -4 -9 4988.88
    4 4 -9 5097.49
    -4 -4 9 5713.84
    4 -4 -9 4846.84
    4 -4 -9 5644.66
    -4 -4 9 5185.85
    -4 -4 9 5537.13
    -4 4 8 90019.6
    4 4 -8 85589.8
    -4 -4 8 77742
    -4 4 8 88241.1
    -4 4 8 88838
    4 -4 -8 86538.8
    4 4 -8 82793.4
    -4 -4 8 85729.1
    -4 4 8 82244.2
    -4 4 8 87013.9
    4 -4 -8 83987.1
    4 4 -8 84633.6
    4 -4 -8 86669.6
    4 4 -8 86466
    -4 -4 8 82314.8
    -4 -4 8 81596.3
    -4 -4 8 86890
    4 -4 -8 85000.7
    4 -4 -8 86405.7
    -4 4 8 83062.9
    4 4 -7 19243.9
    -4 4 7 18111
    -4 4 7 20020.8
    4 -4 -7 19217.3
    4 4 -7 18827.6
    -4 -4 7 20004.5
    -4 4 7 20180.6
    -4 -4 7 19084.7
    -4 4 7 18420.8
    4 4 -7 19965.3
    -4 4 7 17769.1
    4 -4 -7 18302.1
    4 4 -7 20333.6
    4 -4 -7 18728.5
    -4 -4 7 19893.1
    4 -4 -7 18461.9
    -4 -4 7 19552
    4 -4 -7 17678.3
    -4 4 7 19180.2
    4 4 -6 184196
    -4 4 6 187108
    -4 4 6 189679
    4 -4 -6 184159
    4 4 -6 179572
    4 -4 -6 192613
    4 -4 -6 178158
    -4 -4 6 183908
    -4 4 6 188446
    -4 4 6 179406
    4 4 -6 185082
    -4 4 6 188496
    4 -4 -6 193393
    4 4 -6 184900
    -4 -4 6 178539
    -4 -4 5 38822.4
    4 4 -5 41283.3
    4 4 -5 40945.9
    -4 4 5 39513.8
    -4 4 5 40453.6
    4 4 -5 41182.2
    4 -4 -5 37620.2
    4 -4 -5 39743.9
    -4 4 5 41699.2
    4 4 -5 42379.9
    4 4 -5 38644.6
    -4 -4 5 40081.6
    4 -4 -5 39491.7
    -4 -4 5 41444.3
    4 4 -5 40993
    -4 4 5 40202.2
    4 -4 -5 41875.4
    4 4 -5 40316.3
    -4 4 5 40182.7
    4 -4 -5 40067.5
    4 -4 -5 40200.9
    4 4 -5 40720.8
    -4 4 4 55269.1
    4 -4 -4 55354.6
    -4 4 4 56577.8
    -4 -4 4 54949.5
    -4 -4 4 53491.5
    -4 4 4 59334.9
    4 -4 -4 56187.5
    4 4 -4 57920.9
    4 4 -4 57467.5
    4 4 -4 56611
    -4 4 4 54335.5
    -4 -4 4 55806.2
    4 4 -4 54202.9
    4 -4 -4 58698.4
    4 -4 -4 61163.5
    4 4 -4 53919.1
    4 4 -4 53728.9
    4 4 -4 55499.8
    4 4 -4 56423.2
    4 -4 -4 57466.4
    4 4 -4 57994.2
    -4 4 4 56714.6
    -4 4 3 3485.34
    4 4 -3 3714.17
    -4 -4 3 4641.59
    4 4 -3 3931.84
    -4 4 3 3318.44
    4 -4 -3 3580.85
    -4 -4 3 3489.6
    -4 -4 3 3576.25
    -4 4 3 2899.74
    4 4 -3 3382.48
    4 -4 -3 3837.67
    4 4 -3 3886.32
    4 4 -3 3811.53
    4 -4 -3 4040.13
    -4 -4 3 3421.11
    4 -4 -3 3846.63
    4 4 -3 3394.7
    4 4 -3 3447.39
    4 -4 -3 3481.37
    -4 4 3 3773.62
    -4 4 2 254200
    -4 -4 2 250982
    -4 4 2 255450
    4 4 -2 261236
    -4 -4 2 248330
    4 4 -2 253329
    -4 -4 2 249638
    -4 4 2 258601
    4 4 -2 244840
    -4 -4 2 254144
    4 -4 -2 245968
    4 4 -2 255337
    4 -4 -2 249014
    4 -4 -2 247283
    4 4 -2 256270
    4 -4 -2 253856
    4 -4 -2 253425
    4 4 -2 249163
    4 4 -1 42819.6
    4 -4 -1 40816.8
    4 4 -1 46255.6
    -4 4 1 42016.3
    4 4 -1 44174.4
    -4 -4 1 42666.3
    4 4 -1 40703.5
    -4 -4 1 44350.6
    4 4 -1 43932
    -4 4 1 43214.6
    4 -4 -1 42722
    4 -4 -1 44280.9
    -4 -4 1 44955.7
    4 4 -1 44885.8
    -4 4 1 41984.8
    -4 -4 1 43870.8
    4 4 -1 43479.9
    4 -4 -1 43138.7
    4 -4 0 293991
    -4 4 0 296656
    -4 -4 0 321911
    4 4 0 324927
    -4 -4 0 316745
    4 4 0 301263
    -4 -4 0 307524
    4 4 0 316596
    4 -4 0 314859
    -4 4 0 305182
    -4 -4 0 311937
    4 4 0 311935
    -4 4 0 316043
    4 -4 0 296282
    4 -4 0 313932
    4 4 0 312977
    -4 4 -1 5325.1
    4 4 1 5609.5
    -4 -4 -1 6359.04
    -4 -4 -1 7023.08
    4 4 1 5910.31
    -4 -4 -1 5903.64
    4 -4 1 5799.53
    -4 -4 -1 5947.42
    -4 4 -1 6067.18
    4 -4 1 5964.44
    -4 4 -1 5367.75
    4 -4 1 5975.08
    4 4 1 5528.11
    4 4 1 5831.61
    4 4 1 4756.5
    -4 -4 -2 69273.9
    4 -4 2 66236.8
    4 4 2 67809
    4 -4 2 65530.1
    -4 -4 -2 66865.5
    4 4 2 66544.4
    -4 -4 -2 67952.4
    4 4 2 68024.7
    -4 4 -2 64366.1
    4 -4 2 66985.1
    -4 -4 -2 68195.9
    -4 4 -2 63779.2
    4 4 2 66645.5
    -4 4 -3 205.534
    4 -4 3 100.787
    -4 -4 -3 310.914
    -4 -4 -3 171.788
    4 4 3 214.181
    -4 4 -3 305.084
    4 4 3 9.75956
    4 -4 3 313.49
    -4 -4 -3 287.686
    4 -4 3 223.306
    4 -4 3 330.191
    4 -4 4 200052
    -4 -4 -4 207183
    4 -4 4 202040
    -4 -4 -4 202803
    4 4 4 202801
    -4 4 -4 208597
    4 -4 4 212167
    4 -4 4 209151
    4 -4 4 202359
    -4 -4 -4 212419
    4 4 4 209741
    4 -4 4 197325
    4 -4 5 1837.71
    4 -4 5 1299.13
    -4 -4 -5 1890.86
    -4 4 -5 1262.57
    -4 -4 -5 2163.48
    4 -4 5 1670.84
    -4 -4 -5 2113.78
    4 4 5 2232.6
    4 4 5 2022.94
    4 -4 5 1636.77
    4 -4 5 2565.63
    4 -4 5 1537.7
    4 -4 6 420720
    -4 -4 -6 433539
    4 -4 6 423895
    -4 4 -6 411184
    4 4 6 427785
    -4 -4 -6 435547
    4 -4 6 426353
    4 4 6 431840
    4 -4 6 436730
    4 -4 6 438705
    4 -4 6 422999
    -4 -4 -7 4901.59
    4 -4 7 5902
    4 -4 7 4852.08
    -4 -4 -7 5204.93
    4 4 7 5036.1
    4 -4 7 4111.65
    4 4 7 5310.2
    4 -4 7 4772.53
    4 -4 7 4247.61
    -4 4 -7 5441.36
    4 -4 7 5385
    4 -4 7 4849.13
    4 -4 8 14328.9
    -4 -4 -8 13883.2
    4 4 8 14496.4
    4 -4 8 13654.1
    4 -4 8 13853.5
    -4 4 -8 13798.3
    4 4 8 11711.3
    4 -4 8 14417.3
    4 -4 8 14593.5
    4 -4 8 14872.5
    -4 -4 -8 14160.2
    4 -4 9 12604.1
    -4 -4 -9 14237.3
    4 4 9 13510.2
    4 -4 9 13888.8
    4 -4 9 13205.1
    4 -4 9 13375.3
    4 4 9 11938.9
    4 -4 9 13866.3
    4 4 9 14884.5
    -4 4 -9 13344.5
    -4 -4 -9 13369.2
    -4 4 -10 15102
    4 -4 10 13537.3
    -4 -4 -10 15392
    4 4 10 15677.6
    4 -4 10 12918.6
    4 -4 10 14521.1
    -4 4 -10 15305
    4 4 10 15467.2
    4 4 10 12428.2
    4 -4 10 14036.8
    4 -4 10 15998.6
    -4 -4 -10 14384.1
    -4 -4 -11 3125.77
    4 -4 11 4434.84
    4 -4 11 3984.96
    4 4 11 4094.98
    4 -4 11 4713.42
    4 4 11 3146.14
    -4 -4 -11 3996.66
    4 4 11 3958.76
    -4 4 -11 3880.06
    -4 4 -11 3699.6
    4 -4 11 4026.15
    -4 4 -11 4113.18
    4 -4 11 5333.04
    -4 4 -12 59198.5
    4 -4 12 55727.6
    -4 -4 -12 61383.6
    -4 4 -12 60463.3
    4 -4 12 62725.5
    -4 4 -12 55678.3
    4 4 12 61118.9
    4 -4 12 64261.9
    4 4 12 60252
    4 -4 12 58311.4
    4 -4 12 63196.3
    -4 4 -12 51709.5
    -4 -4 -12 60230.1
    -4 -4 -13 3795.8
    -4 4 -13 3615.06
    4 -4 13 4393.83
    4 4 13 3697.91
    4 -4 13 3455.55
    4 -4 13 4796.4
    4 -4 13 4554.79
    4 4 13 3853.93
    -4 4 -13 5137.85
    4 4 13 4338.34
    -4 -4 -13 4329.81
    4 4 13 3290.29
    -4 4 -13 4412.51
    4 4 13 4937.52
    4 -4 13 3941.19
    4 -4 14 18473.2
    -4 -4 -14 17413
    4 4 14 21276.2
    4 -4 14 17824.5
    4 4 14 18581
    -4 4 -14 16143.2
    4 4 14 18903.4
    -4 4 -14 16062.1
    4 -4 14 16596.8
    -4 4 -14 18363
    4 4 14 19536.2
    4 -4 14 19961.6
    -4 -4 -14 19345.5
    -4 4 -15 9926.22
    -4 -4 -15 10654.4
    4 -4 15 10072.4
    4 4 15 10245.8
    4 4 15 9394.17
    4 -4 15 10254.6
    4 -4 15 10391.7
    4 -4 15 9355.56
    -4 4 -15 9914.79
    -4 4 -15 10384.4
    4 4 15 10099.3
    -4 -4 -15 9590.56
    -4 -4 -16 5785.81
    -4 4 -16 5490.35
    4 -4 16 5243.26
    4 4 16 4869.56
    -4 -4 -16 6157.64
    4 -4 16 5095.8
    4 4 16 6501.07
    4 4 16 6331.29
    -4 4 -16 5603.56
    4 -4 16 5419.67
    4 -4 16 6291.75
    -4 4 -16 6306.06
    -4 -4 -17 4559.92
    -4 4 -17 4157.49
    4 4 17 4488.91
    4 -4 17 4926.74
    4 -4 17 5200
    -4 4 -17 4115.88
    -4 4 -17 5444.64
    4 4 17 3836.76
    4 4 17 3350.67
    -4 -4 -17 4579.44
    4 -4 17 4754.89
    4 -4 17 3904.2
    -4 4 -18 23701.7
    -4 -4 -18 21132.1
    4 -4 18 24338.5
    4 4 18 23321.3
    4 -4 18 24311.2
    4 4 18 21153.5
    -4 4 -18 23371.4
    -4 4 -18 22669.5
    4 -4 18 23646.7
    4 4 18 21377.4
    -4 -4 -18 20914
    4 -4 19 122.446
    4 4 19 751.85
    4 -4 19 -165.65
    4 -4 19 -859.225
    -4 4 -19 819.493
    -4 -4 -19 192.479
    -4 4 -19 -390.148
    -4 -4 -19 -29.6434
    -4 -4 -20 6931.22
    4 -4 20 7112.27
    4 4 20 4770.29
    4 -4 20 4660.8
    -4 -4 -20 5700.85
    -4 4 -20 4933.49
    -4 4 -20 4861.31
    -4 -4 -21 345.307
    4 -4 21 755.185
    4 4 21 193.178
    4 -4 21 562.244
    -4 -4 -21 554.707
    -4 4 -21 50.5854
    -4 4 -21 266.887
    -4 -4 -22 2530.64
    4 4 22 1398.26
    4 -4 22 912.366
    -4 4 -22 443.2
    4 -4 22 2703.98
    -4 4 -22 548.992
    4 -4 23 267.696
    4 -4 24 1961.75
    -4 6 27 -42.8118
    -4 -6 26 13837.8
    -4 6 26 13174.7
    -4 6 26 17778.8
    4 6 -26 12458.2
    -4 -6 25 2698.98
    -4 6 25 4534.11
    -4 6 25 4051.33
    -4 6 25 2321.92
    -4 6 25 2299.63
    4 6 -25 4211.71
    4 6 -25 5621.74
    4 -6 -25 3436.53
    -4 -6 24 7213.39
    -4 6 24 9232.39
    -4 6 24 10379.2
    -4 6 24 8603.85
    -4 6 24 9262.32
    4 6 -24 7584.76
    4 -6 -24 7684.79
    4 -6 -24 6640.44
    -4 -6 23 2335.22
    -4 6 23 1881.82
    -4 6 23 2937.99
    4 6 -23 2128.57
    -4 6 23 1150.31
    -4 6 23 3022.12
    4 6 -23 2761.32
    4 -6 -23 3011.86
    4 -6 -23 2742.94
    -4 -6 22 2073.08
    -4 6 22 2203.68
    -4 6 22 1442.36
    -4 6 22 1657.92
    4 6 -22 2015.58
    4 6 -22 2675.43
    4 -6 -22 2646.11
    -4 6 22 1459.24
    4 -6 -22 2317.04
    4 6 -22 1860.95
    -4 6 21 235.896
    -4 6 21 -348.386
    -4 6 21 107.372
    4 6 -21 -937.022
    4 6 -21 2460.62
    -4 6 21 1580.73
    4 -6 -21 658.683
    -4 -6 21 286.283
    -4 -6 21 28.5901
    4 -6 -21 591.469
    4 6 -21 788.08
    -4 -6 20 29299.4
    -4 6 20 29038.9
    -4 6 20 28542.9
    4 -6 -20 27970.4
    4 6 -20 25540.5
    -4 6 20 29224.1
    -4 6 20 28141.5
    4 6 -20 26666.3
    4 -6 -20 25766.2
    -4 -6 20 26090.1
    4 -6 -20 30435.9
    4 6 -20 30091.3
    -4 -6 20 26452.2
    4 6 -20 27030.4
    -4 -6 19 9031.74
    -4 6 19 9323.74
    -4 6 19 10655.5
    -4 6 19 9701.16
    4 -6 -19 9470.24
    4 -6 -19 11204.7
    4 -6 -19 9592.96
    -4 6 19 9956.4
    -4 -6 19 9509.69
    4 6 -19 9464.64
    -4 -6 19 9945.56
    4 6 -19 10358.4
    4 6 -19 10528
    4 6 -19 10488.8
    4 -6 -18 63980.2
    -4 6 18 66308.5
    -4 6 18 68175.7
    -4 -6 18 63566.8
    4 6 -18 62180.1
    -4 6 18 70645.6
    4 6 -18 60453.3
    4 6 -18 65463.2
    4 -6 -18 61762.1
    -4 -6 18 66711.4
    -4 -6 18 64886.8
    4 6 -18 64386.9
    4 -6 -18 63485.9
    -4 -6 17 1470.44
    -4 6 17 2517.45
    -4 -6 17 919.336
    -4 6 17 825.345
    4 6 -17 1194.46
    4 -6 -17 1427.23
    4 -6 -17 937.603
    -4 6 17 1150.46
    4 6 -17 1204.37
    4 -6 -17 1425.22
    -4 -6 17 523.367
    4 6 -17 1006.59
    -4 -6 17 1018.3
    -4 -6 16 1684.16
    -4 6 16 1094.79
    -4 -6 16 927.034
    -4 6 16 638.546
    4 6 -16 2695.05
    4 -6 -16 1374.17
    4 6 -16 1512.64
    -4 6 16 1638.32
    -4 -6 16 1342.26
    4 -6 -16 910.624
    -4 -6 16 1758.48
    4 6 -16 1178
    4 -6 -16 1570.81
    -4 -6 15 477.135
    4 -6 -15 89.6229
    -4 6 15 260.986
    -4 -6 15 222.236
    -4 6 15 247.293
    4 6 -15 119.182
    -4 6 15 281.225
    -4 -6 15 110.737
    4 -6 -15 412.183
    4 6 -15 -37.6573
    4 -6 -15 -103.966
    4 -6 -15 -173.627
    4 6 -15 -97.8286
    4 6 -15 298.652
    -4 -6 14 64854.5
    4 -6 -14 59503.4
    -4 6 14 67992.5
    -4 -6 14 63166.3
    -4 6 14 64385.4
    4 -6 -14 62521.7
    -4 6 14 67149.8
    -4 6 14 55199.7
    4 6 -14 61190
    4 -6 -14 63582.6
    4 6 -14 65756.1
    4 6 -14 55757.2
    -4 -6 14 63747.4
    4 6 -14 62602.9
    4 -6 -14 62379.7
    4 -6 -13 5412.97
    -4 -6 13 5799.06
    -4 6 13 4777.61
    -4 -6 13 5346.66
    -4 -6 13 5350.96
    4 6 -13 4834.3
    -4 6 13 3658.58
    4 6 -13 5454.2
    4 -6 -13 4721
    4 -6 -13 4962.14
    -4 6 13 4971.16
    -4 6 13 5209.84
    4 -6 -13 4222.17
    4 6 -13 4622.19
    -4 -6 13 4203.33
    4 6 -13 5132.93
    -4 -6 12 164463
    4 -6 -12 164581
    -4 6 12 166782
    -4 -6 12 168346
    -4 -6 12 168564
    4 6 -12 162946
    -4 6 12 159466
    4 -6 -12 161232
    -4 6 12 166714
    4 6 -12 151481
    4 6 -12 165218
    4 6 -12 166894
    -4 -6 12 170678
    4 6 -12 159876
    4 -6 -12 164657
    -4 6 12 172446
    4 -6 -12 160362
    -4 6 11 18884
    -4 6 11 18629
    -4 -6 11 20647.7
    -4 6 11 20527.6
    4 6 -11 18423.5
    4 6 -11 19884.6
    4 6 -11 19082.8
    -4 -6 11 19287.6
    4 6 -11 20149.8
    4 -6 -11 19765.2
    4 -6 -11 19305.9
    -4 6 11 20657.9
    -4 -6 11 20927.1
    4 -6 -11 18581.6
    4 -6 -11 19490.8
    -4 -6 11 19488.9
    4 6 -11 19182.2
    4 -6 -11 18943.7
    -4 -6 10 58010.3
    -4 6 10 59187
    -4 -6 10 62973.8
    -4 6 10 61203.1
    4 6 -10 59278.2
    -4 -6 10 59209.2
    4 6 -10 61968.9
    -4 6 10 56152
    4 -6 -10 60062.7
    -4 -6 10 57966.5
    -4 6 10 60494.9
    4 -6 -10 60669.6
    4 -6 -10 59320.6
    -4 6 10 60846.3
    -4 -6 10 63313.2
    4 6 -10 58952.7
    4 -6 -10 58310.6
    4 -6 -10 57933.1
    -4 6 9 86478
    -4 -6 9 87066.3
    -4 6 9 82330.3
    -4 -6 9 81885.2
    4 -6 -9 81907.9
    4 6 -9 85048.4
    -4 6 9 82068.7
    4 6 -9 86136.8
    -4 -6 9 91124.3
    -4 -6 9 82163.4
    -4 6 9 86196
    4 -6 -9 85593.3
    4 -6 -9 83762.8
    4 -6 -9 81058.6
    4 -6 -9 83986.9
    4 -6 -9 82696.5
    4 -6 -8 117495
    -4 6 8 121671
    -4 -6 8 129691
    4 -6 -8 120683
    -4 -6 8 121868
    4 -6 -8 114251
    4 6 -8 119257
    4 -6 -8 123221
    -4 6 8 125115
    4 6 -8 122434
    4 -6 -8 118811
    -4 -6 8 117132
    -4 6 8 116281
    -4 6 8 124457
    4 -6 -8 122273
    -4 -6 8 128459
    4 -6 -8 124848
    -4 -6 7 21839
    4 -6 -7 21996.5
    4 6 -7 23582.7
    -4 6 7 21346.9
    -4 -6 7 22717.9
    4 6 -7 24181.8
    -4 6 7 23448.2
    4 -6 -7 23327.1
    -4 -6 7 23452.5
    -4 -6 7 22289.8
    -4 6 7 23345
    4 -6 -7 23056
    4 -6 -7 21590
    -4 -6 7 22914.6
    4 -6 -7 22595.1
    4 6 -7 23367.2
    -4 6 7 23142
    -4 6 6 291564
    4 -6 -6 268046
    4 6 -6 298080
    -4 6 6 294401
    -4 -6 6 295297
    4 6 -6 293358
    4 6 -6 288024
    -4 6 6 293388
    -4 6 6 281590
    -4 -6 6 293780
    4 -6 -6 284155
    4 -6 -6 280995
    4 -6 -6 278928
    -4 -6 6 286993
    -4 -6 6 280347
    -4 -6 6 286757
    4 -6 -6 282754
    -4 6 5 19811.7
    -4 -6 5 21816.1
    4 -6 -5 19981.6
    -4 6 5 21037.2
    -4 6 5 18327.4
    -4 -6 5 19561.7
    4 6 -5 21121.8
    4 6 -5 21330.6
    -4 -6 5 19439.7
    -4 6 5 20105.3
    4 6 -5 21349.7
    4 -6 -5 20791.2
    -4 6 5 19193.1
    -4 6 5 20392.5
    4 -6 -5 21505.1
    -4 -6 5 20513.3
    -4 -6 5 20597.2
    4 -6 -5 19325
    4 -6 -5 20961.4
    -4 6 4 42344.5
    -4 -6 4 42344.6
    4 6 -4 44129.7
    -4 6 4 43274.4
    -4 6 4 42115.8
    -4 -6 4 44807.5
    4 6 -4 44841.2
    4 -6 -4 40446.6
    -4 6 4 40156.8
    -4 -6 4 43620.2
    4 -6 -4 44633.7
    4 6 -4 41796.4
    -4 6 4 45476.7
    -4 6 4 41851.6
    -4 -6 4 45122.5
    -4 -6 4 44097.6
    4 6 -3 556.316
    -4 6 3 296.65
    -4 -6 3 121.297
    4 -6 -3 101.161
    -4 -6 3 220.363
    4 6 -3 265.088
    -4 -6 3 183.607
    -4 6 3 65.7655
    4 6 -3 -48.3706
    -4 6 3 579.831
    4 -6 -3 44.3395
    -4 6 3 119.191
    4 -6 -3 54.5759
    -4 6 3 -36.2271
    4 6 -3 445.885
    -4 6 2 109146
    -4 -6 2 116877
    4 6 -2 123361
    -4 6 2 120474
    -4 -6 2 121845
    -4 6 2 122916
    -4 6 2 119694
    4 6 -2 123423
    4 -6 -2 126046
    4 -6 -2 114764
    4 -6 -2 124145
    -4 -6 2 121300
    4 6 -2 118405
    4 6 -1 33039.7
    -4 6 1 31664.4
    -4 -6 1 32951.1
    4 6 -1 33736.9
    -4 6 1 33028.4
    4 -6 -1 31501.2
    4 -6 -1 32517.9
    4 6 -1 32963
    -4 -6 1 33621.1
    -4 -6 0 280982
    4 6 0 279467
    -4 6 0 285026
    4 6 0 285931
    -4 6 0 285735
    -4 -6 0 275588
    4 -6 0 292283
    -4 6 0 291848
    4 -6 0 285816
    4 6 0 282315
    4 -6 1 6032.03
    -4 6 -1 5926.49
    4 6 1 6593.39
    4 6 1 6394.82
    -4 -6 -1 5018.93
    -4 6 -1 5611.18
    -4 6 -1 5903.94
    -4 -6 -1 5333.04
    4 -6 1 5300.85
    -4 -6 -2 55587
    -4 6 -2 53950.5
    4 6 2 51478.9
    -4 6 -2 54312.9
    -4 -6 -2 53617.6
    4 -6 2 55059.4
    -4 -6 -2 53601.3
    4 6 2 54253.2
    -4 6 -2 53480.9
    4 -6 2 55270.5
    -4 6 -3 9095.96
    -4 -6 -3 8689.94
    -4 -6 -3 10135.8
    -4 6 -3 8678.7
    4 6 3 7747.04
    -4 -6 -3 9467.84
    4 6 3 8453.92
    4 -6 3 8862.34
    4 -6 3 8698.89
    -4 -6 -4 91041.6
    4 -6 4 81790
    -4 -6 -4 87401.3
    4 -6 4 80359
    4 6 4 86833.8
    -4 -6 -4 88051.8
    4 6 4 92779.3
    -4 6 -4 82092.1
    4 -6 4 92099.3
    4 -6 4 83011.9
    -4 6 -4 84147
    4 -6 4 85450.3
    -4 -6 -5 44736.2
    4 -6 5 45450.6
    4 6 5 45328.1
    -4 6 -5 41834.6
    -4 -6 -5 47696.9
    4 6 5 47612.4
    -4 6 -5 48675.1
    4 -6 5 50173.1
    4 -6 5 48596.6
    4 -6 5 46665.9
    -4 -6 -5 48547.6
    4 -6 6 184965
    -4 -6 -6 196541
    -4 -6 -6 191869
    4 6 6 187642
    -4 6 -6 183442
    -4 -6 -6 195281
    4 6 6 202983
    4 -6 6 204028
    4 -6 6 194322
    4 -6 6 186734
    4 -6 7 6515.19
    4 -6 7 6750.61
    4 6 7 6271.07
    -4 -6 -7 5220.63
    -4 6 -7 5681.68
    4 6 7 5913.47
    4 -6 7 6012.56
    4 -6 7 6107.26
    -4 -6 -7 7204.32
    -4 -6 -8 31027
    4 -6 8 30147.5
    4 6 8 28187.9
    4 -6 8 30369
    4 -6 8 27059.8
    4 6 8 29345.3
    4 -6 8 29876.6
    -4 6 -8 27985.4
    4 -6 8 29227.3
    -4 -6 -8 32061.3
    -4 -6 -9 337.625
    4 -6 9 488.156
    -4 6 -9 1075.26
    -4 -6 -9 728.869
    4 6 9 552.421
    4 6 9 118.528
    4 -6 9 185.053
    4 -6 9 71.8924
    4 -6 9 754.399
    4 -6 9 -44.545
    4 -6 10 9963.67
    -4 -6 -10 12091
    4 -6 10 12844
    4 -6 10 10937.4
    4 -6 10 12460.5
    4 6 10 12083.1
    -4 6 -10 10561
    4 -6 10 11199.2
    4 6 10 11850.6
    -4 -6 -10 12593.1
    -4 -6 -11 8112.26
    -4 -6 -11 10262.4
    4 -6 11 8308.95
    4 6 11 8129.87
    4 6 11 9446.46
    -4 6 -11 9264.4
    4 6 11 10100.4
    4 -6 11 9774.72
    4 -6 11 8947.18
    4 -6 11 8169.29
    4 -6 11 8522.25
    4 -6 12 68893.7
    4 -6 12 71384
    -4 -6 -12 69512.1
    4 6 12 64204.3
    4 6 12 74203.5
    -4 6 -12 64868.5
    4 -6 12 70432.7
    4 6 12 67419.7
    4 -6 12 68978.1
    -4 -6 -12 66347
    -4 -6 -13 28973.7
    4 -6 13 28899.3
    -4 -6 -13 26802.4
    4 -6 13 29702
    4 6 13 26191
    4 -6 13 29918.5
    4 6 13 29260.1
    4 -6 13 29796
    -4 6 -13 27566.1
    4 6 13 26997.8
    -4 -6 -14 9601.13
    -4 -6 -14 8735.43
    4 6 14 9685.55
    4 -6 14 8349.16
    -4 6 -14 8256
    4 6 14 8741.07
    4 6 14 9363.18
    4 -6 14 10341.8
    4 -6 14 8665.47
    4 -6 14 9566.59
    4 6 15 837.988
    -4 -6 -15 1066.33
    4 -6 15 490.028
    4 6 15 606.679
    -4 6 -15 535.207
    -4 -6 -15 896.559
    -4 6 -15 1612.11
    4 -6 15 890.204
    4 -6 15 647.797
    4 -6 15 51.9492
    -4 -6 -16 4931.27
    -4 6 -16 5082.49
    4 -6 16 4980.09
    4 6 16 5739.14
    -4 -6 -16 4556.68
    -4 6 -16 5629.81
    4 6 16 5504.4
    4 -6 16 3817.79
    -4 6 -16 6297.02
    4 -6 16 5722.81
    4 -6 16 5600.23
    -4 -6 -17 3054.94
    -4 6 -17 5205.67
    4 -6 17 3031.02
    4 6 17 3752.02
    -4 -6 -17 2632.25
    4 6 17 2672.61
    -4 6 -17 4501.51
    -4 6 -17 3313.99
    4 -6 17 3381.29
    4 -6 17 3918.01
    4 -6 17 4211.1
    -4 6 -18 14842.3
    4 -6 18 14651
    4 6 18 14657
    4 6 18 15533.3
    4 -6 18 14524.3
    -4 6 -18 11922.9
    4 6 18 14486
    4 -6 18 14180.9
    -4 -6 -18 12680.8
    -4 -6 -18 15319.9
    -4 -6 -19 4764.06
    4 -6 19 4377.26
    4 6 19 5250.69
    -4 -6 -19 4846.56
    4 -6 19 4220.94
    4 -6 19 4728.76
    4 6 19 5192.9
    4 6 19 3871.22
    -4 6 -19 4738.66
    -4 -6 -20 6405.03
    4 -6 20 7266.75
    4 6 20 7493.03
    -4 -6 -20 8213.31
    -4 6 -20 6940.23
    4 -6 20 7989.27
    4 -6 20 6428.94
    -4 -6 -21 275.566
    4 6 21 428.245
    4 -6 21 1287.03
    -4 -6 -21 986.305
    4 -6 21 -386.483
    -4 6 -21 -744.658
    4 -6 22 1577.34
    -4 6 -22 792.924
    -4 6 -23 -24.0354
    -4 8 26 10929.3
    -4 -8 25 2367.17
    -4 8 25 2237.94
    4 8 -25 2264.93
    -4 8 25 2272.21
    -4 8 24 5759.98
    -4 8 24 4838.46
    -4 8 24 5283.56
    -4 -8 24 4439.8
    4 8 -24 6517.27
    -4 8 24 5323.57
    4 8 -24 4743.56
    -4 -8 23 -96.2735
    -4 8 23 203.351
    4 8 -23 251.816
    -4 8 23 -854.198
    -4 8 23 59.1335
    4 8 -23 1203.83
    -4 8 23 1053.87
    4 -8 -23 705.782
    4 8 -22 2286.85
    -4 -8 22 844.828
    -4 8 22 2071.62
    -4 8 22 1004.69
    -4 8 22 973.014
    -4 -8 22 867.563
    -4 8 22 1664.73
    4 8 -22 1050.05
    4 -8 -22 1790.3
    4 -8 -22 1081.28
    -4 -8 21 647.722
    -4 8 21 425.636
    4 8 -21 -574.113
    4 8 -21 -546.686
    -4 8 21 -399.203
    -4 8 21 528.465
    4 8 -21 -689.014
    4 -8 -21 525.635
    -4 -8 21 774.451
    4 -8 -21 432.349
    -4 -8 20 34295.7
    -4 8 20 37006.7
    -4 8 20 32699.4
    -4 8 20 36037
    4 8 -20 30545.2
    4 8 -20 33246.8
    4 -8 -20 33811.6
    4 -8 -20 34454
    4 8 -20 32211.4
    -4 -8 20 32619.7
    4 -8 -20 29929.4
    -4 -8 19 4632.78
    -4 8 19 3498.8
    -4 8 19 5097.79
    4 -8 -19 4968.23
    4 8 -19 4528.52
    -4 8 19 4758.79
    4 8 -19 4952.37
    4 -8 -19 3413.19
    -4 -8 19 4231.63
    4 8 -19 4769.52
    4 -8 -19 4915.96
    -4 -8 18 38126.2
    -4 -8 18 39451.7
    -4 8 18 37824.6
    -4 8 18 40335.4
    -4 8 18 36076.3
    4 8 -18 35205.7
    4 8 -18 36685.8
    4 8 -18 35191.2
    4 -8 -18 34207.7
    -4 -8 18 36020.7
    4 -8 -18 34924.7
    4 -8 -18 39016.4
    -4 -8 17 4910.46
    -4 8 17 5060.41
    -4 -8 17 5201.18
    4 -8 -17 5560.41
    -4 8 17 4609.06
    4 8 -17 3956.62
    4 -8 -17 4280.61
    -4 8 17 4098.97
    -4 -8 17 5467.96
    4 8 -17 4970.83
    4 8 -17 5227.72
    4 -8 -17 4496.84
    -4 -8 16 682.691
    -4 -8 16 710.922
    -4 8 16 753.319
    -4 8 16 1507.97
    4 8 -16 1665.28
[truncated: 1,109,330 more chars]
