# Supplementary material for: Crystal structures of organoplatinum complexes containing alkyl­eugenoxyacetate and p-chloro­aniline
Source: Acta Crystallogr E Crystallogr Commun. 2016 Jun 10;72(Pt 7):912–7. doi: 10.1107/S2056989016008872 (PMC4992905; doi:10.1107/S2056989016008872)
Supplement: Supplementary file 2 [file e-72-00912-Isup2.hkl]

#
# h,k,l, Fc-squared, Fo-squared, sigma(Fo-squared), status flag
#
data_I
_shelx_title ' HAI5 in C2/c No.15'
_shelx_refln_list_code          4
_shelx_F_calc_maximum      728.47
_exptl_crystal_F_000      2432.00
_reflns_d_resolution_high  0.8001

loop_
 _space_group_symop_operation_xyz
 'x, y, z'
 '-x, y, -z+1/2'
 'x+1/2, y+1/2, z'
 '-x+1/2, y+1/2, -z+1/2'
 '-x, -y, -z'
 'x, -y, z-1/2'
 '-x+1/2, -y+1/2, -z'
 'x+1/2, -y+1/2, z-1/2'

_cell_length_a    13.8322
_cell_length_b    15.0753
_cell_length_c    21.0367
_cell_angle_alpha  90.000
_cell_angle_beta  106.683
_cell_angle_gamma  90.000

_shelx_F_squared_multiplier     1.000

loop_
 _refln_index_h
 _refln_index_k
 _refln_index_l
 _refln_F_squared_calc
 _refln_F_squared_meas
 _refln_F_squared_sigma
 _refln_observed_status
   2   0   0     222479.30     225007.19      1941.61 o
   4   0   0     147743.12     147668.78       998.02 o
   6   0   0     152307.38     164023.05      1476.74 o
   8   0   0      83643.05      80774.09      1033.78 o
  10   0   0      31737.82      31494.48       613.19 o
  12   0   0      61087.71      59859.56      1106.00 o
  14   0   0      51583.30      52584.07      1090.05 o
  16   0   0      13931.94      14823.23       609.71 o
   3   1   0      38155.74      38045.70       231.18 o
   5   1   0        107.38        341.44        26.04 o
   7   1   0       8326.13       7732.60       144.38 o
   9   1   0      13028.82      13852.94       331.61 o
  11   1   0       5642.12       6063.10       188.70 o
  13   1   0       5486.45       6559.62       265.49 o
  15   1   0       4323.21       5074.82       242.82 o
   2   2   0     530666.25     541383.75      2282.03 o
   4   2   0     126655.71     130009.20       762.78 o
   6   2   0     148663.95     155691.88      1005.83 o
   8   2   0      73114.07      71177.21       669.96 o
  10   2   0      52338.45      51393.61       656.44 o
  12   2   0      37506.83      37615.03       532.81 o
  14   2   0      34126.56      35820.05       667.20 o
  16   2   0      14943.91      15694.20       418.17 o
   1   3   0       2482.48       2753.45        41.07 o
   3   3   0         79.10        427.62        26.76 o
   5   3   0      12874.81      14773.64       170.61 o
   7   3   0       3416.15       3948.06       111.25 o
   9   3   0      11374.65      10518.45       219.12 o
  11   3   0       7177.71       7094.07       221.21 o
  13   3   0       4778.89       5038.75       224.43 o
  15   3   0       3867.50       4051.48       226.78 o
   0   4   0     269357.47     270578.78      1378.78 o
   2   4   0     449264.38     450983.62      1756.23 o
   4   4   0     186105.47     191566.77      1203.34 o
   6   4   0      74989.38      71751.48       544.03 o
   8   4   0      64191.24      64201.15       711.07 o
  10   4   0      38996.26      38277.48       499.55 o
  12   4   0      45191.99      46085.87       604.85 o
  14   4   0      26294.94      27157.21       554.02 o
  16   4   0      14195.03      14473.53       436.12 o
   1   5   0        542.63        568.28        23.08 o
   3   5   0       2861.05       2600.60        59.75 o
   5   5   0      15987.08      16850.06       235.09 o
   7   5   0       1318.06       1843.17        81.71 o
   9   5   0       8608.76       7835.75       176.50 o
  11   5   0      13608.38      13293.77       301.48 o
  13   5   0       3424.88       3999.42       198.85 o
  15   5   0       3064.71       3458.40       215.17 o
   0   6   0     174721.14     177092.30       989.83 o
   2   6   0     190511.22     189756.11       802.61 o
   4   6   0     180071.12     175774.61      1137.17 o
   6   6   0     122600.72     125885.01      1029.62 o
   8   6   0      56158.68      55290.22       581.38 o
  10   6   0      40477.18      40687.96       564.35 o
  12   6   0      41791.21      42832.28       625.78 o
  14   6   0      14828.21      14542.77       474.65 o
   1   7   0       2222.36       2132.96        55.49 o
   3   7   0       6077.72       6241.73       134.30 o
   5   7   0        138.85        350.48        48.01 o
   7   7   0      21606.76      23210.95       440.15 o
   9   7   0       2092.26       2076.61       125.92 o
  11   7   0      12324.20      12909.32       304.19 o
  13   7   0       5192.93       5650.34       242.30 o
  15   7   0        720.41        848.94       143.42 o
   0   8   0      75072.09      72518.96       626.10 o
   2   8   0      95703.30      95139.57       698.17 o
   4   8   0     177964.30     179219.22      1294.31 o
   6   8   0     109580.54     108713.70       984.44 o
   8   8   0      62022.55      61779.40       719.44 o
  10   8   0      50859.11      51594.97       703.54 o
  12   8   0      17903.50      17524.61       414.82 o
  14   8   0      12105.91      11715.86       469.93 o
   1   9   0       5778.14       5966.88       113.01 o
   3   9   0        189.77        317.15        33.50 o
   5   9   0       1038.94       1067.52        90.06 o
   7   9   0       2453.02       2393.78       134.27 o
   9   9   0       6464.63       6809.96       230.67 o
  11   9   0       4149.92       5324.85       247.82 o
  13   9   0       4139.87       4696.79       232.67 o
   0  10   0     120223.84     117201.41      1109.84 o
   2  10   0      60526.20      59750.95       522.29 o
   4  10   0     101277.85      97673.84      1093.24 o
   6  10   0      47467.91      45182.37       532.10 o
   8  10   0      75799.79      75727.12       857.50 o
  10  10   0      35040.39      33878.04       565.74 o
  12  10   0      14272.54      12949.67       409.17 o
  14  10   0      11097.95      10001.42       390.82 o
   1  11   0         89.99        137.42        36.20 o
   3  11   0         17.27        190.46        50.93 o
   5  11   0         27.41        267.06        59.00 o
   7  11   0        397.26        361.30        82.21 o
   9  11   0       3980.81       3723.27       187.90 o
  11  11   0       1713.95       1822.53       184.48 o
  13  11   0       2250.40       1863.47       165.41 o
   0  12   0      12381.90      12170.34       272.61 o
   2  12   0      56051.04      55177.84       543.37 o
   4  12   0      22047.20      21527.97       359.05 o
   6  12   0      63886.43      64279.71       711.14 o
   8  12   0      35559.85      34824.52       571.03 o
  10  12   0      26176.42      26032.49       571.82 o
  12  12   0       8381.78       7938.96       337.17 o
   1  13   0       1367.06       1360.12        88.04 o
   3  13   0          5.74         62.52        72.42 o
   5  13   0       4161.13       4211.87       178.40 o
   7  13   0        642.09        488.82       101.92 o
   9  13   0        121.54        139.38       107.94 o
  11  13   0       1185.41        924.25       141.92 o
   0  14   0      36309.07      35595.23       638.97 o
   2  14   0      21299.54      21716.34       404.65 o
   4  14   0      21144.67      21935.78       447.54 o
   6  14   0      29514.11      30622.35       543.75 o
   8  14   0      21454.17      20369.68       504.39 o
  10  14   0      10729.12      10109.75       375.05 o
   1  15   0        980.39        867.80        97.80 o
   3  15   0       1223.12       1285.58       118.59 o
   5  15   0       1675.36       1663.44       130.72 o
   7  15   0        299.43        288.98       112.10 o
   9  15   0         73.11        175.39       122.46 o
   0  16   0      11724.52      12296.21       514.12 o
   2  16   0      15349.30      14648.35       358.97 o
   4  16   0      18087.51      19986.33       459.83 o
   6  16   0       9706.87       9621.50       323.65 o
   8  16   0      13969.10      14155.99       446.83 o
   1  17   0         24.26         29.84        96.93 o
   3  17   0       2159.67       2112.59       166.96 o
   5  17   0        613.04        337.06       122.02 o
   7  17   0        672.22        537.77       124.59 o
   0  18   0      10015.71      10683.25       523.95 o
   2  18   0       5906.39       5790.44       238.65 o
   4  18   0      10082.04      10091.87       326.38 o
 -15   1   1        530.14        534.83       113.06 o
 -13   1   1       4390.30       4436.31       194.60 o
 -11   1   1       5722.09       5453.01       174.12 o
  -9   1   1       1595.60       1950.82        91.36 o
  -7   1   1       4220.11       4644.86       120.83 o
  -5   1   1      38091.82      42142.99       293.86 o
  -3   1   1      47983.23      50218.75       289.85 o
   3   1   1      67692.20      72855.23       398.31 o
   5   1   1        596.90        783.56        33.49 o
   7   1   1       4394.39       4167.11       107.94 o
   9   1   1        308.09        373.69        57.09 o
  11   1   1        449.19        195.78        66.97 o
  13   1   1         42.70         55.41       104.51 o
  15   1   1          2.71         28.52       106.80 o
 -16   2   1        233.72        156.16       112.41 o
 -14   2   1         74.21        -11.00       105.05 o
 -12   2   1        242.66        411.58        83.85 o
 -10   2   1       2753.88       3236.99       142.37 o
  -8   2   1       1728.98       2006.68       101.05 o
  -6   2   1       6771.60       6298.93       118.98 o
  -4   2   1       1434.46       1177.75        40.60 o
  -2   2   1       6596.92       5863.66        60.75 o
   0   2   1        491.23        520.76        27.68 o
   2   2   1       4612.78       5408.18        65.56 o
   4   2   1        285.12        325.95        24.35 o
   6   2   1       1818.55       1837.62        67.51 o
   8   2   1       5503.45       5161.29       135.13 o
  10   2   1       2535.23       2113.07       137.08 o
  12   2   1         19.17        237.49        83.14 o
  14   2   1         11.81        476.28       128.60 o
  16   2   1         33.05        286.90       122.95 o
 -15   3   1        329.00        390.58       114.37 o
 -13   3   1        138.42        125.32        82.30 o
 -11   3   1       2018.31       1736.76       120.93 o
  -9   3   1        674.79        828.58        78.94 o
  -7   3   1       9584.47      11563.00       194.64 o
  -5   3   1      11667.58      10958.63       129.66 o
  -3   3   1       6384.08       6486.70        82.78 o
  -1   3   1      41026.26      41608.24       209.49 o
   1   3   1      15711.88      16889.46       131.85 o
   3   3   1      23463.48      25489.70       191.22 o
   5   3   1       5262.93       6804.30       128.83 o
   7   3   1       8992.31       9716.44       178.50 o
   9   3   1         53.58        245.34        50.71 o
  11   3   1        454.98        375.73        69.34 o
  13   3   1        361.82        335.60        94.30 o
  15   3   1       2236.58       2089.07       172.28 o
 -16   4   1        981.58        612.19       123.22 o
 -14   4   1       1311.77        729.90       117.40 o
 -12   4   1        334.72        384.57        89.54 o
 -10   4   1       3324.67       3579.77       146.30 o
  -8   4   1       4202.68       4330.91       131.38 o
  -6   4   1      10383.19      10068.38       179.69 o
  -4   4   1      26698.95      26713.73       207.03 o
  -2   4   1      23122.29      24035.09       167.51 o
   0   4   1        380.64        832.28        24.21 o
   2   4   1       2415.22       2098.16        49.17 o
   4   4   1       3823.18       3575.69        79.66 o
   6   4   1       1265.85       1189.01        67.77 o
   8   4   1      21565.91      20965.00       293.19 o
  10   4   1       1299.87       1439.13        89.10 o
  12   4   1        828.51        899.80       142.69 o
  14   4   1        359.44        669.07       127.13 o
 -15   5   1         47.74         45.66       105.62 o
 -13   5   1       1100.33       1329.98       134.34 o
 -11   5   1       1094.19        855.44        90.86 o
  -9   5   1       1426.85       1154.96        71.92 o
  -7   5   1       1202.47       1206.38        74.08 o
  -5   5   1      20029.88      19154.54       254.76 o
  -3   5   1         38.85        120.18        20.32 o
  -1   5   1      16217.97      16690.81       123.48 o
   1   5   1      18776.69      17931.06       129.44 o
   3   5   1      22590.51      24462.28       190.36 o
   5   5   1      15756.29      15219.04       255.99 o
   7   5   1        142.60        388.99        48.01 o
   9   5   1       1748.90       1887.28       104.32 o
  11   5   1        152.43        325.12        75.30 o
  13   5   1       2200.98       2053.30       172.01 o
  15   5   1       1105.40        974.55       153.35 o
 -14   6   1        781.04        834.03       166.41 o
 -12   6   1       9372.84       8561.07       266.68 o
 -10   6   1       2052.23       2110.76       127.43 o
  -8   6   1      13003.31      13062.55       250.23 o
  -6   6   1      13842.27      13799.40       224.58 o
  -4   6   1      22384.75      20253.88       275.12 o
  -2   6   1      22050.12      22512.67       165.46 o
   0   6   1       7181.11       6369.66        69.77 o
   2   6   1       9528.03       9666.17       118.79 o
   4   6   1       3541.87       3580.68       109.86 o
   6   6   1      12513.08      11709.35       205.73 o
   8   6   1       4775.44       4732.67       150.31 o
  10   6   1      17750.04      18270.97       374.06 o
  12   6   1        527.43        748.50       101.97 o
  14   6   1        145.55        295.47       127.18 o
 -15   7   1         18.47         14.09       117.14 o
 -13   7   1        160.58        408.64        99.93 o
 -11   7   1       1657.15       1803.38       126.48 o
  -9   7   1       4291.49       3838.90       167.21 o
  -7   7   1       9349.87       9724.84       201.21 o
  -5   7   1         32.27        350.88        44.99 o
  -3   7   1        925.98       1128.45        57.36 o
  -1   7   1       9409.61      11367.92       128.33 o
   1   7   1      37370.36      35488.22       268.00 o
   3   7   1      20387.14      21258.74       240.53 o
   5   7   1      32917.52      32092.48       423.99 o
   7   7   1        159.46        421.78        53.82 o
   9   7   1       2614.16       2510.12       140.08 o
  11   7   1        512.07        978.33        98.91 o
  13   7   1       2131.81       2074.70       176.07 o
  15   7   1       1474.74       1734.61       169.50 o
 -14   8   1       2981.01       3129.47       219.39 o
 -12   8   1       4386.70       4005.62       184.08 o
 -10   8   1       9938.16       9801.30       289.14 o
  -8   8   1      25183.59      24316.65       415.74 o
  -6   8   1      22116.30      23001.83       374.52 o
  -4   8   1      36064.73      36204.30       375.84 o
  -2   8   1      15619.39      17899.83       221.13 o
   0   8   1       6695.80       5630.21        85.85 o
   2   8   1      22703.56      23288.90       226.21 o
   4   8   1      14742.33      14177.67       225.22 o
   6   8   1      18084.33      17866.12       327.77 o
   8   8   1       7100.69       7895.70       232.87 o
  10   8   1       9393.23       9417.27       278.03 o
  12   8   1       1529.34       1731.79       146.70 o
  14   8   1         31.46        233.28       115.73 o
 -13   9   1       1861.56       2289.27       172.12 o
 -11   9   1        832.74        980.32       113.34 o
  -9   9   1        863.99        895.18        97.75 o
  -7   9   1       1338.48       1351.59       107.44 o
  -5   9   1       2387.31       2588.03       110.82 o
  -3   9   1        139.38        245.50        30.74 o
  -1   9   1       3245.67       3132.51        71.39 o
   1   9   1      12028.63      11060.48       167.00 o
   3   9   1      27902.26      27542.51       299.92 o
   5   9   1      13159.61      12497.58       224.88 o
   7   9   1       9620.09      10127.42       260.99 o
   9   9   1       1669.42       1460.05       131.21 o
  11   9   1       2895.03       3457.05       208.73 o
  13   9   1        951.93        760.21       134.81 o
 -14  10   1       3886.42       3720.93       248.18 o
 -12  10   1       5247.81       5140.21       262.90 o
 -10  10   1      23361.25      23482.05       462.85 o
  -8  10   1      22582.06      23085.80       427.98 o
  -6  10   1      16131.10      15643.83       286.88 o
  -4  10   1      19675.90      19618.81       319.33 o
  -2  10   1      12604.89      14124.77       222.14 o
   0  10   1       5671.71       5820.64       118.55 o
   2  10   1      21070.72      20888.67       237.40 o
   4  10   1      43309.88      42023.04       454.17 o
   6  10   1       6702.34       7088.11       220.56 o
   8  10   1       6836.57       6374.01       226.78 o
  10  10   1       2958.08       2410.10       180.39 o
  12  10   1       2622.45       2262.45       187.89 o
 -13  11   1          8.60         13.25       102.14 o
 -11  11   1       3381.99       3334.37       219.36 o
  -9  11   1        562.83       1163.18       120.78 o
  -7  11   1      23174.71      22231.36       608.05 o
  -5  11   1       4111.33       3762.41       141.81 o
  -3  11   1       5445.70       4913.17       140.85 o
  -1  11   1       9159.20       9042.47       146.40 o
   1  11   1        771.92        985.86        64.85 o
   3  11   1      30319.83      27992.57       343.99 o
   5  11   1      36597.26      35736.00       561.62 o
   7  11   1      20687.40      20795.93       407.89 o
   9  11   1       1818.82       1871.91       158.75 o
  11  11   1       4599.90       4120.31       235.61 o
  13  11   1       1633.02        939.84       214.65 o
 -12  12   1       5775.78       6240.52       298.39 o
 -10  12   1      23764.11      24234.48       545.17 o
  -8  12   1      15297.49      15702.30       370.19 o
  -6  12   1      22010.64      22408.54       386.37 o
  -4  12   1      14561.97      15482.90       287.36 o
  -2  12   1      13357.40      14075.16       214.27 o
   0  12   1       7283.22       7080.18       146.63 o
   2  12   1      24650.13      24539.81       295.80 o
   4  12   1      35386.55      36240.28       476.95 o
   6  12   1      11610.27      13291.79       326.72 o
   8  12   1      12943.10      12697.93       374.28 o
  10  12   1       4457.54       4404.73       245.28 o
  12  12   1       1874.56       1779.06       180.19 o
 -11  13   1        441.08        129.30       122.90 o
  -9  13   1       1235.15       1607.89       139.98 o
  -7  13   1        560.76        298.09        88.81 o
  -5  13   1       5353.44       5250.85       198.58 o
  -3  13   1        448.77        538.13        82.91 o
  -1  13   1       4726.52       4573.19       154.15 o
   1  13   1       6883.75       7391.74       197.71 o
   3  13   1       6180.65       6435.79       213.47 o
   5  13   1      12120.94      11974.49       313.19 o
   7  13   1      16531.81      16938.07       391.03 o
   9  13   1       6330.91       5842.63       271.96 o
  11  13   1       2071.44       1603.54       162.95 o
 -10  14   1      12871.70      12283.57       421.77 o
  -8  14   1      21189.91      21131.78       461.45 o
  -6  14   1      26206.20      26341.36       497.33 o
  -4  14   1       9517.15      10167.49       298.06 o
  -2  14   1       9653.98      10678.69       294.56 o
   0  14   1      24826.57      24866.41       388.11 o
   2  14   1      15999.14      16256.23       348.51 o
   4  14   1      26717.96      27248.02       503.17 o
   6  14   1      24494.05      25971.58       497.70 o
   8  14   1       6772.03       6633.57       340.20 o
  10  14   1       2752.21       2961.35       217.38 o
  -9  15   1       2779.77       3139.46       221.70 o
  -7  15   1       1141.06       1023.17       127.58 o
  -5  15   1       3800.85       3554.94       181.09 o
  -3  15   1       3328.70       3162.88       166.98 o
  -1  15   1       1300.68       1643.89       122.16 o
   1  15   1       6961.07       7280.70       255.44 o
   3  15   1       4074.00       4657.80       199.81 o
   5  15   1      10057.41       9543.15       301.48 o
   7  15   1       8084.03       7733.06       313.38 o
   9  15   1       9717.69       9983.03       374.65 o
  -8  16   1      19605.75      19214.14       513.78 o
  -6  16   1      12498.28      13147.44       372.19 o
  -4  16   1      15078.38      14542.85       388.17 o
  -2  16   1      12423.84      13551.81       343.64 o
   0  16   1      16890.06      17200.45       424.79 o
   2  16   1      19421.72      19699.67       417.03 o
   4  16   1      10864.99      11009.04       338.79 o
   6  16   1      18769.37      18586.76       490.59 o
   8  16   1       5673.64       5812.13       294.92 o
  -7  17   1       2401.40       2504.71       203.04 o
  -5  17   1       3738.75       3639.90       197.67 o
  -3  17   1       1463.19       1342.46       127.15 o
  -1  17   1       3627.13       3137.74       203.35 o
   1  17   1       5759.72       6106.78       227.79 o
   3  17   1       3977.72       4705.94       230.87 o
   5  17   1       5617.57       5597.37       275.65 o
  -4  18   1      15399.21      14617.34       387.60 o
  -2  18   1      13206.12      12852.18       346.25 o
   0  18   1      13384.04      13798.88       439.20 o
   2  18   1      15871.53      14224.68       392.49 o
   4  18   1       6360.40       6042.78       279.43 o
 -16   0   2      17986.06      17663.39       821.42 o
 -14   0   2      14881.58      14688.91       539.99 o
 -12   0   2      54263.14      54440.87       848.31 o
 -10   0   2      30088.64      28542.57       586.18 o
  -8   0   2      46480.04      48490.55      1238.87 o
  -6   0   2     231894.08     235600.62      2003.98 o
  -4   0   2       1715.38       2086.86       100.82 o
  -2   0   2      92326.19      95223.84       728.49 o
   2   0   2     122225.73     123850.77       776.56 o
   4   0   2       5512.13       6544.80       113.45 o
   6   0   2       8075.37       8677.81       191.15 o
   8   0   2      21289.43      22798.03       415.03 o
  10   0   2        201.59       1328.65       179.10 o
  12   0   2        872.96       1602.44       311.37 o
  14   0   2        391.73        853.29       328.61 o
  16   0   2         85.36        686.09       267.05 o
 -15   1   2       4533.40       4580.03       231.96 o
 -13   1   2       8363.51       8763.62       232.22 o
 -11   1   2      19215.65      19199.29       315.76 o
  -9   1   2      28238.42      29349.11       380.75 o
  -7   1   2      97578.52     101100.64       674.46 o
  -5   1   2     216608.47     216758.59       993.56 o
  -3   1   2     222391.41     224227.73       972.50 o
   1   1   2     275211.47     270416.25      1750.49 o
   3   1   2      22604.04      21230.00       178.83 o
   5   1   2      80432.57      82693.39       566.91 o
   7   1   2     122863.36     124439.03       924.05 o
   9   1   2      98182.25      94424.03       878.94 o
  11   1   2      85047.98      85203.62       933.16 o
  13   1   2      35082.83      33317.88       695.35 o
  15   1   2      14521.57      12812.71       416.25 o
 -16   2   2      15140.77      15547.17       442.78 o
 -14   2   2      29895.47      31833.82       789.05 o
 -12   2   2      25197.40      26709.85       666.16 o
 -10   2   2      35522.00      36359.66       494.86 o
  -8   2   2      41165.40      40015.89       452.99 o
  -6   2   2     129307.91     130656.74       740.75 o
  -4   2   2     252102.03     253736.14      1159.12 o
  -2   2   2      85647.09      84749.15       364.75 o
   0   2   2     131308.97     132092.53       574.40 o
   2   2   2     116388.13     121309.00       608.57 o
   4   2   2       6237.29       6630.12        91.16 o
   6   2   2       8361.23       9727.81       171.44 o
   8   2   2      10420.47      11796.48       230.43 o
  10   2   2       1467.91       2214.66       152.86 o
  12   2   2       2133.90       2723.92       181.83 o
  14   2   2       1746.67       2092.09       169.93 o
  16   2   2        198.90        319.04       152.31 o
 -15   3   2       6879.72       6765.16       274.27 o
 -13   3   2      12227.56      11350.24       307.77 o
 -11   3   2      11797.88      11235.28       279.52 o
  -9   3   2      35664.51      36098.96       476.13 o
  -7   3   2     123692.63     126183.12       847.59 o
  -5   3   2     198356.69     201327.50      1084.19 o
  -3   3   2     282880.34     290243.59      1189.04 o
  -1   3   2     400807.62     408364.00      1448.87 o
   1   3   2     132723.28     133106.92       551.36 o
   3   3   2      97855.41      95046.62       511.44 o
   5   3   2     113206.57     111397.98       842.60 o
   7   3   2     127537.79     128981.31      1117.82 o
   9   3   2     119786.22     116768.29      1293.99 o
  11   3   2      53583.68      53465.46       640.98 o
  13   3   2      35242.12      35579.39       578.18 o
  15   3   2      14115.25      14249.65       415.69 o
 -16   4   2      13981.65      14669.14       400.77 o
 -14   4   2      24582.81      24995.13       501.46 o
 -12   4   2      27420.60      27200.83       563.60 o
 -10   4   2      41901.98      43850.20       537.24 o
  -8   4   2      95821.76      97778.91       782.43 o
  -6   4   2      22690.00      21526.19       254.13 o
  -4   4   2     156263.03     155846.98       737.84 o
  -2   4   2      99823.05     100617.21       428.60 o
   0   4   2     166546.41     168422.94       614.39 o
   2   4   2      23537.18      24810.72       176.77 o
   4   4   2      40639.61      41203.43       330.68 o
   6   4   2      25924.26      27810.55       300.78 o
   8   4   2       2769.31       3399.76       116.77 o
  10   4   2       1471.04       1672.47       120.19 o
  12   4   2       2110.63       2588.80       180.60 o
  14   4   2       2178.72       2581.39       176.32 o
 -15   5   2       7740.92       7159.67       314.75 o
 -13   5   2       9867.19       8932.62       267.89 o
 -11   5   2      10056.83       9535.53       249.78 o
  -9   5   2      50688.28      50585.43       602.05 o
  -7   5   2      96398.40      96831.39       847.56 o
  -5   5   2     143535.52     142992.05       913.19 o
  -3   5   2      75473.05      75211.80       385.98 o
  -1   5   2     222497.56     226180.95       869.74 o
   1   5   2     128662.40     129521.84       542.89 o
   3   5   2     170665.84     173854.52       925.88 o
   5   5   2      81155.45      78623.45       712.78 o
   7   5   2      99244.71     101298.80       853.98 o
   9   5   2      76814.92      76417.69      1144.88 o
  11   5   2      42474.35      42201.89       647.72 o
  13   5   2      33377.13      33865.07       647.74 o
  15   5   2      11438.01      11180.79       374.45 o
 -16   6   2      10741.93      11299.49       408.12 o
 -14   6   2      15080.47      15475.01       453.18 o
 -12   6   2      29274.67      27560.79       489.08 o
 -10   6   2      43809.89      44962.23       596.28 o
  -8   6   2      35177.42      35157.60       437.55 o
  -6   6   2      39743.46      39021.86       421.63 o
  -4   6   2      73201.68      73950.11       624.78 o
  -2   6   2      71694.64      69747.31       368.20 o
   0   6   2     128004.78     132032.00       565.15 o
   2   6   2      24769.72      23803.86       203.84 o
   4   6   2      33131.03      33368.39       352.57 o
   6   6   2      12970.86      13881.19       267.40 o
   8   6   2        537.06        806.40        85.65 o
  10   6   2       4609.26       4359.38       185.84 o
  12   6   2        796.54       1138.91       175.06 o
  14   6   2       2182.35       2353.33       197.51 o
 -15   7   2       5276.14       4792.14       272.81 o
 -13   7   2       8274.85       7868.84       259.72 o
 -11   7   2      23428.72      22605.73       409.23 o
  -9   7   2      20414.89      19638.53       375.58 o
  -7   7   2      69520.73      68271.69       637.97 o
  -5   7   2     103100.85     102773.09      1044.40 o
  -3   7   2      77746.80      74559.52       504.34 o
  -1   7   2     121637.33     130762.31       683.18 o
   1   7   2     166856.11     170069.97       814.09 o
   3   7   2      55845.11      54298.46       485.83 o
   5   7   2     159792.88     163029.19      1276.26 o
   7   7   2      76291.11      71398.86      1356.35 o
   9   7   2      38649.65      39071.92       555.73 o
  11   7   2      33993.82      34303.57       628.51 o
  13   7   2      20757.10      21060.87       527.39 o
 -14   8   2      16423.81      15356.24       412.44 o
 -12   8   2      19073.35      18108.76       384.15 o
 -10   8   2      24433.59      24065.47       446.08 o
  -8   8   2      19628.10      18314.59       352.84 o
  -6   8   2      54530.48      54153.33       616.76 o
  -4   8   2      13723.63      13322.14       187.60 o
  -2   8   2      88473.52      88399.40       614.29 o
   0   8   2      31377.98      30696.11       242.76 o
   2   8   2      44613.41      42526.70       510.47 o
   4   8   2      21911.93      22344.25       280.28 o
   6   8   2       3932.82       4096.91       159.40 o
   8   8   2       1397.60       1372.19       107.36 o
  10   8   2       1898.94       2017.19       138.39 o
  12   8   2       3990.22       4169.46       214.36 o
  14   8   2        258.60        414.44       165.34 o
 -13   9   2       9417.12       9474.02       320.71 o
 -11   9   2       9992.92      10148.94       307.91 o
  -9   9   2      24499.55      23911.52       438.04 o
  -7   9   2      58893.74      59869.33       696.21 o
  -5   9   2      23042.85      22487.60       317.28 o
  -3   9   2      67187.45      66998.01       466.57 o
  -1   9   2      30151.06      30088.26       271.23 o
   1   9   2      69384.08      68335.00       485.74 o
   3   9   2      82361.52      83434.49       683.52 o
   5   9   2      78252.80      78909.79       686.12 o
   7   9   2      54381.64      52058.44       646.94 o
   9   9   2      28922.09      28636.51       487.01 o
  11   9   2      20894.46      21314.64       506.12 o
  13   9   2       9081.79       9074.26       356.12 o
 -14  10   2       9731.88       9031.74       331.24 o
 -12  10   2      21840.30      20977.07       511.96 o
 -10  10   2      15986.48      16160.97       379.92 o
  -8  10   2      40206.55      38846.38       570.95 o
  -6  10   2      21515.93      22977.46       351.34 o
  -4  10   2       4563.29       4836.51       129.61 o
  -2  10   2      32962.50      31078.16       330.72 o
   0  10   2      20475.84      19844.48       249.75 o
   2  10   2      35112.72      34638.83       456.19 o
   4  10   2      13507.98      13228.82       220.86 o
   6  10   2       2929.18       3752.07       167.59 o
   8  10   2       3719.67       3569.29       171.39 o
  10  10   2        268.57        172.11        96.43 o
  12  10   2       1754.01       1723.08       179.84 o
 -13  11   2       6964.35       6889.07       287.75 o
 -11  11   2       8869.78       8991.93       301.44 o
  -9  11   2      29069.49      29353.81       517.16 o
  -7  11   2      17567.30      18097.64       348.68 o
  -5  11   2      17829.23      17890.83       308.53 o
  -3  11   2      40537.48      41491.18       371.96 o
  -1  11   2      35670.12      35143.86       321.67 o
   1  11   2      47377.74      48397.65       470.37 o
   3  11   2      93080.56      95276.61       938.98 o
   5  11   2      54356.50      54994.41       608.75 o
   7  11   2      37959.48      39376.23       581.54 o
   9  11   2      18578.98      19770.90       476.15 o
  11  11   2      13426.25      13915.63       427.23 o
  13  11   2       6268.50       6921.11       326.40 o
 -12  12   2      15386.68      15750.06       463.65 o
 -10  12   2      14012.03      13301.10       364.77 o
  -8  12   2       8521.02       9654.19       268.03 o
  -6  12   2      23022.81      23342.53       405.22 o
  -4  12   2      40518.09      40729.00       495.93 o
  -2  12   2       1518.10       1427.18        71.25 o
   0  12   2      23277.69      22454.99       293.50 o
   2  12   2      24892.56      25784.62       378.77 o
   4  12   2       8820.92       9277.78       271.74 o
   6  12   2       1757.10       1375.69       120.00 o
   8  12   2       5586.70       5152.77       245.94 o
  10  12   2       2555.64       2021.62       174.91 o
  12  12   2         45.90        135.14       163.04 o
 -11  13   2      10270.32      10205.96       370.04 o
  -9  13   2      20135.46      20572.78       453.92 o
  -7  13   2       7800.81       6915.51       248.47 o
  -5  13   2      19957.02      19237.60       377.58 o
  -3  13   2      26446.33      24822.38       379.10 o
  -1  13   2      33677.34      34701.02       435.40 o
   1  13   2      21523.47      21897.86       371.13 o
   3  13   2      43980.07      44392.14       575.81 o
   5  13   2      42992.38      40551.11       603.88 o
   7  13   2      26292.96      26375.82       554.37 o
   9  13   2      14356.32      13593.87       416.01 o
  11  13   2       7502.57       7340.05       328.17 o
 -10  14   2       8271.59       7762.90       325.24 o
  -8  14   2       9089.02       9079.89       301.81 o
  -6  14   2      10531.79       9833.86       301.29 o
  -4  14   2      12522.18      12067.69       304.98 o
  -2  14   2       3030.88       3505.56       174.87 o
   0  14   2       7768.14       7740.46       238.29 o
   2  14   2       5169.79       4809.57       174.81 o
   4  14   2       9989.72      10686.24       315.42 o
   6  14   2       7317.13       7598.93       268.47 o
   8  14   2       4156.51       4653.79       253.14 o
  10  14   2       2139.71       2019.54       185.35 o
  -9  15   2       6696.04       7006.09       433.88 o
  -7  15   2       7800.49       7953.88       287.25 o
  -5  15   2       7363.46       6591.88       241.65 o
  -3  15   2       6415.87       6711.17       235.75 o
  -1  15   2      25400.45      25522.09       438.46 o
   1  15   2      20481.99      21602.66       417.64 o
   3  15   2      20064.61      20059.83       441.82 o
   5  15   2      19208.25      17384.35       411.13 o
   7  15   2       9419.04      10212.93       364.74 o
   9  15   2       7434.10       6693.50       315.93 o
  -8  16   2       4689.73       4385.17       252.84 o
  -6  16   2       7360.59       7544.73       282.54 o
  -4  16   2       7321.99       7021.78       258.90 o
  -2  16   2       4917.44       5636.34       216.10 o
   0  16   2        839.41        948.67       116.54 o
   2  16   2       3284.11       3847.49       191.49 o
   4  16   2       2205.62       2515.01       173.08 o
   6  16   2       6028.65       6517.99       294.99 o
   8  16   2       3179.06       3290.67       229.20 o
  -7  17   2       4111.74       3708.65       238.45 o
  -5  17   2       2688.18       2579.05       174.46 o
  -3  17   2      10377.92      11151.92       331.52 o
  -1  17   2      10583.11      10070.95       340.49 o
   1  17   2      13236.26      13419.81       340.96 o
   3  17   2       8439.16       7611.30       297.04 o
   5  17   2      10773.29      10717.94       455.27 o
  -4  18   2       2955.77       2810.20       187.08 o
  -2  18   2       2745.52       2926.75       180.22 o
   0  18   2        148.98        385.27       120.53 o
   2  18   2       1264.32       1858.05       173.31 o
   4  18   2       1495.96       1547.81       158.89 o
 -15   1   3        483.15        495.93       112.54 o
 -13   1   3       1218.15       1566.70       111.50 o
 -11   1   3        873.56       1201.67        92.86 o
  -9   1   3      12633.46      13692.98       249.96 o
  -7   1   3       6330.98       7099.14       134.99 o
  -5   1   3        132.14        960.06        38.93 o
  -3   1   3      61152.19      60540.84       280.86 o
  -1   1   3       5776.82       6190.99        65.11 o
   1   1   3       7664.98       7368.80        68.01 o
   3   1   3       3066.61       3435.51        58.34 o
   5   1   3       5959.11       5206.04       112.67 o
   7   1   3       3321.96       3676.28       110.89 o
   9   1   3        908.60       1262.83        89.51 o
  11   1   3       4900.93       5501.51       229.95 o
  13   1   3        386.49        324.48       126.62 o
  15   1   3        240.80        321.01       113.29 o
 -16   2   3         22.45        119.26       104.54 o
 -14   2   3        643.04        781.77        97.07 o
 -12   2   3       6119.53       6008.91       226.15 o
 -10   2   3        235.60        141.63        53.53 o
  -8   2   3       1221.85       1108.75        72.05 o
  -6   2   3       8944.44       8970.70       132.19 o
  -4   2   3       6401.03       5772.82        74.79 o
  -2   2   3       2347.20       2303.84        32.08 o
   0   2   3        100.29         57.40         8.33 o
   2   2   3       9623.61       9597.03       104.12 o
   4   2   3       1271.28       1017.42        36.28 o
   6   2   3       3415.35       3324.44       103.23 o
   8   2   3         25.51        158.47        56.14 o
  10   2   3       1849.10       1441.10       131.02 o
  12   2   3        815.31        981.99       119.36 o
  14   2   3        570.77        579.79       108.42 o
 -15   3   3        757.57        902.99       141.23 o
 -13   3   3       1485.22       1780.76       144.58 o
 -11   3   3         37.85         -1.24        62.30 o
  -9   3   3      13194.70      13325.59       271.48 o
  -7   3   3        345.61        623.31        56.35 o
  -5   3   3       1271.84       1504.77        51.46 o
  -3   3   3      13399.95      12371.84       108.98 o
  -1   3   3      21209.58      19539.55       114.27 o
   1   3   3      10432.41      10369.21        81.28 o
   3   3   3        491.21        496.20        27.79 o
   5   3   3      20464.44      19833.67       223.93 o
   7   3   3        341.46        668.76        64.87 o
   9   3   3       4408.86       4486.56       135.78 o
  11   3   3         47.98        191.67        72.91 o
  13   3   3         93.34        125.50        92.80 o
  15   3   3        404.88        545.40       116.96 o
 -16   4   3         47.38         19.06       101.91 o
 -14   4   3         11.86         90.14        80.05 o
 -12   4   3        539.31        405.11        78.41 o
 -10   4   3       2359.60       2151.60       120.70 o
  -8   4   3       5355.70       4461.43       133.20 o
  -6   4   3       9334.30       8563.34       155.06 o
  -4   4   3       2854.41       2260.79        51.41 o
  -2   4   3      41625.09      43225.01       225.66 o
   0   4   3      55844.25      55445.09       243.56 o
   2   4   3         55.82        173.09        16.88 o
   4   4   3         14.02        128.36        27.25 o
   6   4   3       7128.84       7322.98       144.15 o
   8   4   3        512.71        585.97        59.83 o
  10   4   3        727.57       1304.38       110.37 o
  12   4   3       1330.38       1696.67       149.39 o
  14   4   3        981.71       1010.58       142.11 o
 -15   5   3        776.08        974.82       135.93 o
 -13   5   3       1800.18       1836.39       132.50 o
 -11   5   3       3176.42       3430.16       155.16 o
  -9   5   3       3234.28       3329.38       123.99 o
  -7   5   3       7471.98       6969.62       183.80 o
  -5   5   3       5310.64       6170.87       120.84 o
  -3   5   3      42100.02      40854.02       254.75 o
  -1   5   3      36253.23      35073.59       195.42 o
   1   5   3       1451.33       1865.83        42.81 o
   3   5   3      36622.37      36195.16       279.59 o
   5   5   3       3315.06       3369.17       102.83 o
   7   5   3       6541.64       6778.11       154.24 o
   9   5   3       4711.09       4391.50       142.89 o
  11   5   3       2649.77       2771.84       193.96 o
  13   5   3        722.89        875.93       146.95 o
  15   5   3        819.38       1052.08       146.01 o
 -16   6   3        736.69        763.84       149.30 o
 -14   6   3        692.48        744.55       107.87 o
 -12   6   3       1935.88       1669.33       125.45 o
 -10   6   3       5128.46       4798.47       183.25 o
  -8   6   3       7147.60       6625.07       176.79 o
  -6   6   3       5725.07       4433.57       127.07 o
  -4   6   3         27.22        119.96        25.77 o
  -2   6   3      20181.01      19804.61       155.26 o
   0   6   3      22780.97      25144.47       172.46 o
   2   6   3       2668.15       1943.27        44.07 o
   4   6   3       5689.82       5456.51       139.65 o
   6   6   3       3480.07       3862.28       103.02 o
   8   6   3       5989.61       5703.70       212.78 o
  10   6   3        185.76        403.16        84.54 o
  12   6   3       1743.03       1883.19       163.98 o
  14   6   3       4991.70       4909.13       247.90 o
 -15   7   3       3001.42       3441.72       233.03 o
 -13   7   3        591.10       1326.07       124.96 o
 -11   7   3      13075.51      13983.78       318.52 o
  -9   7   3       3729.02       3956.58       167.83 o
  -7   7   3       9580.55       8997.87       172.84 o
  -5   7   3      19409.61      19232.85       257.44 o
  -3   7   3      48745.33      51806.63       376.22 o
  -1   7   3      42565.96      42445.52       311.57 o
   1   7   3       1551.78       2016.54        62.20 o
   3   7   3      67328.37      67420.35       569.07 o
   5   7   3      13747.84      14194.42       251.41 o
   7   7   3       6511.56       7133.96       146.03 o
   9   7   3       2355.90       2081.20       157.73 o
  11   7   3      11551.38      11144.33       354.17 o
  13   7   3       1515.90       2383.57       198.21 o
 -14   8   3         87.20        -14.25       102.27 o
 -12   8   3       1836.14       2147.23       139.86 o
 -10   8   3       6516.19       6439.52       225.87 o
  -8   8   3       1455.16       1211.99        79.18 o
  -6   8   3      15939.40      14800.28       374.35 o
  -4   8   3       4829.18       5069.28       104.99 o
  -2   8   3      18666.53      19130.56       200.27 o
   0   8   3       1935.28       1883.16        50.37 o
   2   8   3      13923.01      13965.86       231.82 o
   4   8   3       1698.36       2190.79        90.03 o
   6   8   3        600.10        878.15        81.13 o
   8   8   3         20.92        145.18        89.07 o
  10   8   3        139.69       -103.46       103.46 o
  12   8   3       4257.28       5108.87       259.86 o
  14   8   3       1063.84        997.33       142.27 o
 -13   9   3       7171.33       7518.49       284.77 o
 -11   9   3       8226.19       8533.98       278.71 o
  -9   9   3       9135.48       9855.96       275.82 o
  -7   9   3       8895.67       8806.87       241.73 o
  -5   9   3      16811.92      16637.41       242.70 o
  -3   9   3      21804.18      21687.13       227.70 o
  -1   9   3      18908.54      18342.62       186.21 o
   1   9   3      43865.83      41974.39       374.44 o
   3   9   3      45310.74      46136.45       564.71 o
   5   9   3      31773.76      30320.01       422.15 o
   7   9   3       9168.65       9199.09       259.60 o
   9   9   3       9205.77       8877.24       305.18 o
  11   9   3       2574.90       2773.32       194.88 o
  13   9   3       2242.06       2676.19       210.26 o
 -14  10   3        256.60        -29.88       107.98 o
 -12  10   3       1986.53       2533.76       156.09 o
 -10  10   3       4773.45       5010.47       212.34 o
  -8  10   3      14109.09      14201.51       328.96 o
  -6  10   3       4261.47       4637.75       142.33 o
  -4  10   3         72.04        158.71        32.48 o
  -2  10   3        161.00         97.26        26.61 o
   0  10   3       1532.48       1279.74        59.48 o
   2  10   3        102.18        313.95        66.30 o
   4  10   3         66.88        326.58        49.06 o
   6  10   3       5573.39       6170.43       205.84 o
   8  10   3         43.84         40.58        75.39 o
  10  10   3        293.30        206.55       101.14 o
  12  10   3       1525.51       1873.97       173.05 o
 -13  11   3       7121.85       7897.81       321.96 o
 -11  11   3       7239.97       6445.13       257.74 o
  -9  11   3      18213.88      18322.21       494.31 o
  -7  11   3      11664.97      12402.96       284.55 o
  -5  11   3      21548.27      20442.51       331.30 o
  -3  11   3      26892.05      26940.49       278.31 o
  -1  11   3      13731.95      14104.18       213.73 o
   1  11   3      72900.95      71156.01       602.67 o
   3  11   3      31561.10      34169.95       465.71 o
   5  11   3      17622.43      17415.34       309.53 o
   7  11   3       7449.96       7613.86       277.55 o
   9  11   3      11159.64      10646.43       349.65 o
  11  11   3       3948.04       3282.98       217.16 o
 -12  12   3       2478.81       2062.32       186.70 o
 -10  12   3       3269.43       3566.88       192.21 o
  -8  12   3       7474.49       7478.16       237.13 o
  -6  12   3        192.13        311.84        71.51 o
  -4  12   3       1404.59       1255.65        75.75 o
  -2  12   3        265.99        360.63        43.11 o
   0  12   3        177.07        293.74        51.36 o
   2  12   3       1483.93       1547.83        99.25 o
   4  12   3       1626.10       1570.49       112.19 o
   6  12   3         86.98        374.21        86.52 o
   8  12   3        116.92        381.88       108.09 o
  10  12   3        725.27       1038.28       139.25 o
  12  12   3        138.54       -125.11       125.11 o
 -11  13   3      13612.98      14368.44       433.71 o
  -9  13   3      16548.48      16535.77       415.85 o
  -7  13   3      18240.00      18927.96       409.59 o
  -5  13   3      15466.99      16191.24       313.34 o
  -3  13   3       7414.26       7620.94       169.10 o
  -1  13   3      39748.98      41467.72       459.04 o
   1  13   3      46831.45      45892.95       539.07 o
   3  13   3      28682.02      28838.16       452.83 o
   5  13   3      24689.65      24336.46       455.25 o
   7  13   3      13200.84      12558.70       438.21 o
   9  13   3       4166.51       3766.38       229.79 o
  11  13   3       2476.76       2014.27       190.48 o
 -10  14   3       1028.52       1325.03       156.81 o
  -8  14   3       2339.52       2522.71       167.16 o
  -6  14   3        763.10       1170.97       119.01 o
  -4  14   3         63.49        194.82        75.23 o
  -2  14   3        940.56       1210.89       101.04 o
   0  14   3        230.35        312.13        69.59 o
   2  14   3        557.47        592.25        76.54 o
   4  14   3        300.94        670.44       110.79 o
   6  14   3        595.18        515.21       108.58 o
   8  14   3        890.45        940.95       133.86 o
  10  14   3        654.79       1061.79       152.04 o
  -9  15   3      15147.04      15021.68       442.70 o
  -7  15   3      11195.24      10844.75       331.54 o
  -5  15   3      13783.00      14211.72       347.04 o
  -3  15   3      16660.70      16470.30       366.73 o
  -1  15   3      29116.40      29990.65       477.63 o
   1  15   3      29372.35      30345.79       500.99 o
   3  15   3      31365.09      32516.07       569.74 o
   5  15   3      17415.94      17451.76       454.23 o
   7  15   3      14376.64      14577.10       529.80 o
   9  15   3       3119.25       3137.31       224.10 o
  -8  16   3        104.36        216.65       100.80 o
  -6  16   3        796.00        846.54       117.45 o
  -4  16   3        812.63       1203.17       119.28 o
  -2  16   3        282.96        161.59        82.38 o
   0  16   3        838.90        707.87       105.57 o
   2  16   3         41.74         95.90        80.77 o
   4  16   3        176.31         95.66        97.74 o
   6  16   3       2595.27       2575.06       198.31 o
  -7  17   3      14353.04      12296.61       385.99 o
  -5  17   3      10736.29      11396.39       333.00 o
  -3  17   3      17279.77      17170.27       387.67 o
  -1  17   3      20831.36      21030.67       490.52 o
   1  17   3      20326.99      19947.76       445.44 o
   3  17   3      25122.41      23697.01       516.47 o
   5  17   3      12861.29      13170.01       423.18 o
  -4  18   3       1240.42       1315.74       137.48 o
  -2  18   3        237.30         39.41       122.10 o
   0  18   3        164.72        195.89       106.98 o
   2  18   3        225.74        389.65       123.90 o
 -16   0   4        411.90        718.13       165.80 o
 -14   0   4        164.79        460.79       126.03 o
 -12   0   4       2865.99       2715.12       175.67 o
 -10   0   4       4274.83       3401.37       178.69 o
  -8   0   4        683.23        707.86        93.61 o
  -6   0   4      99262.50     101042.88       759.35 o
  -4   0   4      10533.92      12254.89       151.84 o
  -2   0   4      20592.76      22228.81       179.67 o
   0   0   4     360125.25     354053.59      1344.30 o
   2   0   4      66615.53      61217.89       453.48 o
   4   0   4      54560.82      51486.29       522.60 o
   6   0   4     119851.26     116170.36      1286.29 o
   8   0   4     112657.00     112947.73      1397.73 o
  10   0   4       1621.70       2810.32       242.31 o
  12   0   4      28984.00      28426.89       845.10 o
  14   0   4       9820.66       9545.32       636.23 o
 -17   1   4      14610.56      15368.93       440.48 o
 -15   1   4      28378.71      28051.93       548.58 o
 -13   1   4      28275.99      27280.67       402.83 o
 -11   1   4      54614.36      55668.03       615.31 o
  -9   1   4     140428.70     139691.38      1019.37 o
  -7   1   4     270504.66     273070.41      1510.44 o
  -5   1   4     477419.22     466888.19      1833.64 o
  -3   1   4     281825.28     278595.62      1005.06 o
  -1   1   4     344076.12     353865.19      1105.32 o
   1   1   4     121352.81     122967.15       482.98 o
   3   1   4      67109.34      65034.95       362.67 o
   5   1   4     149626.02     153720.38      1109.78 o
   7   1   4      86895.30      83931.29       684.38 o
   9   1   4      49845.62      46954.36       553.03 o
  11   1   4      26604.89      27523.38       523.44 o
  13   1   4      14143.33      13066.35       421.13 o
  15   1   4       1929.37       1335.34       159.10 o
 -16   2   4         21.04        218.13       104.25 o
 -14   2   4         87.49         99.07        76.14 o
 -12   2   4        122.67        300.27        68.30 o
 -10   2   4       2042.57       1848.09       102.12 o
  -8   2   4      11995.66      12012.42       211.86 o
  -6   2   4       7378.27       7594.44       117.87 o
  -4   2   4      10583.64      10792.06       102.84 o
  -2   2   4      96041.40      99252.21       373.08 o
   0   2   4      43169.79      42559.76       179.33 o
   2   2   4      26652.21      24748.87       163.87 o
   4   2   4      29247.41      29655.51       269.30 o
   6   2   4      95349.75      95060.41       789.16 o
   8   2   4      47203.28      45876.70       488.87 o
  10   2   4      42954.78      40722.64       513.74 o
  12   2   4      14135.81      12907.51       348.69 o
  14   2   4       6449.38       6981.16       349.85 o
 -15   3   4      20816.54      19835.99       461.85 o
 -13   3   4      43700.18      43536.84       626.70 o
 -11   3   4      46313.60      45843.23       775.22 o
  -9   3   4      90345.42      87823.23       857.82 o
  -7   3   4     220695.80     219235.39      1359.58 o
  -5   3   4     246513.44     246745.84      1127.69 o
  -3   3   4     304978.53     306787.16      1165.49 o
  -1   3   4     139829.33     140414.12       497.91 o
   1   3   4      89634.75      89353.87       352.83 o
   3   3   4      60194.76      59904.31       350.96 o
   5   3   4      58117.25      55424.01       745.92 o
   7   3   4      81509.41      79374.22      1144.23 o
   9   3   4      51514.18      52670.46       597.60 o
  11   3   4      17612.95      18712.14       408.17 o
  13   3   4      10554.71      10190.69       313.01 o
  15   3   4       3415.08       3617.00       229.73 o
 -16   4   4        157.02        454.37       115.86 o
 -14   4   4         96.17        280.97        81.40 o
 -12   4   4       2078.88       2554.51       149.13 o
 -10   4   4        184.37        170.83        72.21 o
  -8   4   4      12537.39      11908.06       229.77 o
  -6   4   4       5459.26       5190.77       118.32 o
  -4   4   4      33665.25      34785.37       220.15 o
  -2   4   4        765.10       1148.22        30.72 o
   0   4   4      38043.98      37968.70       189.87 o
   2   4   4      80031.34      77453.76       394.91 o
   4   4   4     119276.68     126769.30       805.32 o
   6   4   4      40481.19      39904.16       520.95 o
   8   4   4      29061.54      26867.58       578.03 o
  10   4   4      35956.27      34227.48       507.14 o
  12   4   4       6103.01       6037.70       244.17 o
  14   4   4       5644.67       5171.23       235.14 o
 -15   5   4      21742.50      21358.40       444.00 o
 -13   5   4      25018.29      26226.30       461.26 o
 -11   5   4      59202.68      58485.79       672.69 o
  -9   5   4      75983.53      75756.92       792.01 o
  -7   5   4     196892.59     193423.55      1349.35 o
  -5   5   4     147278.05     150379.77       955.25 o
  -3   5   4     178612.45     179294.59       747.63 o
  -1   5   4      93528.81      91059.91       389.58 o
   1   5   4     286105.19     293788.22      1080.57 o
   3   5   4      59470.21      58580.82       380.15 o
   5   5   4      39376.31      37529.09       414.51 o
   7   5   4      69559.79      69307.05       900.93 o
   9   5   4      26355.66      27601.64       483.07 o
  11   5   4      18345.59      18826.52       462.54 o
  13   5   4       8468.24       8718.44       333.40 o
  15   5   4       7942.91       7902.04       326.87 o
 -16   6   4        535.25        773.46       163.54 o
 -14   6   4        740.68        593.89        95.85 o
 -12   6   4        174.60        279.95        77.88 o
 -10   6   4       1244.54       1552.21       112.67 o
  -8   6   4      10744.39      10167.93       248.14 o
  -6   6   4      10089.90      10493.53       199.43 o
  -4   6   4      25768.03      26648.62       228.29 o
  -2   6   4       1978.91       2033.73        44.83 o
   0   6   4      22348.02      23538.76       176.42 o
   2   6   4      97082.93      92571.14       478.56 o
   4   6   4      51415.50      52895.69       642.00 o
   6   6   4      46653.86      47544.35       445.62 o
   8   6   4      20376.02      19301.07       315.12 o
  10   6   4      19392.45      20761.18       460.96 o
  12   6   4       9090.82       8273.90       292.85 o
  14   6   4       3668.49       3326.78       210.73 o
 -15   7   4      12666.53      13573.03       392.94 o
 -13   7   4      40776.86      42090.12       618.71 o
 -11   7   4      50319.48      51224.39       642.91 o
  -9   7   4      60138.39      60318.52       706.71 o
  -7   7   4      82078.69      81013.42       668.62 o
  -5   7   4     132155.73     132562.31       934.37 o
  -3   7   4      84363.41      84408.76       474.70 o
  -1   7   4     162558.42     158104.61       756.79 o
   1   7   4     106826.01     105543.28       583.65 o
   3   7   4      83524.70      84587.58       597.67 o
   5   7   4      49138.70      49030.46       770.89 o
   7   7   4      39009.55      39474.20       530.30 o
   9   7   4      23576.25      23318.65       444.65 o
  11   7   4      14481.67      15993.46       433.43 o
  13   7   4       9604.95      10678.81       352.84 o
 -14   8   4          5.00        183.35        94.69 o
 -12   8   4         17.32        112.67        81.28 o
 -10   8   4       8868.75       8875.17       264.58 o
  -8   8   4       2932.91       2989.12       119.68 o
  -6   8   4      10479.58      10068.51       291.05 o
  -4   8   4       1490.62       1482.66        59.09 o
  -2   8   4      28557.67      29944.04       271.16 o
   0   8   4       7383.95       7476.57       102.87 o
   2   8   4      42161.70      41837.39       361.44 o
   4   8   4      45159.02      45516.31       426.51 o
   6   8   4      29830.31      31009.07       443.41 o
   8   8   4      17529.65      18623.05       354.64 o
  10   8   4      12489.81      12272.88       366.42 o
  12   8   4       8873.21       9792.37       358.74 o
  14   8   4       2137.10       2522.29       262.69 o
 -15   9   4      14865.70      14395.45       500.31 o
 -13   9   4      31376.30      32076.84       658.07 o
 -11   9   4      38880.86      40429.59       621.95 o
  -9   9   4      49370.01      51545.56       669.44 o
  -7   9   4      46146.79      45238.09       580.86 o
  -5   9   4      93071.91      92348.90       644.31 o
  -3   9   4      77938.38      78787.50       530.82 o
  -1   9   4     152933.67     152822.02       879.95 o
   1   9   4     111525.55     112358.84       747.51 o
   3   9   4      91334.45      90156.11      1127.76 o
   5   9   4      38296.29      37047.52       506.72 o
   7   9   4      17738.38      18461.03       355.17 o
   9   9   4      22676.82      22237.53       518.65 o
  11   9   4       9503.05       9758.95       352.12 o
  13   9   4       9834.31      10716.52       401.93 o
 -14  10   4         48.90         74.76       107.99 o
 -12  10   4       1074.00        625.55        97.06 o
 -10  10   4       5067.13       5035.21       212.81 o
  -8  10   4       6118.85       6155.65       214.18 o
  -6  10   4       5592.11       5485.74       160.41 o
  -4  10   4        282.78        447.91        40.48 o
  -2  10   4      24149.87      23747.04       237.92 o
   0  10   4      16398.24      16635.32       212.24 o
   2  10   4      17907.17      18537.40       248.57 o
   4  10   4      57634.26      56457.12       736.08 o
   6  10   4       8003.20       8846.26       244.74 o
   8  10   4      12391.39      12660.88       399.75 o
  10  10   4       1816.10       1724.67       161.73 o
  12  10   4       4399.97       4206.15       277.35 o
 -13  11   4      17422.94      17243.90       442.56 o
 -11  11   4      28732.96      29154.68       543.13 o
  -9  11   4      27306.40      25829.69       477.17 o
  -7  11   4      34523.14      33210.38       480.77 o
  -5  11   4      31728.25      29043.45       357.90 o
  -3  11   4      49789.70      49285.68       408.21 o
  -1  11   4      67929.82      68943.66       525.16 o
   1  11   4      59628.90      59723.00       553.23 o
   3  11   4      52864.61      53215.72       612.43 o
   5  11   4      45476.06      43249.15       558.08 o
   7  11   4      11073.70      10706.98       334.57 o
   9  11   4      11401.89      11629.21       374.25 o
  11  11   4       7880.82       7991.12       334.90 o
 -12  12   4        100.92         97.06       112.49 o
 -10  12   4        684.16        368.71        96.88 o
  -8  12   4      11531.26      12452.64       303.52 o
  -6  12   4        524.69        463.64        72.04 o
  -4  12   4       5999.71       6015.54       159.95 o
  -2  12   4      17536.01      17948.91       245.12 o
   0  12   4      12437.12      12464.64       236.21 o
   2  12   4       5926.07       6206.30       185.05 o
   4  12   4       3717.48       3405.81       164.45 o
   6  12   4      16943.70      15880.55       357.48 o
   8  12   4       1724.46       1777.71       158.13 o
  10  12   4       4404.56       4066.34       241.50 o
 -11  13   4      19125.33      20341.24       512.85 o
  -9  13   4      12278.29      12356.16       345.35 o
  -7  13   4      12409.30      12880.62       310.24 o
  -5  13   4      22706.62      22365.30       373.81 o
  -3  13   4      43562.16      43648.82       452.53 o
  -1  13   4      27403.34      27257.80       363.03 o
   1  13   4      38302.00      39450.02       499.97 o
   3  13   4      26397.86      28146.39       452.26 o
   5  13   4      20332.96      20231.01       414.89 o
   7  13   4      10976.92      10875.42       357.64 o
   9  13   4       4745.59       5292.59       271.41 o
 -10  14   4        147.76        -93.67       101.57 o
  -8  14   4        670.87        476.93       136.76 o
  -6  14   4        769.02        600.95        99.95 o
  -4  14   4       4565.00       4815.69       195.27 o
  -2  14   4       5158.03       5173.14       157.96 o
   0  14   4      18244.82      18036.80       348.31 o
   2  14   4       3415.87       3617.79       155.09 o
   4  14   4       3776.15       3807.66       177.72 o
   6  14   4       6148.69       6027.26       271.47 o
   8  14   4       1717.30       1662.80       165.04 o
  10  14   4       1425.71       1039.62       155.38 o
  -9  15   4       9752.38       8784.49       314.25 o
  -7  15   4      19192.64      20114.73       452.71 o
  -5  15   4      10700.52      10651.09       300.54 o
  -3  15   4      18270.50      17185.32       378.20 o
  -1  15   4      16665.53      18396.29       393.06 o
   1  15   4      21818.12      21999.15       423.73 o
   3  15   4      23358.84      23690.32       484.59 o
   5  15   4      11884.69      12646.13       391.76 o
   7  15   4      12592.50      12095.11       402.35 o
  -8  16   4         33.10          0.85       100.61 o
  -6  16   4       2122.67       2269.51       166.76 o
  -4  16   4       3503.61       3338.88       181.01 o
  -2  16   4       8334.11       8732.95       265.62 o
   0  16   4       3582.81       2767.64       203.66 o
   2  16   4       1675.51       1492.42       140.26 o
   4  16   4       1550.80       1197.28       189.83 o
   6  16   4       1208.77       1177.34       159.38 o
  -7  17   4       6401.01       6172.04       273.98 o
  -5  17   4       9823.84       9874.88       313.96 o
  -3  17   4       7832.62       7869.83       267.27 o
  -1  17   4      11024.85      11831.61       393.64 o
   1  17   4       6067.46       5836.26       309.29 o
   3  17   4      14136.15      15624.08       463.14 o
   5  17   4      10126.80      10408.79       381.94 o
  -4  18   4       1658.30       1363.62       126.23 o
  -2  18   4       4962.22       4893.66       253.04 o
   0  18   4       2501.49       2235.66       165.26 o
   2  18   4        821.40        747.58       172.09 o
 -17   1   5         18.84         13.01       114.90 o
 -15   1   5        155.09        -15.21        80.48 o
 -13   1   5         52.13        204.51        63.95 o
 -11   1   5       2715.52       3004.59       127.01 o
  -9   1   5        633.00        736.25        63.02 o
  -7   1   5       1726.76       1957.28        92.88 o
  -5   1   5      11206.17      11038.04       113.70 o
  -3   1   5     191038.12     194479.22       734.34 o
  -1   1   5      35122.44      36161.13       155.10 o
   1   1   5        132.86        231.90        12.64 o
   3   1   5      23824.71      27024.57       203.83 o
   5   1   5       3189.68       3295.40        98.72 o
   7   1   5         58.38        256.46        38.90 o
   9   1   5       3006.72       2813.99       197.89 o
  11   1   5          2.47        140.03        91.16 o
  13   1   5          2.88         68.92       106.90 o
  15   1   5         84.07        103.63       148.70 o
 -16   2   5        191.25        407.22       114.61 o
 -14   2   5         79.73        141.97        86.40 o
 -12   2   5         19.63         89.34        64.35 o
 -10   2   5        161.18        292.66        61.37 o
  -8   2   5       3197.97       3850.44       114.49 o
  -6   2   5       4899.07       4152.04        83.05 o
  -4   2   5      30113.18      30383.34       189.52 o
  -2   2   5      19698.72      19981.55       134.88 o
   0   2   5       3466.59       3377.51        39.20 o
   2   2   5      12292.86      12608.40       109.00 o
   4   2   5        430.78        491.82        37.40 o
   6   2   5      10842.00      10758.42       209.40 o
   8   2   5       1149.07       1253.28        73.71 o
  10   2   5       1045.80        518.75        87.09 o
  12   2   5        657.18        541.14       103.74 o
  14   2   5        102.53         96.88       107.48 o
 -15   3   5       1725.71       1603.06       138.14 o
 -13   3   5        626.77        789.01        97.16 o
 -11   3   5       1192.55       1419.60        97.38 o
  -9   3   5        196.22        125.79        54.58 o
  -7   3   5      29643.46      30069.15       301.93 o
  -5   3   5        234.28        415.98        28.31 o
  -3   3   5      19972.34      20835.05       136.72 o
  -1   3   5        742.04        635.13        18.33 o
   1   3   5       3895.26       3709.55        48.76 o
   3   3   5       7489.88       7999.50       105.82 o
   5   3   5       6739.39       7923.11       300.56 o
   7   3   5        846.19        994.96        88.04 o
   9   3   5        271.03        224.99        68.08 o
  11   3   5       1076.88       1036.60       169.83 o
  13   3   5         39.61        189.20       109.05 o
  15   3   5        395.76        721.02       186.81 o
 -16   4   5        116.14        250.57       108.64 o
 -14   4   5         41.16        170.20        85.74 o
 -12   4   5        404.16        343.89        79.15 o
 -10   4   5        201.29        282.67        66.98 o
  -8   4   5       3499.82       3876.27       130.99 o
  -6   4   5       9563.02       8876.89       137.04 o
  -4   4   5      23977.36      24915.28       176.65 o
  -2   4   5      34417.54      34798.93       191.23 o
   0   4   5        108.08        380.10        17.57 o
   2   4   5       2258.87       3196.97        63.22 o
   4   4   5        805.62       1134.69        58.16 o
   6   4   5       5103.06       4661.12       172.00 o
   8   4   5       6124.18       5385.51       178.99 o
  10   4   5       5688.94       5455.34       207.13 o
  12   4   5       1023.43       1364.82       135.37 o
  14   4   5        141.99       -117.40       117.40 o
 -15   5   5        815.65        554.49        97.96 o
 -13   5   5       5714.00       5888.31       216.06 o
 -11   5   5       4387.95       4367.22       169.29 o
  -9   5   5       7016.51       7384.56       197.69 o
  -7   5   5       4667.24       4283.78       125.54 o
  -5   5   5         97.90        394.31        29.89 o
  -3   5   5       2910.87       2814.75        52.64 o
  -1   5   5        965.36       1151.88        27.84 o
   1   5   5      22141.09      22035.02       152.03 o
   3   5   5      48374.68      53121.32       509.44 o
   5   5   5       6803.61       5608.94       128.05 o
   7   5   5         80.82        100.84        45.77 o
   9   5   5         83.09        223.79        82.53 o
  11   5   5       1615.12       1612.21       157.07 o
  13   5   5        405.59        404.15       112.18 o
 -16   6   5        268.29        372.17       142.42 o
 -14   6   5        242.55        279.68        79.76 o
 -12   6   5         30.54        255.29        82.04 o
 -10   6   5        180.32        323.91        73.37 o
  -8   6   5       3386.24       3713.96       134.23 o
  -6   6   5      17657.99      18164.92       236.30 o
  -4   6   5      12414.79      12492.58       130.29 o
  -2   6   5      21452.08      20466.20       167.96 o
   0   6   5      21362.33      21572.39       170.61 o
   2   6   5       6330.03       7554.71       101.52 o
   4   6   5      28650.74      28502.23       394.62 o
   6   6   5       3425.92       3292.84        97.11 o
   8   6   5       8422.97       9377.15       256.32 o
  10   6   5       1720.31       2031.98       138.58 o
  12   6   5       5327.73       5249.60       236.70 o
  14   6   5        904.24        836.50       131.01 o
 -15   7   5        542.65        381.15        96.70 o
 -13   7   5      11544.74      11010.91       303.58 o
 -11   7   5       9143.78       8942.17       250.56 o
  -9   7   5      11294.15      12110.81       284.41 o
  -7   7   5       1227.19       1196.44        70.21 o
  -5   7   5        625.35       1053.99        60.16 o
  -3   7   5       7155.91       5699.11        86.17 o
  -1   7   5      11176.84      12881.63       141.08 o
   1   7   5      32029.13      32578.83       265.51 o
   3   7   5      16934.43      16385.13       202.32 o
   5   7   5      23363.10      22391.03       394.26 o
   7   7   5        267.74        245.59        70.57 o
   9   7   5       2303.22       2485.45       170.47 o
  11   7   5        152.72        604.51       125.10 o
  13   7   5        506.77        712.57       127.09 o
 -14   8   5       1902.80       1953.14       154.62 o
 -12   8   5        445.90        447.54        93.53 o
 -10   8   5       5688.24       5574.03       210.34 o
  -8   8   5       4094.65       4256.46       130.13 o
  -6   8   5       4915.03       4994.58       133.68 o
  -4   8   5      29750.82      30527.56       284.24 o
  -2   8   5      22281.48      20385.03       178.41 o
   0   8   5      25590.66      23798.27       216.40 o
   2   8   5       9755.34      10235.76       143.70 o
   4   8   5       4581.18       4575.48       136.14 o
   6   8   5       5666.72       5234.48       198.59 o
   8   8   5       3978.74       4650.40       211.20 o
  10   8   5      10712.09      11350.01       356.92 o
  12   8   5       2954.56       3115.67       212.90 o
 -15   9   5       4183.83       4639.20       242.69 o
 -13   9   5       5469.94       5163.67       218.03 o
 -11   9   5      14584.96      14728.93       420.30 o
  -9   9   5       5865.01       5078.46       195.92 o
  -7   9   5       2137.31       2362.22       119.80 o
  -5   9   5       7399.56       7814.19       147.25 o
  -3   9   5      21877.85      21247.99       227.03 o
  -1   9   5      11988.58      12485.68       169.97 o
   1   9   5      16033.25      15654.67       203.07 o
   3   9   5       3540.39       3684.50       154.10 o
   5   9   5      10134.01       9399.12       205.94 o
   7   9   5        304.90        337.93        75.88 o
   9   9   5         57.34        229.75       102.86 o
  11   9   5        150.09         51.08       118.44 o
  13   9   5         24.72        418.68       119.46 o
 -14  10   5        782.34        845.82       132.41 o
 -12  10   5       2382.44       2532.70       154.90 o
 -10  10   5       7084.30       7011.37       245.50 o
  -8  10   5       9090.95       9383.51       264.09 o
  -6  10   5       5324.79       5391.50       153.77 o
  -4  10   5      15323.15      15103.03       203.79 o
  -2  10   5      44007.68      44157.75       377.75 o
   0  10   5      20423.62      19417.41       243.25 o
   2  10   5      33612.53      31017.90       315.53 o
   4  10   5      16950.48      17548.18       309.95 o
   6  10   5       6272.35       6282.02       191.87 o
   8  10   5       2464.50       2669.44       178.82 o
  10  10   5       9620.10       9132.13       337.67 o
  12  10   5       3638.95       3500.08       237.85 o
 -13  11   5       4621.95       5098.98       241.48 o
 -11  11   5      15248.90      14810.69       377.78 o
  -9  11   5       5188.66       5360.25       213.36 o
  -7  11   5       1164.96       1598.09       114.07 o
  -5  11   5      12881.68      14777.73       225.16 o
  -3  11   5       6635.00       6234.15       120.23 o
  -1  11   5      20557.95      20227.75       250.55 o
   1  11   5       6469.61       6047.65       138.00 o
   3  11   5      38770.76      39045.94       468.82 o
   5  11   5       4217.52       4394.68       168.49 o
   7  11   5        135.22        142.21        86.10 o
   9  11   5         44.30        141.20       106.82 o
  11  11   5         20.15        151.04       120.57 o
 -12  12   5       4474.19       4082.76       220.00 o
 -10  12   5       2706.73       2785.44       163.87 o
  -8  12   5       4427.64       3985.52       173.06 o
  -6  12   5       4901.29       4621.74       168.58 o
  -4  12   5      15053.11      15138.67       252.62 o
  -2  12   5      37088.88      37220.54       391.36 o
   0  12   5      19279.82      19893.06       327.83 o
   2  12   5      41344.07      40295.37       459.66 o
   4  12   5      13840.54      13645.57       326.20 o
   6  12   5       5670.19       5610.73       245.88 o
   8  12   5       4637.26       4269.40       229.78 o
  10  12   5       7570.17       6998.96       363.24 o
 -11  13   5       3643.51       3803.40       208.48 o
  -9  13   5       4140.58       3922.49       184.13 o
  -7  13   5      13534.87      13510.24       313.90 o
  -5  13   5       2857.10       3100.91       136.76 o
  -3  13   5      25042.90      24596.96       329.13 o
  -1  13   5      14433.96      14560.88       242.61 o
   1  13   5      14604.92      13947.16       284.83 o
   3  13   5       2799.45       3041.74       150.83 o
   5  13   5       2452.94       2542.16       161.06 o
   7  13   5        183.22        246.49       131.57 o
   9  13   5       1458.93       1705.70       192.01 o
 -10  14   5       3881.62       3655.56       204.02 o
  -8  14   5       2818.05       2230.91       159.51 o
  -6  14   5       6795.75       6630.15       232.21 o
  -4  14   5      11835.24      12056.67       278.21 o
  -2  14   5      11068.93      11229.52       234.91 o
   0  14   5      34644.78      35688.72       513.85 o
   2  14   5      24128.69      22679.35       410.38 o
   4  14   5       9535.93      10047.88       311.12 o
   6  14   5       5808.80       5589.33       297.51 o
   8  14   5       9149.46       9067.32       346.39 o
  -9  15   5       4599.24       4454.99       222.48 o
  -7  15   5       8192.41       8525.18       302.49 o
  -5  15   5       9647.29       8960.03       260.28 o
  -3  15   5       9890.54      10316.56       289.74 o
  -1  15   5      14793.15      14201.21       396.16 o
   1  15   5      11754.51      12374.09       314.72 o
   3  15   5       1687.26       1691.88       130.35 o
   5  15   5       3302.83       2931.82       199.51 o
   7  15   5        231.28        195.35       114.16 o
  -8  16   5       3158.76       3297.90       201.03 o
  -6  16   5       6609.64       6116.12       242.57 o
  -4  16   5      12693.95      13086.62       324.49 o
  -2  16   5      10618.64      10322.96       289.38 o
   0  16   5      22409.97      23155.63       696.75 o
   2  16   5      10602.74      10499.02       358.54 o
   4  16   5      14600.98      14201.96       477.84 o
   6  16   5       6888.94       6480.93       301.42 o
  -7  17   5       6491.52       5940.65       324.88 o
  -5  17   5       7677.31       6843.11       260.59 o
  -3  17   5      10643.97      10419.90       302.56 o
  -1  17   5       6800.80       6885.40       278.80 o
   1  17   5       5830.48       5294.13       270.11 o
   3  17   5       4088.50       4837.23       319.18 o
   5  17   5       1829.51       1711.81       240.09 o
  -4  18   5       9267.91       9724.86       290.37 o
  -2  18   5       9596.33      10027.07       375.15 o
   0  18   5      10726.14      10146.92       377.40 o
   2  18   5      12151.15      13954.81       448.29 o
 -16   0   6      10066.49       9845.64       474.47 o
 -14   0   6      18725.92      19663.92       521.62 o
 -12   0   6      83492.11      81906.45      1007.91 o
 -10   0   6      53089.50      53841.82       876.19 o
  -8   0   6     326939.19     329349.06      4153.24 o
  -6   0   6     206373.97     202918.56      1625.28 o
  -4   0   6     134409.27     133935.67       822.65 o
  -2   0   6      43630.88      51021.52       312.66 o
   0   0   6     155131.83     152789.66       634.48 o
   2   0   6     277154.88     270039.09      1397.38 o
   4   0   6     104653.84     105652.20       962.68 o
   6   0   6     276072.91     281308.22      2439.62 o
   8   0   6      98807.61      94984.89      1122.43 o
  10   0   6      17534.55      17865.82       611.14 o
  12   0   6       7379.87       7716.60       443.05 o
  14   0   6       6868.50       6083.02       386.43 o
 -17   1   6       4880.77       5087.00       255.06 o
 -15   1   6      12447.56      12130.58       299.53 o
 -13   1   6      13425.96      13180.19       287.23 o
 -11   1   6      17596.41      17068.68       299.84 o
  -9   1   6      24777.14      24637.80       350.16 o
  -7   1   6      50998.90      50551.89       437.12 o
  -5   1   6       2747.77       3358.55        58.88 o
  -3   1   6       1154.17       1101.21        30.73 o
  -1   1   6       6505.93       6536.82        54.57 o
   1   1   6        809.92       2053.49        40.82 o
   3   1   6       1488.54       2492.96        54.98 o
   7   1   6       1210.71       2217.92        96.62 o
   9   1   6       5782.61       6405.73       214.68 o
  11   1   6       1124.41       1713.80       137.50 o
  13   1   6       1121.65       1590.83       155.13 o
 -16   2   6       9749.29       8899.45       318.96 o
 -14   2   6      35357.02      36147.32       586.09 o
 -12   2   6      52862.02      54317.77       635.05 o
 -10   2   6     141388.52     141975.34      1069.73 o
  -8   2   6     127516.45     126436.49       793.48 o
  -6   2   6     226156.58     223948.97      1115.11 o
  -4   2   6      95032.45      90937.21       402.45 o
  -2   2   6     162600.00     161508.64       605.96 o
   0   2   6     215230.81     209908.05       718.91 o
   2   2   6     318550.88     316983.91      1165.63 o
   4   2   6     184940.20     182503.56      1251.23 o
   6   2   6     159164.11     160100.44      1212.58 o
   8   2   6      77248.80      74543.23       643.75 o
  10   2   6      31664.75      32272.61       524.37 o
  12   2   6       9380.29       8794.98       297.91 o
  14   2   6       9352.83      10169.49       372.44 o
 -17   3   6       4694.83       4395.52       236.39 o
 -15   3   6       7067.40       7235.57       266.31 o
 -13   3   6      15647.63      16603.62       369.28 o
 -11   3   6      14953.93      16071.61       309.47 o
  -9   3   6      26904.45      26582.84       391.82 o
  -7   3   6      12010.42      10345.36       167.78 o
  -5   3   6      22060.82      20186.28       195.61 o
  -3   3   6       8966.05       9274.31        80.66 o
  -1   3   6        223.12        654.51        22.61 o
   1   3   6        205.90       1026.18        33.81 o
   5   3   6       2368.01       3298.99       130.55 o
   7   3   6        394.75       1333.03        96.36 o
   9   3   6       1017.08       1893.01       110.37 o
  11   3   6       3060.88       3562.07       183.97 o
  13   3   6        646.85       1294.27       140.78 o
 -16   4   6       9408.23       8244.37       307.69 o
 -14   4   6      29194.42      28717.51       521.61 o
 -12   4   6      52499.58      52109.48       631.95 o
 -10   4   6      92055.57      91355.64       832.80 o
  -8   4   6     136103.45     135729.52      1031.87 o
  -6   4   6     213060.16     210914.16      1283.79 o
  -4   4   6     115958.09     114505.77       636.56 o
  -2   4   6     176927.00     181745.20       679.73 o
   0   4   6     153812.72     157965.55       575.32 o
   2   4   6     143223.20     134999.64       717.90 o
   4   4   6     264508.44     264490.53      1537.13 o
   6   4   6     115943.22     119833.65      1008.06 o
   8   4   6      87546.03      87090.54      1019.27 o
  10   4   6      21679.75      21391.17       489.66 o
  12   4   6      16021.45      14590.82       412.83 o
  14   4   6       8205.53       8042.96       317.74 o
 -15   5   6       4331.74       4034.30       196.32 o
 -13   5   6       7636.88       8667.10       244.10 o
 -11   5   6      13657.76      14881.18       288.47 o
  -9   5   6      18387.91      17614.19       306.21 o
  -7   5   6       9004.19       8498.36       153.46 o
  -5   5   6      49814.20      47734.57       358.36 o
  -3   5   6        520.74        489.29        23.87 o
  -1   5   6       5770.12       6670.45        67.22 o
   3   5   6       2587.00       3658.83        96.57 o
   5   5   6        103.05        427.91        50.77 o
   7   5   6       1231.12       1975.95       131.33 o
   9   5   6        118.39        611.33        91.35 o
  11   5   6       3796.32       4464.22       222.93 o
  13   5   6         62.59        320.09       104.07 o
 -16   6   6      12442.28      12045.45       391.20 o
 -14   6   6      20540.10      19854.87       391.09 o
 -12   6   6      42491.34      42240.26       580.17 o
 -10   6   6      78333.98      79395.59       793.93 o
  -8   6   6      63348.29      63434.42       606.22 o
  -6   6   6     134593.08     136508.42       866.80 o
  -4   6   6     177071.33     177201.50       949.42 o
  -2   6   6     141385.20     142457.36       642.30 o
   0   6   6     153340.31     154496.30       731.45 o
   2   6   6     128751.02     128437.34       816.31 o
   4   6   6     121419.24     118886.23      1204.82 o
   6   6   6      73739.87      74677.05       626.04 o
   8   6   6      52631.58      51834.31       602.42 o
  10   6   6      23924.04      23051.80       441.75 o
  12   6   6      17005.80      16508.92       422.52 o
  14   6   6       8320.24       8283.95       353.95 o
 -15   7   6       4554.91       4425.27       211.86 o
 -13   7   6       2933.86       3159.53       179.42 o
 -11   7   6      10076.51      10841.03       274.88 o
  -9   7   6       5391.35       5584.89       180.50 o
  -7   7   6       9345.09       8887.96       173.26 o
  -5   7   6      23036.27      22943.79       259.31 o
  -3   7   6      24718.05      25616.69       219.71 o
  -1   7   6       4547.73       5508.48        84.89 o
   1   7   6       4447.66       4771.63        89.00 o
   3   7   6       1488.45       2268.93        79.53 o
   5   7   6        105.35        433.54        70.95 o
   7   7   6         33.12        425.24        73.23 o
   9   7   6         57.56        590.83        99.29 o
  11   7   6         46.21        671.35       113.32 o
  13   7   6       3808.64       3772.00       244.23 o
 -14   8   6      19642.76      19583.52       428.07 o
 -12   8   6      35353.57      34263.73       536.70 o
 -10   8   6      34463.39      33568.16       502.62 o
  -8   8   6      58109.64      57221.57       825.27 o
  -6   8   6      51079.40      51410.54       582.20 o
  -4   8   6      90637.84      90067.33       736.89 o
  -2   8   6     207533.25     212443.02      1061.48 o
   0   8   6     136581.20     139470.55       927.31 o
   2   8   6      78915.05      77129.10       598.27 o
   4   8   6      48460.52      48713.93       770.73 o
   6   8   6      56069.63      54045.06       680.58 o
   8   8   6      15000.05      15457.24       390.51 o
  10   8   6      32069.83      31198.75       612.51 o
  12   8   6      19136.41      18047.50       592.08 o
 -15   9   6       1498.39       1539.46       153.83 o
 -13   9   6       1984.15       1733.59       158.45 o
 -11   9   6       8373.48       9698.33       272.98 o
  -9   9   6       2569.59       2496.47       141.02 o
  -7   9   6       9747.66       9727.78       212.00 o
  -5   9   6       6768.63       6991.54       133.64 o
  -3   9   6      12648.20      12598.28       208.11 o
  -1   9   6        605.64       1039.52        52.90 o
   1   9   6        929.86       1467.44        67.78 o
   3   9   6        288.97        473.90        50.04 o
   5   9   6       1797.05       2210.26       108.42 o
   7   9   6       1082.64       1528.89       175.26 o
   9   9   6        132.02        239.39       103.57 o
  11   9   6        232.90        473.54       121.96 o
 -14  10   6      13571.51      14207.66       375.75 o
 -12  10   6      20399.40      20931.23       427.99 o
 -10  10   6       6852.13       6591.97       237.44 o
  -8  10   6      77723.18      79108.99       824.47 o
  -6  10   6      40349.11      43353.57       483.16 o
  -4  10   6      64051.52      64495.70       620.17 o
  -2  10   6      86381.00      88009.49       632.48 o
   0  10   6     100135.38     100484.52       726.50 o
   2  10   6      37872.11      39201.49       423.92 o
   4  10   6      38189.64      40176.22       534.56 o
   6  10   6      33038.81      32979.75       531.72 o
   8  10   6      16335.81      18054.91       446.27 o
  10  10   6      18235.76      18245.20       493.82 o
  12  10   6      12994.64      13512.91       445.71 o
 -13  11   6       2729.77       3513.39       190.44 o
 -11  11   6       2935.98       2633.13       167.34 o
  -9  11   6       2161.21       2514.42       140.89 o
  -7  11   6       9992.48      10062.63       253.99 o
  -5  11   6       7483.29       8001.14       179.73 o
  -3  11   6       3894.66       3774.08       124.58 o
  -1  11   6        443.69        709.37        59.06 o
   1  11   6        335.51        541.37        53.23 o
   3  11   6        332.31       1200.63       101.92 o
   5  11   6       1468.39       1979.80       116.20 o
   7  11   6        202.80        434.62        98.49 o
   9  11   6          4.72         38.44       111.54 o
  11  11   6         93.10         -1.80       167.86 o
 -12  12   6       7395.65       7055.07       267.61 o
 -10  12   6      35033.87      34808.50       551.27 o
  -8  12   6       7275.79       7223.30       231.99 o
  -6  12   6      50128.53      50010.34       615.35 o
  -4  12   6      58299.39      59819.59       535.32 o
  -2  12   6      71053.07      72078.79       597.20 o
   0  12   6      65251.89      66841.67       660.87 o
   2  12   6      60938.21      63711.75       702.16 o
   4  12   6      21740.31      21850.88       426.14 o
   6  12   6      12232.22      13428.41       350.60 o
   8  12   6      15475.88      16224.24       445.89 o
  10  12   6      12737.01      13118.04       428.42 o
 -11  13   6       2434.28       2127.49       160.25 o
  -9  13   6       1181.95       1072.67       108.39 o
  -7  13   6        632.93        351.41        78.92 o
  -5  13   6       9149.65       9580.54       233.09 o
  -3  13   6        736.35        975.72        77.60 o
  -1  13   6       2922.83       2929.76       114.99 o
   1  13   6       3607.44       3020.29       136.49 o
   3  13   6        228.38        221.67        72.04 o
   5  13   6         20.38        112.54        84.57 o
   7  13   6         74.40        224.23       104.59 o
   9  13   6        259.70        482.97       125.56 o
 -10  14   6       9022.39       8667.07       304.57 o
  -8  14   6      15715.06      13855.86       368.14 o
  -6  14   6      28833.56      27301.25       488.10 o
  -4  14   6      33505.42      33409.12       458.38 o
  -2  14   6      28730.24      29896.69       401.00 o
   0  14   6      31552.50      31706.82       455.08 o
   2  14   6      23433.12      22567.60       415.47 o
   4  14   6      18997.95      18106.59       409.51 o
   6  14   6       9530.98       9656.83       346.04 o
   8  14   6      12779.40      13053.21       424.98 o
  -9  15   6       1857.83       1176.98       133.50 o
  -7  15   6        304.61        210.60        93.10 o
  -5  15   6        275.41        329.00        83.10 o
  -3  15   6        187.49        475.56        87.39 o
  -1  15   6       1217.93       1420.90       118.10 o
   1  15   6       5016.02       5014.07       200.53 o
   3  15   6        719.73        898.78       101.50 o
   5  15   6         80.08        145.05       129.71 o
   7  15   6        591.73        628.43       129.85 o
  -8  16   6      10126.46       9766.41       331.25 o
  -6  16   6      15569.46      14117.20       363.36 o
  -4  16   6      16431.27      17570.98       362.91 o
  -2  16   6      19910.29      18860.12       412.88 o
   0  16   6      12605.88      11593.27       372.19 o
   2  16   6      11169.73      10399.19       364.51 o
   4  16   6      14461.79      14175.08       426.41 o
   6  16   6       6818.95       6691.98       311.01 o
  -7  17   6        198.20        310.79       110.47 o
  -5  17   6        140.10        292.14       103.57 o
  -3  17   6       1179.12       1602.03       135.52 o
  -1  17   6        174.87        211.78       110.76 o
   1  17   6       2431.25       1877.73       174.84 o
   3  17   6       1916.98       1985.12       187.15 o
  -4  18   6       9648.53       9627.17       293.74 o
  -2  18   6       8350.79       8230.66       345.30 o
   0  18   6       7013.28       6412.06       341.94 o
 -17   1   7        414.28        194.80       110.61 o
 -15   1   7       4345.01       4213.85       175.40 o
 -13   1   7       3854.30       3712.76       148.51 o
 -11   1   7        968.23        977.96        83.70 o
  -9   1   7       5429.33       4878.80       151.97 o
  -7   1   7       8427.07       8357.90       145.47 o
  -5   1   7       4891.73       5637.52        89.12 o
  -3   1   7      11266.09      11619.75       101.78 o
  -1   1   7       4356.08       3782.08        36.34 o
   1   1   7      36377.88      37782.11       175.07 o
   3   1   7         12.04        129.80        20.83 o
   5   1   7       1080.24        866.26        56.07 o
   7   1   7        412.14        583.59        76.99 o
   9   1   7         72.42        421.68        76.31 o
  11   1   7        200.11        269.73        83.57 o
  13   1   7         28.46         70.59       104.24 o
 -16   2   7        298.61        268.41        91.10 o
 -14   2   7        112.80        192.35        80.57 o
 -12   2   7        522.26        509.86        81.50 o
 -10   2   7       8148.89       7692.21       191.78 o
  -8   2   7        212.99        261.98        38.85 o
  -6   2   7       1801.81       2489.61        71.57 o
  -4   2   7      29080.28      27285.97       170.46 o
  -2   2   7       9937.09       9555.16        81.60 o
   0   2   7      20414.74      22708.61       120.98 o
   2   2   7       4230.05       4401.60        65.40 o
   4   2   7       6007.53       5265.05       143.86 o
   6   2   7        621.08        366.52        45.70 o
   8   2   7        223.31        131.22        41.51 o
  10   2   7        293.36        356.30        83.39 o
  12   2   7        238.43        173.42       110.28 o
  14   2   7        104.65        285.66       124.78 o
 -17   3   7        140.18        165.74       100.55 o
 -15   3   7        611.14        334.45        90.39 o
 -13   3   7       1235.52       1046.70       108.40 o
 -11   3   7        183.18         76.53        68.67 o
  -9   3   7      13102.12      13667.36       207.41 o
  -7   3   7       1401.62       1507.02        61.83 o
  -5   3   7         32.23         57.55        17.81 o
  -3   3   7       3437.17       3982.56        50.49 o
  -1   3   7       1189.82        755.88        23.98 o
   1   3   7      35197.15      35680.38       201.19 o
   3   3   7       6415.68       6538.27       117.88 o
   5   3   7       5443.78       4820.80       158.24 o
   7   3   7       2303.14       2158.89        99.04 o
   9   3   7       1130.84       1607.45       127.32 o
  11   3   7         52.58         41.99        85.04 o
  13   3   7         64.79        -37.36       109.28 o
 -16   4   7       1031.24       1456.59       136.08 o
 -14   4   7       1692.34       1725.87       137.77 o
 -12   4   7       3862.39       3704.76       163.43 o
 -10   4   7       5277.83       5562.81       185.70 o
  -8   4   7       1989.63       2254.70        93.02 o
  -6   4   7       4692.79       4736.81        95.54 o
  -4   4   7      12128.94      11864.74       122.40 o
  -2   4   7       5016.26       4575.57        60.65 o
   0   4   7      22895.01      26487.39       159.74 o
   2   4   7       8110.54       8486.43       125.06 o
   4   4   7       2754.17       3053.54        89.93 o
   6   4   7       2213.79       2080.37        98.40 o
   8   4   7        487.52        771.13       102.32 o
  10   4   7       1064.61       1293.94       139.95 o
  12   4   7         11.41        115.79       134.34 o
  14   4   7        994.45       1006.09       167.62 o
 -15   5   7        954.19        966.54       149.37 o
 -13   5   7       1190.72       1149.76       141.27 o
 -11   5   7        343.46        363.40        65.89 o
  -9   5   7        831.99        734.09        63.81 o
  -7   5   7      14586.78      14813.13       183.98 o
  -5   5   7       2037.95       1416.63        55.14 o
  -3   5   7        448.50        439.49        23.86 o
  -1   5   7        115.76        285.92        17.32 o
   1   5   7       1244.87       1844.37        44.89 o
   3   5   7        234.79        352.53        47.15 o
   5   5   7      18375.04      17548.96       265.78 o
   7   5   7       3470.03       3370.27       132.76 o
   9   5   7       3484.56       3344.55       162.73 o
  11   5   7       1410.48        817.11       119.01 o
  13   5   7         30.48        174.51       104.52 o
 -16   6   7       1788.18       2517.34       183.49 o
 -14   6   7       2379.53       2083.18       147.95 o
 -12   6   7       6319.01       6356.81       199.57 o
 -10   6   7       5188.94       5509.26       169.45 o
  -8   6   7      17049.54      15437.95       254.31 o
  -6   6   7      17400.15      16245.44       176.48 o
  -4   6   7      12292.46      14142.13       154.54 o
  -2   6   7      53165.47      51793.09       295.22 o
   0   6   7        483.45       1170.94        37.86 o
   2   6   7      35221.65      36904.03       261.59 o
   4   6   7       3151.62       3844.89       124.69 o
   6   6   7       1703.86       1818.03       108.34 o
   8   6   7        463.44        564.00        74.49 o
  10   6   7       1847.73       1944.41       136.38 o
  12   6   7       1994.05       2053.53       165.01 o
 -15   7   7        162.61        264.01        97.61 o
 -13   7   7        150.51         90.46        80.37 o
 -11   7   7        336.11         77.88        58.32 o
  -9   7   7       2067.80       1913.61       109.87 o
  -7   7   7      13425.81      12676.57       211.63 o
  -5   7   7       2723.44       2057.06        70.55 o
  -3   7   7      23063.49      23407.60       209.14 o
  -1   7   7       1127.88       1668.29        47.98 o
   1   7   7       1770.34       1694.06        52.30 o
   3   7   7        445.99        494.10        42.19 o
   5   7   7      11954.67      12478.68       280.51 o
   7   7   7       9384.99       9413.97       234.03 o
   9   7   7       2868.30       2507.33       153.74 o
  11   7   7       4705.04       4392.74       262.05 o
  13   7   7        107.13        162.39       119.51 o
 -14   8   7       2226.07       2509.52       164.43 o
 -12   8   7       9597.25      10284.01       284.73 o
 -10   8   7       8544.73       8680.62       240.77 o
  -8   8   7       6235.73       6134.81       206.65 o
  -6   8   7      26052.04      25094.92       397.87 o
  -4   8   7      22496.91      22576.31       236.41 o
  -2   8   7      26096.34      24912.65       245.49 o
   0   8   7      22426.61      22942.88       224.62 o
   2   8   7      10067.77      10127.58       182.82 o
   4   8   7       2787.20       2869.12        84.78 o
   6   8   7       2967.01       2771.01       125.60 o
   8   8   7       2456.02       3068.66       184.22 o
  10   8   7       1141.24       1818.62       167.23 o
  12   8   7       2602.25       2805.03       214.00 o
 -15   9   7       1203.92       1464.67       149.41 o
 -13   9   7          0.46         82.03        99.39 o
 -11   9   7       1151.19        848.43       104.80 o
  -9   9   7       5590.10       4957.76       167.78 o
  -7   9   7       3869.77       3560.35       125.35 o
  -5   9   7       9087.00       7845.07       153.91 o
  -3   9   7        562.48        916.23        46.71 o
  -1   9   7        122.31       1026.17        51.77 o
   1   9   7       1656.65       2293.60        92.58 o
   3   9   7       4878.50       4554.36       120.50 o
   5   9   7       1484.23       1405.18        87.17 o
   7   9   7      10101.10       9499.76       319.16 o
   9   9   7       7423.71       6957.38       280.52 o
  11   9   7       2221.26       2347.40       191.53 o
 -14  10   7       4716.93       4284.70       229.97 o
 -12  10   7       4919.94       4867.44       207.02 o
 -10  10   7       7004.68       6482.75       234.20 o
  -8  10   7      21371.83      22027.24       381.64 o
  -6  10   7      17931.71      16897.24       286.04 o
  -4  10   7      51171.94      49457.30       456.21 o
  -2  10   7      36127.93      36360.74       353.30 o
   0  10   7      21688.62      22093.93       247.18 o
   2  10   7       1427.80       1640.86        73.13 o
   4  10   7      13333.64      13724.83       321.60 o
   6  10   7       5254.08       5662.95       220.31 o
   8  10   7       5224.88       5692.89       256.71 o
  10  10   7       3489.87       3996.14       236.21 o
  12  10   7       4689.06       4850.48       280.12 o
 -13  11   7       1801.94       1730.03       150.38 o
 -11  11   7        153.31         21.06        89.70 o
  -9  11   7        228.17         20.73        72.18 o
  -7  11   7        200.98        148.05        57.03 o
  -5  11   7       6877.73       6540.94       164.70 o
  -3  11   7        259.38        440.89        55.06 o
  -1  11   7      10315.94       9602.63       175.72 o
   1  11   7        559.12       1226.25        79.57 o
   3  11   7        371.12        566.03        93.48 o
   5  11   7        609.57        641.71       126.34 o
   7  11   7       4057.75       4012.58       216.95 o
   9  11   7       6169.35       5586.33       269.30 o
  11  11   7       1231.44        891.93       165.47 o
 -12  12   7       3476.36       3245.23       179.44 o
 -10  12   7      15625.88      16066.07       363.97 o
  -8  12   7      15923.15      16336.36       345.64 o
  -6  12   7      21513.49      20924.23       357.76 o
  -4  12   7      51802.67      49989.65       482.51 o
  -2  12   7      31987.15      32233.55       368.57 o
   0  12   7      13881.43      13708.33       266.96 o
   2  12   7       5584.70       5703.62       195.25 o
   4  12   7      11888.65      11502.62       306.66 o
   6  12   7       3779.83       3489.80       188.63 o
   8  12   7       3753.19       3897.37       233.58 o
  10  12   7       6644.02       6941.52       362.33 o
 -11  13   7        411.85        621.96       108.24 o
  -9  13   7         89.25        145.24        84.73 o
  -7  13   7       1877.07       1861.52       126.78 o
  -5  13   7       2302.66       2519.65       122.10 o
  -3  13   7       2308.78       2582.57       111.63 o
  -1  13   7       6535.92       6825.07       186.64 o
   1  13   7       4227.18       4517.82       175.10 o
   3  13   7       1790.94       1810.81       130.40 o
   5  13   7       1771.00       1741.83       132.25 o
   7  13   7       4510.58       5346.17       261.93 o
   9  13   7       3606.37       4613.38       259.26 o
 -10  14   7       7499.05       7442.42       281.00 o
  -8  14   7      14187.67      15453.38       384.50 o
  -6  14   7      25355.86      25486.44       472.32 o
  -4  14   7      31466.43      30847.37       439.91 o
  -2  14   7      29015.06      29985.34       404.35 o
   0  14   7      14068.18      13576.01       289.74 o
   2  14   7       8138.00       8348.56       257.98 o
   4  14   7       2454.99       2479.51       163.01 o
   6  14   7       8759.42       7688.35       314.48 o
   8  14   7       5399.58       4795.16       265.77 o
  -9  15   7        284.40         69.61       101.75 o
  -7  15   7        225.14        512.43       102.84 o
  -5  15   7        506.36        605.91        92.90 o
  -3  15   7       8390.02       8917.63       261.32 o
  -1  15   7       1751.13       1590.26       109.05 o
   1  15   7       6954.96       7411.57       268.62 o
   3  15   7       2483.58       2394.09       158.52 o
   5  15   7       3154.72       3758.62       201.23 o
   7  15   7       1102.12       1323.18       156.74 o
  -8  16   7      14271.72      13242.64       417.46 o
  -6  16   7      22215.11      23067.77       481.63 o
  -4  16   7      18710.79      18246.45       369.22 o
  -2  16   7      23210.92      23301.41       530.84 o
   0  16   7       9557.57       9336.07       332.20 o
   2  16   7      13582.76      12667.78       402.09 o
   4  16   7       5914.90       5168.93       292.76 o
   6  16   7       6499.08       6337.60       372.43 o
  -5  17   7       2349.99       2213.97       143.89 o
  -3  17   7       2231.85       2361.64       161.44 o
  -1  17   7       1389.43       1166.76       139.13 o
   1  17   7       4609.44       4398.87       275.23 o
   3  17   7       3201.39       3409.90       280.53 o
  -2  18   7      12457.33      10962.40       432.22 o
   0  18   7      13090.64      14476.00       501.53 o
 -16   0   8      31401.36      31128.92       723.44 o
 -14   0   8      60085.45      60525.93       901.87 o
 -12   0   8      23279.31      24636.65       543.26 o
 -10   0   8      96190.63      95643.13      1290.55 o
  -8   0   8      90380.73      88836.65      1042.58 o
  -6   0   8     104574.91     102239.62       778.31 o
  -4   0   8      91024.86      93231.05       700.86 o
  -2   0   8      95271.71      99839.07       547.07 o
   0   0   8     181278.75     174331.62       872.25 o
   2   0   8      44389.23      42668.34       402.74 o
   4   0   8      63882.11      68189.68       669.10 o
   6   0   8       4427.62       4873.83       290.47 o
   8   0   8       4264.40       4173.18       222.42 o
  10   0   8       5977.42       5580.80       314.95 o
  12   0   8        729.78        599.58       163.15 o
  14   0   8       1827.52       2314.71       267.81 o
 -17   1   8       2090.14       1967.43       171.25 o
 -15   1   8      11703.78      11134.78       276.83 o
 -13   1   8      15185.69      13717.86       282.62 o
 -11   1   8      26157.15      24253.30       386.30 o
  -9   1   8      24385.97      25368.99       334.54 o
  -7   1   8      67346.70      67512.07       472.55 o
  -5   1   8      64034.14      59094.11       419.73 o
  -3   1   8     159180.67     159944.89       618.61 o
  -1   1   8     184941.41     190805.94       657.03 o
   1   1   8     244161.39     244883.23       834.64 o
   3   1   8     212487.48     205494.39       987.09 o
   5   1   8      69357.90      71611.48       586.45 o
   7   1   8      49246.68      48207.29       525.91 o
   9   1   8      11445.78      12923.86       313.29 o
  11   1   8      15905.37      18447.31       558.16 o
  13   1   8       9988.44      11020.28       480.17 o
 -16   2   8      14565.84      14121.17       345.65 o
 -14   2   8      37124.06      37268.73       593.61 o
 -12   2   8      71169.84      69543.94       708.81 o
 -10   2   8      79416.94      78310.74       773.86 o
  -8   2   8      71924.70      71848.82       603.92 o
  -6   2   8      84381.80      83818.72       558.36 o
  -4   2   8      28772.77      28859.03       230.91 o
  -2   2   8      55175.84      55033.46       267.10 o
   0   2   8      70285.22      69812.20       355.25 o
   2   2   8      86707.48      87421.75       538.49 o
   4   2   8      30550.90      30307.86       330.71 o
   6   2   8       9967.83       9915.19       219.16 o
   8   2   8      13720.31      14089.74       314.78 o
  10   2   8        669.41       1100.31       120.26 o
  12   2   8        359.07        811.55       130.16 o
  14   2   8       1499.16       2028.06       193.75 o
 -17   3   8       2460.00       2793.03       198.02 o
 -15   3   8       5547.72       5139.88       226.42 o
 -13   3   8      19305.48      18936.30       394.82 o
 -11   3   8      17865.01      17076.29       339.29 o
  -9   3   8      32008.55      31030.09       385.63 o
  -7   3   8      40609.24      41132.54       340.33 o
  -5   3   8      53436.83      51000.59       318.27 o
  -3   3   8      49757.57      49231.40       266.98 o
  -1   3   8     198054.91     200145.44       695.46 o
   1   3   8     175948.95     176385.88       674.19 o
   3   3   8     115684.67     115261.17       649.00 o
   5   3   8      75291.59      76021.41       859.37 o
   7   3   8      23650.39      23586.26       446.66 o
   9   3   8      20226.82      20355.78       425.58 o
  11   3   8      11885.48      12292.45       363.62 o
  13   3   8      12271.69      11968.40       395.15 o
 -16   4   8      17266.04      17402.10       439.77 o
 -14   4   8      27155.57      26927.67       500.49 o
 -12   4   8      63233.81      64464.61       775.39 o
 -10   4   8      37126.07      35583.77       456.14 o
  -8   4   8      80618.38      80436.93       631.78 o
  -6   4   8      49883.88      49732.30       355.14 o
  -4   4   8      54183.30      52509.68       319.35 o
  -2   4   8      71872.11      68956.17       343.94 o
   0   4   8      45189.98      48256.64       267.96 o
   2   4   8      46596.82      46701.72       508.41 o
   4   4   8       9475.58       8686.35       167.53 o
   6   4   8      27262.54      27427.25       361.97 o
   8   4   8       3028.37       3643.70       177.19 o
  10   4   8        676.93       1064.70       117.64 o
  12   4   8       1695.00       2408.24       187.63 o
 -15   5   8       8238.49       7982.30       289.12 o
 -13   5   8      15577.65      15510.05       322.16 o
 -11   5   8      11899.22      11426.45       248.72 o
  -9   5   8      27458.00      25894.38       346.12 o
  -7   5   8      19271.83      20593.41       261.59 o
  -5   5   8     108720.12     111123.76       764.95 o
  -3   5   8      80300.35      75381.16       404.39 o
  -1   5   8     114765.95     111711.31       729.32 o
   1   5   8     148356.05     148074.42       697.04 o
   3   5   8      55926.56      55442.31       477.93 o
   5   5   8      71860.19      71145.41       625.71 o
   7   5   8      26564.53      25434.60       364.43 o
   9   5   8      32191.16      31018.00       466.08 o
  11   5   8       5775.93       6126.48       247.37 o
  13   5   8       9745.91       9767.97       372.77 o
 -16   6   8      16017.34      16746.77       438.42 o
 -14   6   8      19250.44      20558.38       420.43 o
 -12   6   8      41508.88      40842.22       525.52 o
 -10   6   8      52742.37      52920.28       565.56 o
  -8   6   8      50995.70      50296.82       678.13 o
  -6   6   8      53008.48      53946.87       425.45 o
  -4   6   8      75155.66      75008.12       507.94 o
  -2   6   8      45060.59      42637.92       306.95 o
   0   6   8      31973.81      33611.03       257.91 o
   2   6   8      26284.69      26204.64       283.46 o
   4   6   8      20041.24      18175.63       275.15 o
   6   6   8      28819.99      30779.85       430.62 o
   8   6   8       2546.45       3282.78       149.95 o
  10   6   8       1706.01       2403.19       153.66 o
  12   6   8       2376.98       3414.96       196.80 o
 -15   7   8       3882.36       4084.28       217.03 o
 -13   7   8      10853.26       9881.22       285.01 o
 -11   7   8      12258.47      12184.73       264.41 o
  -9   7   8      19854.13      19864.12       290.92 o
  -7   7   8      33361.96      33789.49       351.43 o
  -5   7   8      39321.81      40234.52       345.44 o
  -3   7   8      76222.39      73610.77       445.24 o
  -1   7   8      80992.86      78244.28       390.53 o
   1   7   8      81532.09      79800.10       625.68 o
   3   7   8      43909.27      41991.19       385.69 o
   5   7   8      31437.48      31427.74       424.52 o
   7   7   8      45754.53      43382.64       520.55 o
   9   7   8       9306.19       8373.12       251.00 o
  11   7   8      21370.48      21113.02       470.89 o
  13   7   8      10765.76      10499.68       373.92 o
 -14   8   8      21979.15      23303.46       499.50 o
 -12   8   8      27740.97      28305.97       478.57 o
 -10   8   8      49280.27      50625.14       572.68 o
  -8   8   8      35748.98      34820.28       466.05 o
  -6   8   8      72379.04      71832.03       712.18 o
  -4   8   8      47999.70      49260.20       366.00 o
  -2   8   8      32365.34      31717.29       326.64 o
   0   8   8      31069.34      30756.80       263.72 o
   2   8   8      16010.68      16221.06       235.08 o
   4   8   8      28048.22      26878.43       343.45 o
   6   8   8      11764.10      12835.27       274.55 o
   8   8   8      10165.49      11187.80       344.90 o
  10   8   8       1971.50       2351.82       187.98 o
  12   8   8       1298.05       1813.67       189.04 o
 -15   9   8       3995.53       3823.21       231.16 o
 -13   9   8       7939.14       7117.29       250.72 o
 -11   9   8      17980.04      17585.97       364.46 o
  -9   9   8       4089.93       4119.35       155.17 o
  -7   9   8      42641.86      41695.23       427.99 o
  -5   9   8      43832.63      43080.74       443.04 o
  -3   9   8      55649.79      53879.94       371.69 o
  -1   9   8      76451.90      76644.78       523.65 o
   1   9   8      37897.48      37153.53       389.97 o
   3   9   8      38683.11      36153.45       550.68 o
   5   9   8      21527.16      21686.26       405.68 o
   7   9   8      24784.13      25411.29       475.71 o
   9   9   8      17283.47      16453.70       440.75 o
  11   9   8      16444.25      15573.84       569.34 o
 -14  10   8      12240.39      12478.44       375.31 o
 -12  10   8      14514.47      15082.45       356.68 o
 -10  10   8      16187.04      15472.41       357.21 o
  -8  10   8      30926.20      32287.77       434.95 o
  -6  10   8      69037.48      67314.11       579.51 o
  -4  10   8      33798.85      34864.73       429.83 o
  -2  10   8      21790.37      21373.06       298.61 o
   0  10   8      29834.11      28480.59       303.88 o
   2  10   8      13717.79      14050.56       241.44 o
   4  10   8      13404.67      12934.59       276.99 o
   6  10   8       7165.13       7679.16       259.55 o
   8  10   8      11409.10      11415.62       363.35 o
  10  10   8       2360.38       2631.34       204.57 o
 -13  11   8       5531.59       5423.19       247.63 o
 -11  11   8       5282.49       4693.46       189.29 o
  -9  11   8      10349.98      10786.82       280.01 o
  -7  11   8      31562.16      31368.27       425.80 o
  -5  11   8      27221.95      27513.44       352.05 o
  -3  11   8      37429.27      37405.14       393.96 o
  -1  11   8      37138.58      37047.70       406.05 o
   1  11   8       9766.68      10081.25       218.88 o
   3  11   8      13922.10      14590.88       329.96 o
   5  11   8      19400.71      17572.17       385.83 o
   7  11   8      15852.38      14840.11       410.51 o
   9  11   8      14394.64      13816.24       422.69 o
 -12  12   8      16351.73      15996.03       395.24 o
 -10  12   8      17164.16      16291.80       366.61 o
  -8  12   8      12881.50      12620.95       301.66 o
  -6  12   8      28076.33      28838.96       426.30 o
  -4  12   8      25979.17      25838.14       333.05 o
  -2  12   8      11341.01      11573.34       232.97 o
   0  12   8       8257.41       8309.07       209.43 o
   2  12   8      16634.64      16524.49       334.55 o
   4  12   8       4881.58       6267.39       234.94 o
   6  12   8       5784.10       5966.35       245.22 o
   8  12   8       6818.93       8020.17       325.92 o
  10  12   8       4257.98       5439.77       292.37 o
 -11  13   8       1686.52       1415.17       135.49 o
  -9  13   8      22677.36      23845.24       445.96 o
  -7  13   8       5938.39       6147.21       213.58 o
  -5  13   8      14820.78      15313.02       280.40 o
  -3  13   8      18978.96      18981.61       289.89 o
  -1  13   8      15355.66      14427.36       281.57 o
   1  13   8      10916.78      11038.39       272.35 o
   3  13   8       7463.78       7494.63       253.94 o
   5  13   8      14115.25      13269.80       356.57 o
   7  13   8       6549.78       6332.54       290.71 o
   9  13   8       9761.48      10006.82       658.37 o
 -10  14   8       8519.76       7935.19       312.64 o
  -8  14   8      14201.14      14208.27       343.90 o
  -6  14   8       8506.44       8910.72       250.02 o
  -4  14   8      22925.13      22530.98       362.38 o
  -2  14   8      12471.27      12923.58       269.15 o
   0  14   8       8883.60       8534.82       255.59 o
   2  14   8       7914.99       8012.24       322.10 o
   4  14   8       1699.21       2329.15       167.07 o
   6  14   8       3849.98       4007.83       220.72 o
   8  14   8       1471.74       1948.39       188.66 o
  -9  15   8       6168.10       5472.45       262.01 o
  -7  15   8      11579.34      11977.30       340.69 o
  -5  15   8      11227.34      10012.35       274.30 o
  -3  15   8       7965.92       8290.75       231.39 o
  -1  15   8       6045.20       5757.24       225.32 o
   1  15   8       6545.59       6420.47       248.81 o
   3  15   8       3597.76       4136.86       226.84 o
   5  15   8      12305.24      12081.59       489.36 o
   7  15   8       7811.61       7847.72       365.77 o
  -8  16   8       5616.90       5166.80       317.24 o
  -6  16   8       5971.57       6193.73       243.54 o
  -4  16   8       9474.12       9383.26       267.53 o
  -2  16   8      10293.39      10723.84       362.24 o
   0  16   8       6274.46       6692.90       355.00 o
   2  16   8       6087.42       6145.73       316.51 o
   4  16   8       2658.93       3453.23       280.43 o
  -5  17   8       2426.81       2149.85       166.21 o
  -3  17   8       2773.55       2411.33       210.59 o
  -1  17   8       4053.67       3749.15       255.39 o
   1  17   8       1472.70       1328.21       190.68 o
   3  17   8       5304.83       6148.99       368.78 o
 -17   1   9        145.86        210.34        97.10 o
 -15   1   9        500.00        814.59       102.36 o
 -13   1   9         21.84        332.57        77.82 o
 -11   1   9       2488.35       2602.67       127.26 o
  -9   1   9        803.33        885.36        62.25 o
  -7   1   9       2917.12       2683.66        72.54 o
  -5   1   9       5543.10       5278.99        80.18 o
  -3   1   9        110.53        253.34        18.39 o
  -1   1   9         11.19        317.53        18.15 o
   1   1   9       3916.15       4260.24        54.72 o
   3   1   9       1497.38       1892.45        54.51 o
   5   1   9        202.40        131.17        39.64 o
   7   1   9       4540.92       4346.68       142.50 o
   9   1   9       1867.70       2609.99       186.00 o
  11   1   9          1.85         71.94        87.10 o
  13   1   9          2.17        150.53       102.54 o
 -16   2   9       1957.28       2144.67       145.60 o
 -14   2   9       1486.51       1408.71       115.81 o
 -12   2   9        218.53        326.00        69.03 o
 -10   2   9       1034.43        790.69        66.41 o
  -8   2   9       5798.64       5617.23       129.07 o
  -6   2   9        383.07        682.15        37.56 o
  -4   2   9         19.90         34.17        17.71 o
  -2   2   9       4728.22       3738.06        57.48 o
   0   2   9       6947.45       5710.43        62.69 o
   2   2   9        803.10        737.88        30.83 o
   4   2   9       4031.25       3495.98       105.30 o
   6   2   9        765.59        676.88        53.63 o
   8   2   9       1385.07        993.29       140.09 o
  10   2   9         10.95        183.12        87.47 o
  12   2   9        637.28        469.35       134.90 o
 -17   3   9        618.03        437.66       127.76 o
 -15   3   9        739.29        481.75       100.49 o
 -13   3   9        904.71        948.22       104.43 o
 -11   3   9        232.87        395.64        63.85 o
  -9   3   9       8616.25       7950.69       172.59 o
  -7   3   9      23246.87      22165.30       244.20 o
  -5   3   9       1910.22       1965.00        52.27 o
  -3   3   9       3305.00       3721.47        58.75 o
  -1   3   9       7308.05       6728.75        75.06 o
   1   3   9      28173.19      28995.08       182.34 o
   3   3   9        290.66        728.21        43.90 o
   5   3   9       3410.37       2961.26       115.15 o
   7   3   9       2870.24       2641.40       134.19 o
   9   3   9        141.66         96.79        81.63 o
  11   3   9        723.68        725.40       114.40 o
  13   3   9        615.67        647.34       125.71 o
 -16   4   9        452.46        404.11       111.32 o
 -14   4   9        880.37        817.91       103.20 o
 -12   4   9        671.17        785.89        91.54 o
 -10   4   9        180.08        213.65        56.03 o
  -8   4   9        362.27        317.38        52.95 o
  -6   4   9        111.95        183.08        23.93 o
  -4   4   9       3179.18       3210.83        57.01 o
  -2   4   9      37683.41      36389.90       232.78 o
   0   4   9          6.82        102.22        18.82 o
   2   4   9        166.67        249.91        25.93 o
   4   4   9       8812.06       8177.03       150.95 o
   6   4   9       5547.93       5447.31       158.72 o
   8   4   9        363.58        375.41        85.18 o
  10   4   9          7.78        241.74        83.31 o
  12   4   9        849.27       1084.13       139.36 o
 -15   5   9        822.47        863.99       144.08 o
 -13   5   9       2469.01       2115.99       132.22 o
 -11   5   9       7090.95       7381.09       209.85 o
  -9   5   9      14400.83      14520.08       247.98 o
  -7   5   9       6563.79       6186.30       121.44 o
  -5   5   9       1949.76       2637.28        70.16 o
  -3   5   9       1482.42       2060.85        59.89 o
  -1   5   9      17754.71      16405.88       153.42 o
   1   5   9       2595.43       3395.77        68.36 o
   3   5   9      18201.22      17436.35       209.81 o
   5   5   9       8207.54       7781.03       180.14 o
   7   5   9       1071.81       1084.53       100.42 o
   9   5   9       2070.28       1805.17       119.73 o
  11   5   9        993.76        504.81       115.11 o
  13   5   9        108.27        262.60       127.58 o
 -16   6   9       1923.63       2114.63       170.40 o
 -14   6   9       1065.28       1070.57       121.25 o
 -12   6   9         73.15        219.34        71.68 o
 -10   6   9         35.93        164.47        52.31 o
  -8   6   9        972.57       1001.25        59.19 o
  -6   6   9        234.09        412.61        35.54 o
  -4   6   9      51077.24      52065.34       354.44 o
  -2   6   9        687.85        794.23        29.12 o
   0   6   9       2985.84       3351.36        67.85 o
   2   6   9       1728.87       1558.73        57.93 o
   4   6   9        186.20        218.28        60.35 o
   6   6   9      11475.15      10857.45       229.65 o
   8   6   9        597.38        605.61        80.95 o
  10   6   9       3560.88       3177.04       177.54 o
  12   6   9        121.79        200.57       116.35 o
 -15   7   9       2379.27       1803.39       158.21 o
 -13   7   9       5132.79       4885.50       213.93 o
 -11   7   9       9536.85       9818.27       256.72 o
  -9   7   9      13543.12      13219.11       221.82 o
  -7   7   9       3285.27       3736.46       103.73 o
  -5   7   9      19604.42      18362.45       215.21 o
  -3   7   9       3985.36       4791.77        83.37 o
  -1   7   9      15182.27      15822.53       148.93 o
   1   7   9       2163.72       2408.82        61.62 o
   3   7   9      16136.63      14621.90       204.73 o
   5   7   9      18100.60      17507.69       313.89 o
   7   7   9       3100.09       3263.43       130.93 o
   9   7   9       1207.72       1453.86       118.35 o
  11   7   9       1979.12       1513.25       163.10 o
 -14   8   9       1609.83       1298.65       134.21 o
 -12   8   9       1155.71       1026.55       121.74 o
 -10   8   9        869.74       1047.29        88.10 o
  -8   8   9        352.35        283.02        50.21 o
  -6   8   9      11284.14      10635.99       195.13 o
  -4   8   9      18805.78      18065.50       198.41 o
  -2   8   9       1699.69       1933.17        50.40 o
   0   8   9       3814.39       4554.78        93.09 o
   2   8   9        758.59        969.91        45.40 o
   4   8   9       7677.34       6676.91       188.44 o
   6   8   9        393.82        392.05        89.39 o
   8   8   9        253.53        481.91        91.42 o
  10   8   9        241.01        589.65       118.72 o
  12   8   9        604.53        572.94       141.56 o
 -15   9   9       2607.61       2229.14       195.12 o
 -13   9   9       4686.89       5178.66       233.77 o
 -11   9   9      14342.36      14412.67       327.17 o
  -9   9   9      10479.67      10110.40       211.86 o
  -7   9   9      13818.80      14343.52       262.58 o
  -5   9   9      32665.34      31267.75       322.07 o
  -3   9   9      28013.41      28699.25       247.54 o
  -1   9   9       5484.67       5903.77       116.81 o
   1   9   9      15433.75      14154.05       181.13 o
   3   9   9      10003.33       9905.92       264.80 o
   5   9   9      11744.17      12414.58       308.73 o
   7   9   9       4425.06       4611.10       207.69 o
   9   9   9       7103.48       6535.85       323.48 o
  11   9   9       2395.32       1795.94       177.79 o
 -14  10   9       1867.57       1395.01       158.69 o
 -12  10   9        882.11        796.11       116.09 o
 -10  10   9        259.38        182.54        68.89 o
  -8  10   9        172.59         57.61        59.16 o
  -6  10   9      10133.72      10547.40       201.18 o
  -4  10   9       2240.11       1951.72        70.86 o
  -2  10   9       3404.49       3327.88        97.83 o
   0  10   9         92.73        173.55        42.31 o
   2  10   9         37.48        456.51        67.10 o
   4  10   9       5840.07       5615.32       206.72 o
   6  10   9        621.91        923.98       111.79 o
   8  10   9        326.58        805.14       126.40 o
  10  10   9         10.00        109.12       125.15 o
 -13  11   9       3274.83       3364.83       220.61 o
 -11  11   9      18532.96      20016.89       413.36 o
  -9  11   9       9897.55       9550.76       263.01 o
  -7  11   9      18415.00      20559.50       338.25 o
  -5  11   9      20731.74      20679.27       290.41 o
  -3  11   9      39203.09      40530.33       416.11 o
  -1  11   9       3696.07       4362.37       150.72 o
   1  11   9       8001.05       7126.67       186.09 o
   3  11   9      28849.51      28881.98       478.50 o
   5  11   9      11890.20      12815.02       384.23 o
   7  11   9      10858.30      10408.30       322.43 o
   9  11   9       6892.35       6483.95       337.47 o
 -12  12   9       1527.41       1352.51       168.47 o
 -10  12   9        275.98        288.24        86.23 o
  -8  12   9       5118.77       4992.48       190.35 o
  -6  12   9       7286.16       7123.56       190.14 o
  -4  12   9        453.72        500.50        59.87 o
  -2  12   9       2118.27       2059.24       102.47 o
   0  12   9       1558.37       1490.84        96.84 o
   2  12   9         89.32        168.56        71.89 o
   4  12   9          2.76        240.66        91.59 o
   6  12   9        119.07        330.22       107.52 o
   8  12   9         83.10        370.18       119.90 o
 -11  13   9       1998.77       1988.89       175.02 o
  -9  13   9      19122.15      19052.22       421.22 o
  -7  13   9      21940.99      22229.53       407.15 o
  -5  13   9      21561.28      21507.22       335.67 o
  -3  13   9      21456.63      21719.39       325.05 o
  -1  13   9      13347.19      13551.24       276.36 o
   1  13   9      13825.58      13857.12       309.56 o
   3  13   9       7544.67       8059.56       264.45 o
   5  13   9      13454.03      13512.45       363.12 o
   7  13   9      13166.29      12889.93       408.83 o
 -10  14   9       3131.34       3192.32       244.16 o
  -8  14   9       4525.71       4701.52       211.27 o
  -6  14   9       1011.52        798.09        88.18 o
  -4  14   9       1482.35       1889.48       113.33 o
  -2  14   9       1580.94       1003.15        99.85 o
   0  14   9        886.25       1053.14       116.51 o
   2  14   9        761.77        752.68       124.08 o
   4  14   9       1007.06       1246.54       141.22 o
   6  14   9         46.01        226.59       115.57 o
  -9  15   9      16517.63      17761.04       564.70 o
  -7  15   9      17494.35      17080.29       478.55 o
  -5  15   9      20845.15      21595.73       390.06 o
  -3  15   9      11130.05      10208.92       335.38 o
  -1  15   9      15858.12      15860.63       407.60 o
   1  15   9       8905.62       8549.26       313.57 o
   3  15   9      11828.18      11033.40       441.74 o
   5  15   9       9908.05      10073.83       398.43 o
  -8  16   9       4148.82       4761.06       444.78 o
  -6  16   9        681.54        297.21       163.91 o
  -4  16   9       2091.36       2549.69       174.37 o
  -2  16   9         32.84        251.09       130.45 o
   0  16   9        590.82        479.13       123.88 o
   2  16   9         24.01        121.56       165.89 o
   4  16   9        594.06        733.00       158.57 o
  -5  17   9      14535.56      14487.66       455.64 o
  -3  17   9      12053.18      13153.86       422.75 o
  -1  17   9      13866.88      13029.69       455.38 o
   1  17   9       8113.35       8494.04       376.93 o
 -16   0  10       4374.98       3549.79       231.53 o
 -14   0  10        438.58        399.35       105.67 o
 -12   0  10        185.04        156.26        90.20 o
 -10   0  10        820.74        952.48       122.12 o
  -8   0  10       4741.82       5544.21       214.01 o
  -6   0  10       6462.37       7474.82       159.86 o
  -4   0  10      54746.74      53346.16       426.58 o
  -2   0  10        626.44       2010.85        49.58 o
   0   0  10      68915.98      71225.99       406.16 o
   2   0  10      10683.00      12122.00       172.23 o
   4   0  10      10311.41      11847.37       240.09 o
   6   0  10       3451.17       4191.39       182.24 o
   8   0  10      31995.97      30680.23       618.13 o
  10   0  10       4820.81       5823.71       324.19 o
  12   0  10       6220.90       4889.29       330.03 o
 -17   1  10      16287.08      16222.77       362.20 o
 -15   1  10      45131.61      45245.63       583.51 o
 -13   1  10      80245.54      80772.45       767.65 o
 -11   1  10      45139.16      43949.81       544.39 o
  -9   1  10      83782.90      84317.81       724.12 o
  -7   1  10      78201.59      79377.73       520.29 o
  -5   1  10     107746.16     102613.20       716.23 o
  -3   1  10     159481.33     152972.16       636.76 o
  -1   1  10     248495.55     246403.61       975.42 o
   1   1  10     197391.45     198888.20       733.77 o
   3   1  10      34096.89      33753.84       257.11 o
   5   1  10      40088.57      40926.88       404.28 o
   7   1  10      16689.66      17496.68       319.22 o
   9   1  10      10057.16      11309.31       286.97 o
  11   1  10       8188.66      10199.10       318.43 o
  13   1  10      10546.82      11272.94       366.15 o
 -16   2  10         75.83        179.52       106.64 o
 -14   2  10        593.26        743.79        93.33 o
 -12   2  10        656.43        710.32        74.62 o
 -10   2  10       3648.48       3753.82       125.98 o
  -8   2  10       2339.52       2545.35        92.15 o
  -6   2  10      13753.25      13382.93       148.57 o
  -4   2  10       1473.62       2060.42        49.57 o
  -2   2  10      26927.23      29861.52       209.57 o
   0   2  10      24132.74      25752.27       156.03 o
   2   2  10      37275.44      38180.98       253.37 o
   4   2  10      20187.33      20415.59       249.71 o
   6   2  10      14568.43      15045.11       267.59 o
   8   2  10       4150.14       5216.61       207.93 o
  10   2  10       7828.61       8560.64       294.40 o
  12   2  10       3480.60       3116.61       193.33 o
 -15   3  10      30649.67      31928.30       567.36 o
 -13   3  10      56418.32      56621.93       725.47 o
 -11   3  10      77221.23      79276.21       747.24 o
  -9   3  10      70731.56      70135.73       580.20 o
  -7   3  10     121075.33     118830.41      1056.95 o
  -5   3  10     127495.86     124026.65       623.21 o
  -3   3  10     160154.08     155958.11       688.75 o
  -1   3  10     259740.67     251864.58       975.21 o
   1   3  10     141738.02     144877.41       650.30 o
   3   3  10      94478.80      92455.60       578.97 o
   5   3  10      30668.60      31566.01       402.53 o
   7   3  10      20144.82      20237.27       348.14 o
   9   3  10      11499.95      12331.33       459.91 o
  11   3  10      11271.62      12180.58       374.85 o
  13   3  10       8242.92       8271.61       381.18 o
 -16   4  10        367.13        260.96       105.74 o
 -14   4  10        579.94        757.59       128.62 o
 -12   4  10         51.52        -55.99        70.79 o
 -10   4  10       1616.27       1665.43       100.25 o
  -8   4  10       4402.02       4926.08       117.40 o
  -6   4  10      13470.29      13251.05       145.31 o
  -4   4  10      19722.73      19710.18       182.34 o
  -2   4  10      19310.29      21052.83       202.04 o
   0   4  10       9985.23      12015.30       116.76 o
   2   4  10      11096.37      10054.38       175.43 o
   4   4  10       8372.32       8837.63       181.76 o
   6   4  10      14628.54      15381.73       271.64 o
   8   4  10       7908.56       9544.89       234.58 o
  10   4  10      10208.16      10304.55       267.76 o
  12   4  10       5713.66       6204.97       299.14 o
 -15   5  10      35110.91      34720.61       612.31 o
 -13   5  10      42707.04      44076.48       645.13 o
 -11   5  10      75856.75      74575.74       711.03 o
  -9   5  10      36999.78      37018.21       380.41 o
  -7   5  10     134201.41     128641.67      1356.06 o
  -5   5  10     143987.16     140426.45      1007.60 o
  -3   5  10     105151.75     104292.14       582.89 o
  -1   5  10     135636.86     132896.80       796.65 o
   1   5  10      86974.02      86560.41       573.10 o
   3   5  10      99529.47      98092.61       647.98 o
   5   5  10      18167.72      17672.19       278.13 o
   7   5  10      49731.79      49186.98       556.25 o
   9   5  10       9366.92       9171.70       301.13 o
  11   5  10       5133.46       5764.44       281.67 o
 -16   6  10        423.58        459.87       124.03 o
 -14   6  10         43.08        150.26        95.32 o
 -12   6  10          0.18         55.62        64.52 o
 -10   6  10       1234.06       1073.05        83.92 o
  -8   6  10       1745.59       1662.52        73.12 o
  -6   6  10       5086.27       4865.23        98.59 o
  -4   6  10      37851.22      36874.77       267.54 o
  -2   6  10      19246.65      18870.56       176.43 o
   0   6  10       1591.87       2323.47        61.67 o
   2   6  10      14661.08      14905.81       212.65 o
   4   6  10       6712.15       7210.00       167.87 o
   6   6  10       7826.26       8550.64       218.16 o
   8   6  10      12184.61      12313.56       282.52 o
  10   6  10       7056.42       7430.07       294.42 o
  12   6  10       4272.13       4651.38       248.95 o
 -15   7  10      20760.35      19957.15       511.73 o
 -13   7  10      30565.73      30810.59       624.24 o
 -11   7  10      42391.86      42130.27       760.20 o
  -9   7  10      83095.04      83344.36       836.57 o
  -7   7  10      67322.03      66578.35       597.42 o
  -5   7  10     115977.13     113438.58       675.77 o
  -3   7  10      99905.38      98591.67       642.75 o
  -1   7  10      52575.83      50228.00       444.00 o
   1   7  10      71510.61      70251.32       573.60 o
   3   7  10      47682.30      45099.10       693.88 o
   5   7  10      53036.73      49713.67       711.99 o
   7   7  10      10911.32      10779.09       247.19 o
   9   7  10      15797.58      15022.68       383.42 o
  11   7  10       8816.76       7716.21       328.28 o
 -14   8  10        138.91        124.29       111.44 o
 -12   8  10       1301.38       1524.57       130.38 o
 -10   8  10          6.90        -60.47        60.47 o
  -8   8  10       1911.37       1833.75        87.44 o
  -6   8  10       8300.47       8312.01       153.08 o
  -4   8  10       4945.63       5102.69        98.55 o
  -2   8  10      17668.80      17321.14       162.74 o
   0   8  10       7776.94       7936.75       111.81 o
   2   8  10        691.75       1109.42        52.22 o
   4   8  10      11060.36      10404.47       239.98 o
   6   8  10      12748.78      12653.60       326.46 o
   8   8  10       2991.29       3296.20       195.04 o
  10   8  10       4567.48       4303.47       240.06 o
 -15   9  10       8019.83       7092.32       316.53 o
 -13   9  10      26164.16      25516.54       558.10 o
 -11   9  10      35835.54      36214.43       574.28 o
  -9   9  10      51654.15      53701.34       534.56 o
  -7   9  10      54764.24      56419.18       575.87 o
  -5   9  10      70040.53      67954.83       521.45 o
  -3   9  10      47485.11      46411.93       419.21 o
  -1   9  10      20021.91      19658.86       233.57 o
   1   9  10      36193.63      36823.95       541.83 o
   3   9  10      38465.67      38578.52       491.24 o
   5   9  10      38640.70      37694.16       569.37 o
   7   9  10      16192.31      15510.41       381.87 o
   9   9  10      13992.05      13652.29       411.91 o
  11   9  10       3639.78       3518.13       240.00 o
 -14  10  10         46.18         19.02       113.79 o
 -12  10  10        881.53        548.02       113.62 o
 -10  10  10        253.60        275.42        76.45 o
  -8  10  10        701.73        773.37        74.54 o
  -6  10  10       3350.57       2948.25       107.70 o
  -4  10  10       4584.24       5520.24       123.31 o
  -2  10  10       4747.35       4815.31       114.74 o
   0  10  10      15019.69      15463.84       256.22 o
   2  10  10       3515.00       3845.34       149.24 o
   4  10  10       9365.41       8649.86       258.30 o
   6  10  10       6729.67       6411.03       242.16 o
   8  10  10       7246.16       7015.49       294.05 o
  10  10  10       3957.50       4005.14       243.43 o
 -13  11  10      17337.81      16226.94       426.86 o
 -11  11  10      27009.96      28122.15       535.29 o
  -9  11  10      35264.86      35715.52       529.39 o
  -7  11  10      44037.91      45543.45       608.74 o
  -5  11  10      49281.02      49999.45       485.01 o
  -3  11  10      35081.57      34904.65       402.80 o
  -1  11  10      27502.77      28157.79       359.58 o
   1  11  10      29590.13      29648.10       402.40 o
   3  11  10      18500.52      20834.80       408.87 o
   5  11  10      23368.71      24450.66       476.22 o
   7  11  10      20198.14      18941.13       441.63 o
   9  11  10       7784.23       8143.22       338.44 o
 -12  12  10        254.95        197.21       101.88 o
 -10  12  10        689.26        498.80       111.37 o
  -8  12  10        608.44        608.51        83.73 o
  -6  12  10        961.36        772.90        67.89 o
  -4  12  10         52.05        142.97        50.70 o
  -2  12  10       5384.93       5779.70       161.21 o
   0  12  10        473.35        740.67        73.33 o
   2  12  10       9966.41      10125.12       280.71 o
   4  12  10       3104.23       3538.80       182.74 o
   6  12  10       6920.27       6836.60       266.25 o
   8  12  10       1744.78       1951.62       175.12 o
 -11  13  10      25631.35      25771.46       611.47 o
  -9  13  10      26280.62      26843.69       549.03 o
  -7  13  10      29335.93      30005.52       479.17 o
  -5  13  10      25476.24      25228.74       339.14 o
  -3  13  10      17998.70      17798.76       287.22 o
  -1  13  10      24798.45      25493.84       454.11 o
   1  13  10      19498.63      18951.75       412.98 o
   3  13  10      19973.21      20215.58       465.48 o
   5  13  10      10556.58      11093.88       368.99 o
   7  13  10      21477.12      21216.39       531.55 o
 -10  14  10         60.69        -29.31       110.67 o
  -8  14  10       2213.05       1937.20       173.99 o
  -6  14  10         15.91        -44.66        76.09 o
  -4  14  10        328.75        155.80        74.14 o
  -2  14  10         68.25        210.95        78.18 o
   0  14  10       1494.84       1267.90       125.23 o
   2  14  10       3782.20       3857.69       238.95 o
   4  14  10       1169.65       1069.67       154.23 o
   6  14  10       3170.17       2269.15       186.82 o
  -9  15  10      10266.00      10592.53       442.24 o
  -7  15  10      18054.86      17363.55       699.47 o
  -5  15  10      12369.87      12849.56       324.18 o
  -3  15  10      13652.76      12841.56       356.82 o
  -1  15  10      18549.81      19035.30       459.54 o
   1  15  10       8057.81       8379.01       294.08 o
   3  15  10       8884.33       9135.18       374.39 o
   5  15  10       7880.35       8314.51       373.11 o
  -6  16  10          9.16         -1.64       145.38 o
  -4  16  10        267.26        192.99        97.54 o
  -2  16  10        115.62         89.26       116.17 o
   0  16  10       2087.98       2192.57       212.61 o
   2  16  10       1436.71       1488.52       162.96 o
   4  16  10       2982.24       2814.08       231.37 o
  -5  17  10       7204.34       6441.42       314.11 o
  -3  17  10      10459.17      10488.84       423.11 o
  -1  17  10       8236.20       6970.57       345.95 o
   1  17  10       6658.58       6834.00       348.19 o
 -17   1  11        761.86        776.01       149.97 o
 -15   1  11        774.05        990.91        98.54 o
 -13   1  11       1193.03       1068.62       100.86 o
 -11   1  11        163.55        227.99        60.48 o
  -9   1  11       1301.15       1313.73        68.77 o
  -7   1  11        500.64        566.32        37.82 o
  -5   1  11      61166.25      61550.83       454.11 o
  -3   1  11       3172.48       3340.24        56.76 o
  -1   1  11        158.35        292.36        18.47 o
   1   1  11        291.82        317.26        23.17 o
   3   1  11       1095.83       1150.14        46.29 o
   5   1  11        103.16        128.93        37.85 o
   7   1  11       5615.10       5733.51       183.97 o
   9   1  11        196.34        445.80        95.97 o
  11   1  11          1.77        136.83       105.21 o
 -16   2  11        117.93        216.34        98.35 o
 -14   2  11         31.71         10.57        70.33 o
 -12   2  11        361.12        201.76        66.03 o
 -10   2  11       2226.82       2126.58       103.04 o
  -8   2  11       5853.27       5956.79       138.88 o
  -6   2  11         79.80        399.85        33.58 o
  -4   2  11        756.95        991.93        35.84 o
  -2   2  11       5149.14       4942.67        70.09 o
   0   2  11         65.43        266.94        20.12 o
   2   2  11       8442.72       8195.00       110.84 o
   4   2  11        268.46        432.48        35.12 o
   6   2  11       1107.64        801.04        78.83 o
   8   2  11       1263.66       1893.94       114.61 o
  10   2  11        230.50        259.94        91.42 o
  12   2  11        416.82        129.50       124.78 o
 -15   3  11       2388.34       1608.27       155.23 o
 -13   3  11        562.58        243.85        80.77 o
 -11   3  11       1529.41       1587.14       102.92 o
  -9   3  11        299.79        325.18        46.38 o
  -7   3  11       2699.54       3053.36        86.30 o
  -5   3  11      14579.63      13850.76       158.43 o
  -3   3  11         28.93        244.25        23.41 o
  -1   3  11        766.68       1014.23        36.74 o
   1   3  11       2193.49       2248.50        55.48 o
   3   3  11       4018.38       4125.95        84.82 o
   5   3  11        176.03        262.93        38.24 o
   7   3  11        776.59        749.99        81.58 o
   9   3  11       2528.58       2491.71       196.66 o
  11   3  11         22.86        380.85       119.68 o
 -16   4  11       1561.35       1302.20       163.50 o
 -14   4  11         30.98        105.19        85.68 o
 -12   4  11       2733.62       2760.18       197.38 o
 -10   4  11       1382.35        976.09        79.66 o
  -8   4  11       1685.61       2000.96        92.06 o
  -6   4  11        963.10        994.23        45.40 o
  -4   4  11         58.75        393.06        28.56 o
  -2   4  11       8109.72       7858.30       100.90 o
   0   4  11      12886.22      11347.93       119.93 o
   2   4  11      10811.95      10138.81       153.09 o
   4   4  11       2832.61       2457.07        76.41 o
   6   4  11        527.18        582.03        62.95 o
   8   4  11        743.44        956.53       100.43 o
  10   4  11         44.63        178.44        83.58 o
  12   4  11        295.44        271.26       117.48 o
 -15   5  11       1512.07       1280.59       159.17 o
 -13   5  11       1671.52       1614.59       131.86 o
 -11   5  11       3104.22       3363.90       143.74 o
  -9   5  11       4216.93       3811.42       106.18 o
  -7   5  11      13346.44      13617.15       221.34 o
  -5   5  11       4541.73       4256.49        78.92 o
  -3   5  11      11755.83      11160.09       128.74 o
  -1   5  11        144.28        176.04        29.43 o
   1   5  11       4348.04       4130.81        79.47 o
   3   5  11         49.58        130.13        27.30 o
   5   5  11        388.49        488.10        49.76 o
   7   5  11       2066.24       2085.65       118.17 o
   9   5  11       4243.74       3513.68       174.35 o
  11   5  11        606.39        411.30       116.91 o
 -16   6  11        444.37        405.90       112.51 o
 -14   6  11       1771.55       2086.78       168.37 o
 -12   6  11       2491.71       3175.51       181.27 o
 -10   6  11        833.37        595.90        67.47 o
  -8   6  11       5471.10       4438.06       121.36 o
  -6   6  11       1685.32       2117.90        67.28 o
  -4   6  11      12211.60      12049.38       142.46 o
  -2   6  11       9102.74       8582.64       146.49 o
   0   6  11      43568.54      40208.19       320.14 o
   2   6  11       2075.42       2270.67        79.02 o
   4   6  11       5701.36       5573.92       136.41 o
   6   6  11       6952.58       6832.99       186.23 o
   8   6  11        497.65        628.73        94.75 o
  10   6  11       2433.16       1871.36       162.69 o
  12   6  11        503.93        560.78       127.19 o
 -15   7  11       1268.34       1373.95       153.52 o
 -13   7  11       1941.59       1869.25       162.73 o
 -11   7  11       9472.53       9984.56       321.07 o
  -9   7  11       8294.79       7975.72       187.06 o
  -7   7  11       9190.65       9590.13       152.77 o
  -5   7  11      12758.49      14097.67       206.04 o
  -3   7  11      15217.09      14653.62       164.03 o
  -1   7  11       1132.20       1272.71        45.83 o
   1   7  11        982.63        688.35        42.80 o
   3   7  11        937.09        835.77        60.52 o
   5   7  11        950.88       1068.37        82.91 o
   7   7  11       5224.80       4411.61       201.52 o
   9   7  11       1898.30       1428.68       137.36 o
  11   7  11       1278.66        628.11       122.33 o
 -14   8  11       1768.58       1952.86       176.46 o
 -12   8  11       2785.20       3215.48       196.39 o
 -10   8  11       2657.68       2441.15       124.15 o
  -8   8  11       4204.70       3615.16       109.70 o
  -6   8  11       1497.38       1946.67        79.44 o
  -4   8  11       8512.65       8172.88       125.00 o
  -2   8  11       8399.89       8254.33       111.95 o
   0   8  11       9837.29       8983.50       137.85 o
   2   8  11      24900.34      23305.17       309.28 o
   4   8  11       8945.38       8477.32       222.39 o
   6   8  11       5115.30       5223.94       209.28 o
   8   8  11       1439.13        787.98       103.69 o
  10   8  11        385.35        192.37       109.90 o
 -13   9  11       2730.28       2426.65       183.62 o
 -11   9  11      15690.38      15731.54       382.54 o
  -9   9  11      13712.91      13608.52       248.14 o
  -7   9  11       8187.03       8498.12       175.13 o
  -5   9  11       2922.50       3169.31        99.77 o
  -3   9  11       5980.58       6286.97       118.90 o
  -1   9  11        266.75        365.28        47.06 o
   1   9  11       3978.97       4143.08       131.40 o
   3   9  11       2960.38       3149.82       141.29 o
   5   9  11       3969.12       4631.04       202.25 o
   7   9  11       1967.41       1749.79       145.94 o
   9   9  11        857.77        770.63       132.15 o
 -14  10  11       1763.86       1820.55       175.29 o
 -12  10  11        469.30        571.32       109.79 o
 -10  10  11       2775.34       2918.31       186.88 o
  -8  10  11       3298.13       2989.42       123.44 o
  -6  10  11       7712.69       8584.00       176.34 o
  -4  10  11       3419.97       3252.80        93.88 o
  -2  10  11      10629.86      10642.28       286.93 o
   0  10  11       5212.49       5488.97       145.62 o
   2  10  11       8098.07       8689.65       238.99 o
   4  10  11      12853.03      13610.35       328.35 o
   6  10  11       7585.90       7773.75       268.94 o
   8  10  11       1707.20       1502.31       154.26 o
  10  10  11        821.44        343.23       121.53 o
 -13  11  11       8816.25       9662.86       331.76 o
 -11  11  11       5826.40       5624.73       242.34 o
  -9  11  11      30904.69      31400.92       533.73 o
  -7  11  11       9074.50       8686.05       216.75 o
  -5  11  11      16221.72      15751.56       246.27 o
  -3  11  11       2138.26       2896.13       113.27 o
  -1  11  11       4597.59       4777.63       169.81 o
   1  11  11        149.69        503.05        75.47 o
   3  11  11      12210.90      12253.34       312.41 o
   5  11  11       7863.50       8479.03       281.25 o
   7  11  11       1798.67       2257.79       170.23 o
   9  11  11       1784.83       1080.03       170.97 o
 -12  12  11       1822.68       1994.77       184.31 o
 -10  12  11       8512.51       8653.29       314.01 o
  -8  12  11       3652.75       3848.65       199.17 o
  -6  12  11      10927.18      10600.99       216.62 o
  -4  12  11       3304.93       3229.67       120.50 o
  -2  12  11       9187.34       9769.37       245.84 o
   0  12  11       2815.22       3103.76       149.47 o
   2  12  11       8265.67       8552.65       286.60 o
   4  12  11      16663.22      17283.93       431.59 o
   6  12  11       4754.89       4304.63       231.57 o
   8  12  11       3854.27       3183.90       239.27 o
 -11  13  11      13179.47      13879.70       419.02 o
  -9  13  11      11522.03      11556.31       391.94 o
  -7  13  11      15826.06      16395.83       412.03 o
  -5  13  11       2751.46       2929.64       127.30 o
  -3  13  11       2483.34       2533.80       135.69 o
  -1  13  11       4139.55       3688.94       177.45 o
   1  13  11       7356.39       7721.76       289.78 o
   3  13  11       5749.05       5712.22       285.72 o
   5  13  11       7860.48       8610.72       323.33 o
   7  13  11        420.58        619.78       137.72 o
 -10  14  11       2459.34       2590.61       208.73 o
  -8  14  11       9407.98       9861.08       363.40 o
  -6  14  11       6068.54       6177.44       252.62 o
  -4  14  11      11173.97      11516.06       312.10 o
  -2  14  11       2957.83       3031.69       172.40 o
   0  14  11       7187.59       7599.95       267.94 o
   2  14  11       9029.89       9660.92       369.31 o
   4  14  11      10203.29       9390.36       372.43 o
   6  14  11       5016.20       5005.32       292.63 o
  -9  15  11       9544.21       9336.78       486.27 o
  -7  15  11      11074.08      11623.68       555.43 o
  -5  15  11       6281.63       5585.28       248.90 o
  -3  15  11       3830.56       3839.16       200.63 o
  -1  15  11       4010.16       3625.31       211.03 o
   1  15  11       9040.20       8815.97       303.95 o
   3  15  11       4576.48       4366.43       270.49 o
   5  15  11       3666.87       3608.17       257.52 o
  -6  16  11       2919.37       2465.48       207.60 o
  -4  16  11       7997.32       8232.97       367.15 o
  -2  16  11       5598.26       5643.81       296.65 o
   0  16  11       7594.61       7380.40       301.59 o
   2  16  11       5678.97       6385.23       291.88 o
  -3  17  11       7887.01       7370.06       357.53 o
  -1  17  11       7516.62       7903.09       403.71 o
 -16   0  12      22857.33      21192.71       545.97 o
 -14   0  12      29842.92      28096.86       761.17 o
 -12   0  12      35050.69      33477.16       780.15 o
 -10   0  12      34388.70      36000.06       608.64 o
  -8   0  12     121121.46     120366.92      1209.99 o
  -6   0  12     130248.77     121639.50      1467.58 o
  -4   0  12     214999.97     211408.02      1673.59 o
  -2   0  12     291677.06     290093.47      1436.87 o
   0   0  12     114581.45     112920.85       748.16 o
   2   0  12      59051.05      58896.35       503.80 o
   4   0  12      20816.56      20708.75       337.67 o
   6   0  12      30478.40      32732.94       547.65 o
   8   0  12      32866.51      33708.49       741.73 o
  10   0  12      26980.83      26020.96       700.88 o
  12   0  12      11513.09      10144.55       725.04 o
 -15   1  12      12130.90      13043.72       300.20 o
 -13   1  12      10271.63      10573.49       247.69 o
 -11   1  12      16901.30      16757.55       320.57 o
  -9   1  12       8877.12       9070.67       172.32 o
  -7   1  12      30130.95      29523.77       342.88 o
  -5   1  12      46066.89      46200.22       427.16 o
  -3   1  12       4362.61       4766.47        94.57 o
  -1   1  12       9243.19       9207.02       106.65 o
   1   1  12        125.95        912.11        37.44 o
   3   1  12        203.09        650.38        41.71 o
   5   1  12        326.97       1070.07        63.96 o
   7   1  12       1363.21       2872.68       138.29 o
   9   1  12         54.51        820.81       112.40 o
  11   1  12        196.53        957.81       134.59 o
 -16   2  12      11032.23      10555.99       357.92 o
 -14   2  12      20126.80      19295.68       373.02 o
 -12   2  12      27694.38      26944.54       409.28 o
 -10   2  12      49820.29      49958.70       568.60 o
  -8   2  12      95723.02      95820.96       721.23 o
  -6   2  12     182190.92     179100.00      1138.30 o
  -4   2  12     153005.05     151130.31       876.94 o
  -2   2  12     142164.73     141262.22       607.49 o
   0   2  12      69213.33      67873.01       419.64 o
   2   2  12      48304.96      48334.17       321.28 o
   4   2  12      26968.21      25800.76       435.48 o
   6   2  12      37078.00      38236.52       437.58 o
   8   2  12      33994.55      35989.83       512.34 o
  10   2  12      17373.80      17220.31       376.05 o
  12   2  12      11892.63      10703.47       376.68 o
 -15   3  12       6437.12       6655.01       307.26 o
 -13   3  12      14564.97      14479.34       324.75 o
 -11   3  12      10885.27      10621.93       264.12 o
  -9   3  12      14090.01      14213.27       221.90 o
  -7   3  12      18001.12      17658.53       283.39 o
  -5   3  12       9857.08      10333.79       128.87 o
  -3   3  12      15426.55      15874.84       176.94 o
  -1   3  12       3389.44       3927.83        75.39 o
   1   3  12       1082.14       1845.23        56.98 o
   3   3  12         56.45        551.48        39.74 o
   5   3  12        133.45        819.01        66.35 o
   7   3  12        330.74       1249.70        88.94 o
  11   3  12          0.03        843.72       122.66 o
 -16   4  12      10616.21       9596.89       380.76 o
 -14   4  12      23566.50      22883.08       741.01 o
 -12   4  12      39514.77      38670.91       530.20 o
 -10   4  12      36155.79      35175.36       439.30 o
  -8   4  12      62586.88      61592.96       731.88 o
  -6   4  12     129929.60     130289.52       836.10 o
  -4   4  12     139356.16     132141.27       674.73 o
  -2   4  12      73515.23      71563.09       503.69 o
   0   4  12     132643.66     132894.03       647.45 o
   2   4  12      29614.38      30010.33       274.89 o
   4   4  12      37890.50      36549.81       488.52 o
   6   4  12      25452.39      25919.34       358.30 o
   8   4  12      24267.52      23575.06       424.74 o
  10   4  12      13652.77      14555.84       358.88 o
  12   4  12       9835.05       8297.67       371.35 o
 -15   5  12       7486.83       7751.40       307.05 o
 -13   5  12      17413.23      16736.11       441.91 o
 -11   5  12       4964.60       5282.50       192.39 o
  -9   5  12      12646.44      12551.44       236.78 o
  -7   5  12      11576.04      11965.56       242.79 o
  -5   5  12       9083.51       8852.83       139.32 o
  -3   5  12      11607.84      10938.17       198.15 o
  -1   5  12       1174.40       1504.72        55.39 o
   1   5  12      11732.76      10962.38       140.03 o
   3   5  12       6844.76       7471.13       159.60 o
   5   5  12        316.12       1113.10        76.47 o
   7   5  12          0.34        565.67        87.76 o
   9   5  12        300.57       1112.44       133.15 o
  11   5  12         65.79        528.77       121.90 o
 -16   6  12       9225.99       8558.60       320.76 o
 -14   6  12      22201.53      21804.04       495.05 o
 -12   6  12      26536.40      28587.04       504.39 o
 -10   6  12      47327.40      46274.89       568.20 o
  -8   6  12      52948.19      53182.53       483.68 o
  -6   6  12      69404.39      67941.38       711.25 o
  -4   6  12     101621.17     101000.91       604.99 o
  -2   6  12      60042.32      59418.58       428.70 o
   0   6  12      70859.37      68709.06       592.31 o
   2   6  12      56887.45      55772.37       450.69 o
   4   6  12      44314.74      42378.36       481.46 o
   6   6  12      26697.80      26884.39       435.12 o
   8   6  12      17210.43      17070.63       398.51 o
  10   6  12      11871.22      12275.14       396.58 o
 -15   7  12      10445.11      10908.66       380.25 o
 -13   7  12       6658.72       6683.82       277.27 o
 -11   7  12      18273.33      17910.56       383.98 o
  -9   7  12      11287.88      11807.86       238.83 o
  -7   7  12       2383.22       2126.99        89.11 o
  -5   7  12       6360.18       6799.51       139.09 o
  -3   7  12       9352.03       9507.57       181.63 o
  -1   7  12      13684.02      13230.79       165.69 o
   1   7  12       1988.97       2398.96        91.20 o
   3   7  12       3251.49       3535.94       144.29 o
   5   7  12       2094.10       2911.23       142.85 o
   7   7  12        368.93        912.81       110.73 o
   9   7  12         77.72        458.35       115.08 o
  11   7  12        171.47        907.13       139.82 o
 -14   8  12      14784.17      14663.54       427.97 o
 -12   8  12      21498.03      22445.96       495.22 o
 -10   8  12      36941.02      38468.49       511.16 o
  -8   8  12      58783.94      59119.47       509.52 o
  -6   8  12      73299.95      71869.52       678.87 o
  -4   8  12      31527.48      31915.70       282.73 o
  -2   8  12      53162.05      51081.94       450.89 o
   0   8  12      42633.06      42475.33       370.44 o
   2   8  12      62518.34      61236.93       651.95 o
   4   8  12      42977.79      41834.86       590.05 o
   6   8  12      35414.82      35766.10       570.93 o
   8   8  12      10321.73      10895.79       330.84 o
  10   8  12       7261.42       7396.25       317.95 o
 -13   9  12       5764.52       5699.56       263.55 o
 -11   9  12       9174.45       9982.88       360.27 o
  -9   9  12       9677.46      10735.56       254.76 o
  -7   9  12       3444.15       3292.03       109.81 o
  -5   9  12       4437.10       4430.11       106.30 o
  -3   9  12       7606.08       6865.39       135.06 o
  -1   9  12      13319.48      11974.34       311.06 o
   1   9  12        170.85        510.93        64.05 o
   3   9  12       3546.10       4549.10       176.23 o
   5   9  12        353.45       1095.19       116.26 o
   7   9  12         47.53        267.77       100.89 o
   9   9  12         33.04        108.28       108.39 o
 -14  10  12       8951.95       8347.66       395.79 o
 -12  10  12      33862.30      33999.13       602.58 o
 -10  10  12      17601.63      18457.22       406.39 o
  -8  10  12      37474.13      35482.75       473.42 o
  -6  10  12      38309.46      38773.11       392.00 o
  -4  10  12      22518.78      21695.30       262.30 o
  -2  10  12      39674.11      39351.91       520.49 o
   0  10  12      55308.00      54777.03       581.15 o
   2  10  12      41050.38      40171.14       496.76 o
   4  10  12      27006.62      25659.22       510.63 o
   6  10  12      24363.24      23301.84       475.61 o
   8  10  12      10756.12      10242.56       364.39 o
 -13  11  12       4680.24       4684.96       257.46 o
 -11  11  12      10091.00       9924.32       342.51 o
  -9  11  12       2088.41       2555.24       165.21 o
  -7  11  12       2376.46       2320.49       175.54 o
  -5  11  12       3288.90       2934.98       109.79 o
  -3  11  12       3326.44       3168.61       127.06 o
  -1  11  12       1513.97       2018.19       147.88 o
   1  11  12       3541.21       3790.94       162.08 o
   3  11  12       3114.82       3965.62       208.86 o
   5  11  12        301.88        690.57       126.30 o
   7  11  12         24.62         97.61       108.95 o
 -12  12  12       7974.06       8618.11       388.03 o
 -10  12  12      27127.77      27620.86       574.55 o
  -8  12  12      20101.64      21294.97       551.29 o
  -6  12  12      12595.46      12352.53       273.12 o
  -4  12  12      22030.50      21679.06       359.98 o
  -2  12  12      16910.13      16884.41       367.04 o
   0  12  12      15783.52      16001.42       339.44 o
   2  12  12      25435.29      23705.71       511.62 o
   4  12  12      23549.63      21674.54       494.63 o
   6  12  12      14739.19      14466.12       425.23 o
   8  12  12       9402.78       9854.66       407.25 o
 -11  13  12       4205.41       4429.15       285.43 o
  -9  13  12       2071.02       2263.54       191.44 o
  -7  13  12       2343.77       1982.44       179.48 o
  -5  13  12       6449.71       5674.70       204.37 o
  -3  13  12       1097.68       1284.69       104.83 o
  -1  13  12        128.23        463.14        95.84 o
   1  13  12       6108.52       7866.76       301.73 o
   3  13  12         56.50        707.86       141.37 o
   5  13  12        573.05       1187.33       168.84 o
   7  13  12        117.90        223.07       113.83 o
 -10  14  12      11916.22      12221.61       455.05 o
  -8  14  12       9704.79      11004.59       397.28 o
  -6  14  12       7107.17       6889.55       271.02 o
  -4  14  12      15726.90      16067.22       429.19 o
  -2  14  12      13367.73      13276.80       348.78 o
   0  14  12      19121.97      20233.97       448.82 o
   2  14  12       9941.89      10197.39       354.91 o
   4  14  12      17296.59      16882.69       512.52 o
  -7  15  12       3486.10       4083.36       264.49 o
  -5  15  12       2421.53       2416.53       178.86 o
  -3  15  12       1044.38        947.62       147.07 o
  -1  15  12         46.40        373.35       133.80 o
   1  15  12        515.95        756.15       141.78 o
   3  15  12       1068.61       1515.21       173.69 o
  -6  16  12       7796.04       7131.54       321.96 o
  -4  16  12       6570.91       6349.34       327.79 o
  -2  16  12      10238.68      10699.87       383.59 o
   0  16  12       9340.43       9214.52       343.21 o
   2  16  12       7516.05       8098.21       378.94 o
 -15   1  13         39.80        132.97        81.76 o
 -13   1  13         40.07        106.36        69.26 o
 -11   1  13         63.98         35.65        57.25 o
  -9   1  13       4652.71       4346.02       129.35 o
  -7   1  13        824.10        862.13        44.20 o
  -5   1  13       1614.84       1444.18        45.59 o
  -3   1  13       2024.14       1933.94        45.27 o
  -1   1  13       2460.38       2078.68        44.02 o
   1   1  13        171.07        215.38        22.48 o
   3   1  13          9.20         77.38        28.62 o
   5   1  13        331.28        509.97        50.88 o
   7   1  13        422.50        556.18        75.23 o
   9   1  13         26.84        276.31        81.21 o
  11   1  13        148.39         92.60       100.00 o
 -16   2  13       1266.68       1347.06       147.86 o
 -14   2  13         38.28         45.63        83.00 o
 -12   2  13        966.53       1055.92        87.48 o
 -10   2  13       1319.57       1285.64        86.18 o
  -8   2  13       1463.88       1478.55        65.53 o
  -6   2  13       4489.98       4431.75       100.89 o
  -4   2  13      24819.68      23304.73       235.05 o
  -2   2  13         90.54        200.52        21.03 o
   0   2  13        365.95        456.54        27.15 o
   2   2  13       1716.19       1835.48        67.53 o
   4   2  13        567.28        458.00        47.55 o
   6   2  13       2747.96       2063.18        98.77 o
   8   2  13        108.23        238.25        75.89 o
  10   2  13        343.95        367.54       102.48 o
 -15   3  13          0.95        -73.49       106.20 o
 -13   3  13          0.38        -89.54        95.29 o
 -11   3  13       2154.25       1918.46       108.98 o
  -9   3  13        573.42        456.24        44.57 o
  -7   3  13       1884.75       1938.96        73.66 o
  -5   3  13       1413.93       1527.42        48.27 o
  -3   3  13       4632.61       4233.40        90.25 o
  -1   3  13      21910.82      20921.85       179.81 o
   1   3  13        653.19        802.65        39.17 o
   3   3  13       2288.73       2028.76        63.02 o
   5   3  13        598.49        792.40        61.13 o
   7   3  13          3.47        200.49        59.26 o
   9   3  13         19.00        245.42        82.85 o
  11   3  13        137.50        333.84        96.69 o
 -16   4  13        799.11        856.18       167.78 o
 -14   4  13        938.46        939.75       141.44 o
 -12   4  13       2577.21       2775.19       178.65 o
 -10   4  13       2441.19       2615.87       116.59 o
  -8   4  13       4319.15       4094.38       105.92 o
  -6   4  13       3725.03       4204.16        97.23 o
  -4   4  13       8987.68       8189.31       123.02 o
  -2   4  13       2412.60       1989.72        65.43 o
   0   4  13        357.69        443.17        28.85 o
   2   4  13       7250.22       7130.78       122.11 o
   4   4  13       3152.45       2534.95        79.34 o
   6   4  13       3256.68       3479.51       144.30 o
   8   4  13        230.01        162.31        79.69 o
  10   4  13        417.95        622.43       111.09 o
 -15   5  13         82.13         55.47       110.51 o
 -13   5  13       1545.67       1310.87       127.35 o
 -11   5  13         43.84         34.94        81.14 o
  -9   5  13        770.91        753.77        70.41 o
  -7   5  13        315.33        285.95        36.17 o
  -5   5  13        556.12        494.65        38.69 o
  -3   5  13       7800.48       7156.68       104.28 o
  -1   5  13       8250.44       7797.33       117.24 o
   1   5  13        667.57        714.47        35.95 o
   3   5  13        450.36        705.17        63.61 o
   5   5  13        170.11        356.09        80.05 o
   7   5  13         25.47        121.77        82.33 o
   9   5  13         11.40        100.06        92.85 o
  11   5  13       1097.17        851.12       140.01 o
 -14   6  13       3504.90       4170.45       212.37 o
 -12   6  13       1344.40       1549.08       144.07 o
 -10   6  13      10782.72      11797.83       279.90 o
  -8   6  13        652.12        846.66        67.89 o
  -6   6  13       5615.52       5522.45       129.67 o
  -4   6  13       3051.34       3080.54        80.84 o
  -2   6  13      22619.90      21488.40       237.58 o
   0   6  13       1733.41       1849.60        58.31 o
   2   6  13        935.53       1028.94        63.29 o
   4   6  13      19421.04      17423.85       290.92 o
   6   6  13         58.83        179.35        76.23 o
   8   6  13       2787.11       2407.49       152.48 o
  10   6  13        672.18        288.15       112.64 o
 -15   7  13         15.16         31.75       107.73 o
 -13   7  13         39.10        -85.70       105.87 o
 -11   7  13        332.89        223.70        78.64 o
  -9   7  13       3752.63       3474.36       145.82 o
  -7   7  13       1936.95       1791.94        78.07 o
  -5   7  13        298.93        390.51        34.77 o
  -3   7  13       4526.21       3847.25        91.48 o
  -1   7  13       4926.93       5152.04       128.17 o
   1   7  13       1887.37       1896.85        80.10 o
   3   7  13        290.61        793.80        75.64 o
   5   7  13        182.82        394.61        77.25 o
   7   7  13        232.73        324.13       153.05 o
   9   7  13         28.75        125.05       100.63 o
 -14   8  13       4469.67       4179.03       239.08 o
 -12   8  13       4303.11       4705.49       229.77 o
 -10   8  13      12660.90      13158.32       289.60 o
  -8   8  13       5951.60       6252.56       163.27 o
  -6   8  13      10598.68      10376.86       175.39 o
  -4   8  13      12095.09      10966.42       152.12 o
  -2   8  13       7776.45       8161.53       140.19 o
   0   8  13      11615.21      10708.71       178.08 o
   2   8  13      12761.85      12434.25       251.39 o
   4   8  13       3544.49       4115.84       181.93 o
   6   8  13       3641.62       3177.31       172.57 o
   8   8  13       2252.02       1520.03       141.20 o
  10   8  13        170.55        251.51       124.86 o
 -13   9  13        508.62        177.22       110.08 o
 -11   9  13       1381.68       1678.42       126.56 o
  -9   9  13       2188.08       1919.96       113.57 o
  -7   9  13         10.66        -16.28        50.71 o
  -5   9  13       4592.54       4418.84       106.34 o
  -3   9  13       3582.20       3275.75       103.73 o
  -1   9  13       2366.06       2367.80        91.69 o
   1   9  13       3124.31       3031.69       131.66 o
   3   9  13       3821.67       4379.40       183.03 o
   5   9  13        390.68        786.08       120.25 o
   7   9  13         76.68        143.03       102.92 o
   9   9  13        522.64        310.85       129.14 o
 -12  10  13      14130.38      15888.89       441.02 o
 -10  10  13       6763.27       6520.54       267.44 o
  -8  10  13      11099.90      12529.17       317.30 o
  -6  10  13       6360.72       6685.63       161.85 o
  -4  10  13       9844.01       9897.92       193.44 o
  -2  10  13      10561.16      11095.64       267.15 o
   0  10  13      22837.61      22440.81       337.79 o
   2  10  13      12671.52      11596.08       281.07 o
   4  10  13       5953.00       5531.96       239.69 o
   6  10  13       3543.31       3135.55       200.37 o
   8  10  13        346.25        182.80       116.59 o
 -13  11  13        437.19        354.98       167.53 o
 -11  11  13         64.27         66.80       161.15 o
  -9  11  13       1039.86        839.39       112.25 o
  -7  11  13         97.02         31.72        67.82 o
  -5  11  13       3208.53       3042.35       141.55 o
  -3  11  13       1587.46       1840.65       107.72 o
  -1  11  13        768.23        868.82        91.47 o
   1  11  13       5260.06       4499.00       235.65 o
   3  11  13       3360.40       3457.98       219.30 o
   5  11  13       1095.96       1094.13       134.39 o
   7  11  13         88.69        324.16       118.59 o
 -12  12  13      12029.01      12338.28       436.04 o
 -10  12  13       6379.83       6998.20       288.26 o
  -8  12  13      12239.23      12074.57       356.19 o
  -6  12  13       5074.89       5663.94       204.34 o
  -4  12  13      11532.43      11575.70       294.03 o
  -2  12  13      16842.94      17602.11       362.81 o
   0  12  13      17137.95      17409.69       428.44 o
   2  12  13      13163.97      14015.21       404.41 o
   4  12  13       6316.58       5896.39       310.09 o
   6  12  13       5087.56       4150.76       237.36 o
 -11  13  13        214.18        310.34       161.65 o
  -9  13  13         79.20        -15.03       119.39 o
  -7  13  13          9.45        -76.11       103.86 o
  -5  13  13       1037.94        852.61        96.77 o
  -3  13  13        122.27        187.69        77.21 o
  -1  13  13       1914.25       2083.57       146.08 o
   1  13  13       2099.35       2384.14       179.97 o
   3  13  13        637.27        715.94       125.09 o
   5  13  13       2258.46       1913.95       194.06 o
  -8  14  13       9201.81       8538.67       352.94 o
  -6  14  13       7825.47       8248.79       297.98 o
  -4  14  13       6918.65       6478.26       251.77 o
  -2  14  13      16713.18      16561.05       441.61 o
   0  14  13      14247.93      13501.61       434.47 o
   2  14  13      16216.72      16956.25       463.73 o
   4  14  13       8631.62       8537.29       370.60 o
  -7  15  13        836.24        898.72       152.50 o
  -5  15  13        133.63         73.22        99.86 o
  -3  15  13        959.81       1085.17       174.38 o
  -1  15  13        227.26        874.04       133.40 o
   1  15  13        254.10        439.40       163.41 o
   3  15  13       1377.05       1326.35       156.42 o
  -4  16  13       9079.95       8886.81       377.53 o
  -2  16  13      13743.06      13359.61       461.64 o
   0  16  13      13120.60      12876.85       448.26 o
 -16   0  14      19016.77      18014.31       773.59 o
 -14   0  14      43029.18      41723.03       915.13 o
 -12   0  14      33664.46      32272.38       803.28 o
 -10   0  14      42103.84      41556.93       788.32 o
  -8   0  14     115783.52     111307.70      2293.95 o
  -6   0  14      55444.15      52919.89       725.26 o
  -4   0  14      42058.89      39774.53       432.19 o
  -2   0  14      11784.21      12588.89       167.01 o
   0   0  14      24178.95      25184.37       419.93 o
   2   0  14       6981.52       7637.70       180.34 o
   4   0  14      14715.02      14716.12       297.59 o
   6   0  14      17293.59      20863.19       453.45 o
   8   0  14       8113.13      11359.50       431.48 o
  10   0  14       2263.46       2675.88       306.82 o
 -15   1  14       4759.91       4741.35       224.21 o
 -13   1  14      12856.99      13092.20       311.08 o
 -11   1  14      14219.73      14136.87       368.11 o
  -9   1  14      22683.52      23294.15       299.36 o
  -7   1  14      42839.28      41575.55       415.46 o
  -5   1  14      39206.73      38004.13       281.02 o
  -3   1  14      20265.30      19637.33       170.54 o
  -1   1  14      49306.47      47640.25       262.82 o
   1   1  14      16415.04      16917.62       157.12 o
   3   1  14      32459.64      32056.22       283.69 o
   5   1  14      31336.34      31016.33       346.69 o
   7   1  14      26018.38      24599.30       386.58 o
   9   1  14      12085.03      10522.54       313.68 o
  11   1  14       3873.03       2849.48       239.79 o
 -16   2  14      16862.54      16726.68       465.17 o
 -14   2  14      29170.85      28425.46       531.39 o
 -12   2  14      36035.95      35164.66       516.13 o
 -10   2  14      47787.88      47677.14       712.79 o
  -8   2  14      67512.51      65216.51       879.56 o
  -6   2  14      98861.03      97564.43       701.64 o
  -4   2  14      63155.46      63251.29       455.10 o
  -2   2  14      24271.12      23716.52       235.84 o
   0   2  14      28866.55      29707.25       282.53 o
   2   2  14      12380.70      13181.11       289.54 o
   4   2  14      11631.98      12621.85       201.45 o
   6   2  14       9225.15       9827.84       285.64 o
   8   2  14       7753.48       8952.62       266.23 o
  10   2  14       3089.10       3357.44       196.88 o
 -15   3  14       2921.79       2694.02       204.02 o
 -13   3  14       8343.85       8437.34       294.56 o
 -11   3  14      14812.58      15066.76       300.07 o
  -9   3  14      22510.76      22727.29       307.50 o
  -7   3  14      38427.23      39269.55       386.58 o
  -5   3  14      47095.13      45803.84       509.20 o
  -3   3  14      34764.49      34017.88       278.62 o
  -1   3  14      30359.98      29735.54       237.75 o
   1   3  14      35195.87      33774.96       263.58 o
   3   3  14      20213.11      20735.02       351.77 o
   5   3  14      46109.60      46149.18       467.62 o
   7   3  14      20624.83      20196.37       346.90 o
   9   3  14       7838.80       7190.65       235.61 o
  11   3  14       4486.93       3618.24       197.81 o
 -16   4  14      17718.87      17648.08       573.00 o
 -14   4  14      17903.91      17439.83       492.36 o
 -12   4  14      51909.54      52694.46       760.76 o
 -10   4  14      52237.67      52035.01       662.22 o
  -8   4  14      54531.01      54300.10       516.43 o
  -6   4  14      79640.24      78979.43       841.07 o
  -4   4  14      35132.44      35372.24       302.68 o
  -2   4  14      50686.55      48931.22       402.47 o
   0   4  14      17738.35      17063.36       214.50 o
   2   4  14      24159.04      24580.24       318.72 o
   4   4  14       9774.69      11343.54       211.60 o
   6   4  14      13314.22      14105.77       329.81 o
   8   4  14       8024.68       8650.59       241.57 o
  10   4  14       2745.69       2981.59       199.28 o
 -15   5  14       1075.62        835.67       129.06 o
 -13   5  14       9027.87       8419.77       293.98 o
 -11   5  14      16447.79      17107.79       341.33 o
  -9   5  14      19361.59      19709.15       320.34 o
  -7   5  14      34549.73      34368.12       359.03 o
  -5   5  14      14743.04      15650.05       182.07 o
  -3   5  14      42069.68      43527.60       404.58 o
  -1   5  14       7313.61       7384.76       109.11 o
   1   5  14      63256.41      63321.09       457.47 o
   3   5  14      22223.35      22840.23       271.96 o
   5   5  14      16532.43      18511.14       299.48 o
   7   5  14      18510.66      18185.73       344.05 o
   9   5  14       7249.51       5910.70       249.85 o
 -14   6  14      18472.69      20235.31       493.14 o
 -12   6  14      37532.81      38676.14       646.64 o
 -10   6  14      42352.11      44169.43       645.96 o
  -8   6  14      42290.64      41260.13       462.20 o
  -6   6  14      40742.62      39461.89       494.35 o
  -4   6  14      37960.58      37793.59       531.90 o
  -2   6  14      40360.69      39235.53       496.86 o
   0   6  14      26325.95      26044.72       341.14 o
   2   6  14      15697.88      16451.23       233.53 o
   4   6  14       5370.78       5618.38       187.89 o
   6   6  14      10510.49      10746.44       270.57 o
   8   6  14       6295.50       6414.27       244.13 o
  10   6  14       1377.80       1321.71       161.89 o
 -15   7  14       4004.69       3459.09       241.75 o
 -13   7  14       6470.03       6347.87       269.15 o
 -11   7  14       5613.02       5893.52       200.67 o
  -9   7  14      24483.52      26288.57       399.44 o
  -7   7  14      20023.57      19620.36       303.24 o
  -5   7  14      21092.95      22022.00       259.24 o
  -3   7  14      16781.31      16755.87       246.83 o
  -1   7  14      37469.24      36441.73       376.04 o
   1   7  14      15704.78      17385.16       275.92 o
   3   7  14      35119.16      35497.19       446.52 o
   5   7  14      16451.77      17094.61       348.15 o
   7   7  14       6797.64       7877.04       257.77 o
   9   7  14       4038.77       3126.89       269.47 o
 -14   8  14      15705.95      16521.25       499.48 o
 -12   8  14      20124.39      20012.66       483.87 o
 -10   8  14      28151.55      29233.43       445.53 o
  -8   8  14      23268.06      24163.74       374.08 o
  -6   8  14      21239.30      20413.72       401.85 o
  -4   8  14      41362.69      40734.31       366.22 o
  -2   8  14      19905.11      20605.31       285.17 o
   0   8  14      26189.49      25950.44       317.92 o
   2   8  14      12450.04      12430.44       281.93 o
   4   8  14       8934.44       9407.93       369.80 o
   6   8  14       1314.60       1614.53       165.77 o
   8   8  14       5222.93       5458.28       272.79 o
 -13   9  14       1907.13       1771.09       164.37 o
 -11   9  14      12621.27      12472.06       343.80 o
  -9   9  14       9705.81      10349.02       257.08 o
  -7   9  14       8123.25       9263.72       205.17 o
  -5   9  14      20294.64      21438.93       281.73 o
  -3   9  14       7280.24       7126.38       164.08 o
  -1   9  14      19754.39      20244.21       299.96 o
   1   9  14      17712.80      19663.79       315.36 o
   3   9  14      24349.41      24252.46       387.79 o
   5   9  14       8615.75       8020.35       291.05 o
   7   9  14       4273.86       4332.90       235.48 o
 -12  10  14      18263.50      19968.01       538.39 o
 -10  10  14      17609.64      17577.01       615.04 o
  -8  10  14      16397.04      17512.91       380.92 o
  -6  10  14      16538.89      15679.55       320.86 o
  -4  10  14      23893.57      23562.71       360.58 o
  -2  10  14      15118.02      15898.11       330.11 o
   0  10  14      19818.36      20938.14       366.41 o
   2  10  14      11939.97      11754.22       316.78 o
   4  10  14       5972.76       6435.84       267.72 o
   6  10  14       2746.21       2948.49       197.51 o
   8  10  14       3060.51       3798.67       242.38 o
 -11  11  14       7024.32       6884.15       290.87 o
  -9  11  14       4057.03       4439.77       335.63 o
  -7  11  14       6265.88       6716.56       285.12 o
  -5  11  14       6787.09       6973.96       225.70 o
  -3  11  14       8988.32       9128.07       255.37 o
  -1  11  14      21575.66      21520.24       404.09 o
   1  11  14      21388.43      21097.96       425.50 o
   3  11  14       8229.95       8802.04       314.97 o
   5  11  14       8512.25       9388.97       333.71 o
   7  11  14       1846.85       2063.99       176.76 o
 -10  12  14      12928.02      14372.25       463.97 o
  -8  12  14       8756.43       8717.47       320.94 o
  -6  12  14      19001.85      19662.46       385.24 o
  -4  12  14      16120.26      15650.74       351.77 o
  -2  12  14      16756.32      17670.17       373.70 o
   0  12  14      16428.19      18068.28       449.45 o
   2  12  14      11160.86      10775.94       357.57 o
   4  12  14       3872.85       3717.40       227.57 o
   6  12  14       3788.27       3878.42       304.44 o
  -9  13  14       4891.72       4350.21       267.41 o
  -7  13  14       6182.49       6316.68       280.15 o
  -5  13  14       2542.36       2089.76       140.88 o
  -3  13  14      16098.46      16500.11       369.58 o
  -1  13  14       8553.28       8850.43       310.05 o
   1  13  14       9229.64       9122.69       331.07 o
   3  13  14       3255.17       3024.17       204.47 o
   5  13  14       5150.63       4541.52       280.13 o
  -8  14  14       9052.02       8064.12       336.97 o
  -6  14  14       8610.21       9074.29       392.30 o
  -4  14  14       8248.07       8316.10       343.47 o
  -2  14  14      13484.29      14157.04       419.23 o
   0  14  14       4893.32       5826.31       300.98 o
   2  14  14      10500.23      10271.67       371.97 o
   4  14  14       5252.90       5883.71       295.67 o
  -7  15  14       2499.07       2321.03       238.44 o
  -5  15  14       2241.61       1871.80       210.45 o
  -3  15  14       7288.46       7292.09       340.24 o
  -1  15  14       7703.20       7470.01       337.89 o
   1  15  14       4019.84       2999.21       210.04 o
 -15   1  15          2.50         19.18        90.07 o
 -13   1  15        397.86        626.47       105.00 o
 -11   1  15         70.10        590.37       116.53 o
  -9   1  15         48.69        204.72        55.62 o
  -7   1  15        136.98        391.33        38.34 o
  -5   1  15       4119.09       3876.75        86.97 o
  -3   1  15         90.86        233.82        24.17 o
  -1   1  15         79.34        158.99        19.57 o
   1   1  15         30.99        168.92        27.38 o
   3   1  15         32.66        185.23        43.20 o
   5   1  15       2596.14       2368.50        97.21 o
   7   1  15       3296.48       3677.06       166.73 o
   9   1  15         80.87         20.11       108.53 o
 -16   2  15        235.82         56.76       136.90 o
 -14   2  15       1238.77        995.01       117.86 o
 -12   2  15        141.21         81.97        71.47 o
 -10   2  15       3878.48       3811.63       158.30 o
  -8   2  15         25.97         30.05        48.18 o
  -6   2  15        196.98        267.97        31.75 o
  -4   2  15        384.81        270.36        26.76 o
  -2   2  15        103.50        215.81        23.44 o
   0   2  15       2123.47       1696.79        51.14 o
   2   2  15          3.08        141.76        34.26 o
   4   2  15       3445.68       4085.27       128.52 o
   6   2  15          7.25        199.89        74.40 o
   8   2  15         86.13        206.77        87.49 o
  10   2  15        145.37        233.83        93.16 o
 -15   3  15        829.43       1015.39       138.70 o
 -13   3  15         41.94        277.65       102.64 o
 -11   3  15        718.63        766.98        90.75 o
  -9   3  15         73.00        483.26        63.60 o
  -7   3  15      12216.98      11639.40       161.86 o
  -5   3  15       1309.91        955.64        68.16 o
  -3   3  15       1344.11       1550.64        60.35 o
  -1   3  15         97.78        372.64        30.88 o
   1   3  15        163.22        255.24        34.02 o
   3   3  15        334.06        654.42        52.63 o
   5   3  15        565.19        736.54        75.72 o
   7   3  15       1469.87       1954.09       113.25 o
   9   3  15        179.92        173.69        79.31 o
 -14   4  15       1403.49       1117.68       161.88 o
 -12   4  15         51.24        149.08        89.48 o
 -10   4  15       1799.07       1728.83       116.00 o
  -8   4  15       1078.78       1115.96        73.74 o
  -6   4  15        585.93        701.89        46.50 o
  -4   4  15       4877.54       4812.78       103.79 o
  -2   4  15        441.34        337.72        37.05 o
   0   4  15       2271.81       2019.14        64.21 o
   2   4  15        466.99        595.91        52.22 o
   4   4  15       5344.69       6196.61       168.63 o
   6   4  15        123.58        495.20        73.79 o
   8   4  15        570.44        769.00        98.40 o
  10   4  15        423.23        358.00       130.68 o
 -15   5  15        672.97        454.57       121.76 o
 -13   5  15        214.94        482.73       109.37 o
 -11   5  15        496.56        541.13        83.77 o
  -9   5  15       5865.60       6193.57       180.22 o
  -7   5  15      10040.86       9102.11       169.33 o
  -5   5  15      12335.30      11887.36       162.37 o
  -3   5  15       8129.83       7393.07       149.60 o
  -1   5  15       5210.12       5382.52       106.48 o
   1   5  15         85.37        604.50        57.81 o
   3   5  15        797.91        985.47        67.62 o
   5   5  15       3650.79       3841.37       150.16 o
   7   5  15        608.43       1441.39       162.67 o
   9   5  15       1002.16        701.51       141.12 o
 -14   6  15        367.74        457.20       138.86 o
 -12   6  15       7469.85       7439.28       257.00 o
 -10   6  15        442.32        304.82        72.25 o
  -8   6  15       2974.92       3101.21       129.49 o
  -6   6  15       2927.70       2519.25        91.93 o
  -4   6  15         64.86         82.32        29.37 o
  -2   6  15        153.44        244.44        42.12 o
   0   6  15        737.56        781.37        65.64 o
   2   6  15      10781.56      10382.54       221.11 o
   4   6  15        172.76        424.88        76.57 o
   6   6  15         83.29        265.70        85.70 o
   8   6  15        784.27       1354.80       142.70 o
 -13   7  15       1724.26       1897.91       155.64 o
 -11   7  15       1898.16       1812.82       130.67 o
  -9   7  15      14183.42      12891.95       284.71 o
  -7   7  15       4251.95       4755.38       137.39 o
  -5   7  15      20835.95      19645.83       253.04 o
  -3   7  15      16902.26      15381.71       209.28 o
  -1   7  15       6337.00       6988.43       171.04 o
   1   7  15       2506.11       2840.90       113.29 o
   3   7  15       2421.48       2748.56       123.69 o
   5   7  15       2575.31       2476.47       145.06 o
   7   7  15       1047.03        956.66       121.57 o
   9   7  15       2093.50       2068.15       176.43 o
 -14   8  15       2898.54       2634.92       200.52 o
 -12   8  15       1555.05       1526.78       145.69 o
 -10   8  15       1533.84       1609.51       120.39 o
  -8   8  15        190.03         86.10        57.40 o
  -6   8  15        474.55        241.45        55.45 o
  -4   8  15         21.51         53.45        47.53 o
  -2   8  15         97.86        190.57        54.06 o
   0   8  15       2715.22       2806.89       105.07 o
   2   8  15       1575.17       1637.31       114.64 o
   4   8  15        230.25        191.09        84.55 o
   6   8  15        113.47        111.25       109.15 o
   8   8  15        634.28       1127.21       136.72 o
 -13   9  15       1939.37       2111.18       174.10 o
 -11   9  15       6562.60       6097.54       244.66 o
  -9   9  15       6575.81       6055.52       201.08 o
  -7   9  15       6721.16       7390.52       181.03 o
  -5   9  15      10350.98      10251.62       210.21 o
  -3   9  15      18437.22      18146.45       294.01 o
  -1   9  15       2918.60       3627.55       145.46 o
   1   9  15       9396.90       8716.26       211.79 o
   3   9  15       4038.88       4048.31       199.08 o
   5   9  15       3853.53       3799.93       225.00 o
   7   9  15        946.64        545.43       152.07 o
 -12  10  15       3746.15       2859.37       222.39 o
 -10  10  15       4305.07       4825.01       218.05 o
  -8  10  15         56.62         -4.59        82.29 o
  -6  10  15        509.90        605.31        77.17 o
  -4  10  15       1295.88       1707.04       105.57 o
  -2  10  15       1743.52       1590.00       101.57 o
   0  10  15        750.62       1233.84        99.26 o
   2  10  15       1271.67       1328.18       123.10 o
   4  10  15       1425.59        948.08       115.56 o
   6  10  15         73.42        230.44       108.12 o
 -11  11  15       7883.46       8158.38       399.84 o
  -9  11  15       6944.99       6906.69       352.76 o
  -7  11  15       6629.83       5965.08       246.35 o
  -5  11  15       9070.04       9197.26       270.81 o
  -3  11  15      14242.22      13889.04       329.05 o
  -1  11  15      20608.65      21724.17       414.58 o
   1  11  15       3267.12       4221.19       217.35 o
   3  11  15       5444.09       4361.80       233.23 o
   5  11  15        733.72        790.62       168.34 o
 -10  12  15       1994.81       1699.20       205.80 o
  -8  12  15         77.34         62.67       115.93 o
  -6  12  15       1578.28       1426.34       118.83 o
  -4  12  15       2243.56       2472.09       162.50 o
  -2  12  15       3312.83       3122.07       168.94 o
   0  12  15       3040.29       2973.05       214.19 o
   2  12  15         20.57         20.50       115.03 o
   4  12  15        373.25        261.69       108.23 o
  -9  13  15       4948.90       5697.89       287.85 o
  -7  13  15      11611.93      11627.46       387.78 o
  -5  13  15       5227.63       5957.18       236.00 o
  -3  13  15      13115.83      12338.33       350.40 o
  -1  13  15      13040.29      13470.63       366.99 o
   1  13  15       8196.03       7843.26       357.45 o
   3  13  15       5548.37       4164.59       243.54 o
  -8  14  15       2770.78       2683.06       209.32 o
  -6  14  15       1453.34       1261.41       155.15 o
  -4  14  15       1603.40       1749.56       171.68 o
  -2  14  15       1378.60       1775.09       173.58 o
   0  14  15        969.66       1072.07       161.10 o
   2  14  15        208.11        423.53       124.63 o
  -5  15  15      11875.76      12131.49       445.73 o
  -3  15  15      10890.24      11980.64       436.50 o
  -1  15  15      10522.97      10715.76       379.78 o
 -16   0  16       1117.93        865.15       177.27 o
 -14   0  16       1328.32       1656.47       199.86 o
 -12   0  16        158.68        413.31       120.43 o
 -10   0  16       3345.49       4031.46       232.24 o
  -8   0  16       2985.14       3159.33       172.28 o
  -6   0  16       1605.18       1773.84       124.38 o
  -4   0  16      11365.64      11020.92       212.66 o
  -2   0  16       3496.90       4339.79        96.05 o
   0   0  16       7753.15       8845.85       176.20 o
   2   0  16       1486.66       3294.28       124.09 o
   4   0  16      21460.05      22510.72       394.18 o
   8   0  16        124.16        632.51       167.81 o
  10   0  16        744.53       1045.07       218.83 o
 -15   1  16      20296.23      20499.89       465.54 o
 -13   1  16      51433.59      51661.27       772.22 o
 -11   1  16      63566.45      66141.38       744.84 o
  -9   1  16      65309.66      63844.20       634.37 o
  -7   1  16     110353.70     106054.73      1019.42 o
  -5   1  16      52402.23      52376.82       525.37 o
  -3   1  16      42792.89      40390.66       386.27 o
  -1   1  16      26223.12      23885.83       313.58 o
   1   1  16      77186.30      78336.35       543.82 o
   3   1  16      40133.82      39604.56       350.63 o
   5   1  16      21979.54      21147.67       352.48 o
   7   1  16      22506.34      21199.58       389.93 o
   9   1  16       4765.06       3712.89       265.01 o
 -16   2  16       1461.61       1530.41       178.71 o
 -14   2  16        291.95        564.86       114.21 o
 -12   2  16       3514.04       3773.47       184.79 o
 -10   2  16        172.52        488.07        72.38 o
  -8   2  16        874.85       1109.71        80.48 o
  -6   2  16       3201.89       3619.04        95.02 o
  -4   2  16       7037.11       7288.94       138.33 o
  -2   2  16       7726.75       8070.20       157.65 o
   0   2  16       1922.54       2961.08        79.78 o
   2   2  16       4032.14       5065.23       114.39 o
   4   2  16       1466.72       3223.19       120.11 o
   6   2  16       6723.49       7199.59       195.99 o
   8   2  16        852.48       1282.21       152.93 o
  10   2  16        426.63        701.63       198.52 o
 -15   3  16      22971.39      24024.42       601.69 o
 -13   3  16      38156.15      38384.58       725.85 o
 -11   3  16      51713.64      51669.30       647.73 o
  -9   3  16      60942.13      61556.64       584.95 o
  -7   3  16      62416.91      61861.25       485.79 o
  -5   3  16      58212.33      56671.93       448.25 o
  -3   3  16      26031.68      25230.69       303.94 o
  -1   3  16      50648.57      48523.01       382.39 o
   1   3  16      31609.72      31291.34       318.64 o
   3   3  16      30719.98      30717.59       353.92 o
   5   3  16      28528.21      28129.86       384.22 o
   7   3  16      12994.11      11738.84       293.58 o
   9   3  16       4535.94       3825.55       231.04 o
 -14   4  16        472.40        475.57       125.37 o
 -12   4  16         14.47         74.08       107.79 o
 -10   4  16        310.65        521.44        83.02 o
  -8   4  16       1093.06       1272.57        84.14 o
  -6   4  16       3538.31       3892.77       125.55 o
  -4   4  16        789.90       1336.89        77.00 o
  -2   4  16       4518.46       5306.34       123.46 o
   0   4  16       9801.60      11080.15       176.99 o
   2   4  16       9293.45      10303.18       238.34 o
   4   4  16       2210.08       3577.06       136.33 o
   6   4  16       2018.34       2109.89       129.59 o
   8   4  16        434.54        768.89       102.63 o
 -15   5  16      20172.76      19504.47       599.51 o
 -13   5  16      33366.34      34099.62       677.54 o
 -11   5  16      45482.27      44813.33       553.19 o
  -9   5  16      48494.39      51693.60       677.59 o
  -7   5  16      36715.82      37415.32       460.40 o
  -5   5  16      74607.37      74127.54       585.21 o
  -3   5  16      22607.34      22465.79       285.73 o
  -1   5  16      65695.23      66396.17       503.16 o
   1   5  16      35346.81      33636.60       370.22 o
   3   5  16      15308.77      15713.38       273.72 o
   5   5  16      15519.45      15150.74       319.50 o
   7   5  16      10913.65      10950.04       292.03 o
   9   5  16       7391.80       6974.27       284.43 o
 -14   6  16        203.79        -15.18       121.06 o
 -12   6  16         12.16        195.04        87.12 o
 -10   6  16        432.80        391.05        81.43 o
  -8   6  16         48.79        580.13        69.59 o
  -6   6  16         14.91        527.85        54.13 o
  -4   6  16         54.16        850.41        72.07 o
  -2   6  16       7620.03       7576.92       148.18 o
   0   6  16       4717.96       5290.14       134.52 o
   2   6  16       6629.79       7974.39       178.57 o
   4   6  16       3729.23       3281.68       141.03 o
   6   6  16         45.45        716.68        99.02 o
   8   6  16        298.10        826.47       120.79 o
 -13   7  16      24233.70      24218.34       549.13 o
 -11   7  16      30714.68      31245.77       514.58 o
  -9   7  16      35185.78      35224.05       493.79 o
  -7   7  16      38492.45      39489.60       468.75 o
  -5   7  16      27951.82      27560.10       394.80 o
  -3   7  16      81248.87      79351.55       660.95 o
  -1   7  16      30413.82      30673.40       383.56 o
   1   7  16      22592.41      23325.78       344.47 o
   3   7  16      20147.68      20138.96       350.99 o
   5   7  16      13465.97      13957.22       318.62 o
   7   7  16       7954.04       8504.80       285.84 o
 -14   8  16         89.06         55.19       119.73 o
 -12   8  16        346.90        236.37        96.85 o
 -10   8  16        405.87        343.74        96.49 o
  -8   8  16          1.09        129.75        57.77 o
  -6   8  16        183.07        469.00        77.59 o
  -4   8  16         43.90        590.61        73.75 o
  -2   8  16       3798.38       4457.39       145.11 o
   0   8  16       8293.81       9739.97       220.55 o
   2   8  16        528.09       1739.66       120.29 o
   4   8  16        584.30        991.56       135.15 o
   6   8  16        624.03        884.19       117.81 o
   8   8  16         62.99        401.51       127.79 o
 -13   9  16      17131.35      17828.15       528.05 o
 -11   9  16      22969.49      24064.57       532.38 o
  -9   9  16      22619.67      22682.22       524.22 o
  -7   9  16      33167.89      34679.60       475.80 o
  -5   9  16      34084.71      32284.65       471.08 o
  -3   9  16      59873.89      60735.75       786.07 o
  -1   9  16      36741.15      34245.98       460.32 o
   1   9  16      20471.65      20199.39       383.92 o
   3   9  16      10245.01      11161.21       360.10 o
   5   9  16       8653.35       9081.25       306.24 o
   7   9  16       5686.79       5841.81       247.75 o
 -12  10  16        153.21        281.83       142.82 o
 -10  10  16          1.72         67.55       122.03 o
  -8  10  16        202.25        325.88       121.40 o
  -6  10  16       1219.28       1702.45       139.07 o
  -4  10  16        607.21       1255.60       104.88 o
  -2  10  16         54.28        964.06        99.63 o
   0  10  16       8514.00       8546.68       243.95 o
   2  10  16        643.76       1004.89       123.47 o
   4  10  16        535.68        626.19       116.24 o
   6  10  16        184.06        461.61       114.13 o
 -11  11  16      15043.20      15401.95       591.85 o
  -9  11  16      16937.81      17239.51       477.22 o
  -7  11  16      21874.36      21107.21       472.31 o
  -5  11  16      25908.69      26166.62       472.19 o
  -3  11  16      27042.48      27069.83       477.76 o
  -1  11  16      21047.98      21261.02       373.93 o
   1  11  16      15299.51      13688.14       420.55 o
   3  11  16      11088.95      10885.48       452.78 o
   5  11  16       4589.06       4773.64       302.68 o
 -10  12  16        622.17        622.61       140.20 o
  -8  12  16        257.42        149.24       112.89 o
  -6  12  16         25.34        101.07        88.11 o
  -4  12  16        155.01        481.32       100.01 o
  -2  12  16       3233.74       3963.79       178.43 o
   0  12  16        738.83       1019.98       131.11 o
   2  12  16        412.30        269.63       106.36 o
   4  12  16        108.90        452.49       125.95 o
  -9  13  16      12468.92      12752.61       428.36 o
  -7  13  16      11460.98      10540.49       380.64 o
  -5  13  16      25967.32      26896.38       482.18 o
  -3  13  16      10410.84       9649.32       319.30 o
  -1  13  16      14272.72      14228.93       388.00 o
   1  13  16       9860.16      10559.50       367.66 o
   3  13  16       6452.66       5926.11       288.82 o
  -6  14  16        177.03        343.79       115.80 o
  -4  14  16          5.11        296.05       121.30 o
  -2  14  16        455.28        498.52       125.77 o
   0  14  16        132.87        426.31       121.50 o
 -15   1  17         48.63        100.93       118.34 o
 -13   1  17       1213.27       1286.99       133.26 o
 -11   1  17          4.06        232.89        93.07 o
  -9   1  17        715.73        985.98        81.90 o
  -7   1  17       3202.57       3223.44       164.95 o
  -5   1  17         59.63        183.55        38.60 o
  -3   1  17         37.54        157.11        28.95 o
  -1   1  17        304.56        496.57        47.99 o
   1   1  17       2212.50       2355.97        94.81 o
   3   1  17          3.89        222.02        56.86 o
   5   1  17        143.00        220.61        78.81 o
   7   1  17        907.91       1027.21       121.76 o
   9   1  17          5.80         62.70       134.88 o
 -14   2  17         71.05        -98.18       106.86 o
 -12   2  17        234.49        187.39       117.70 o
 -10   2  17       5199.68       4117.70       170.39 o
  -8   2  17       1443.41       1496.52        85.38 o
  -6   2  17        412.72        403.59        42.49 o
  -4   2  17        739.70        751.49        51.80 o
  -2   2  17         52.49        186.29        34.47 o
   0   2  17         88.85        300.67        49.90 o
   2   2  17        227.20        422.40        59.98 o
   4   2  17       5710.22       5392.35       168.56 o
   6   2  17          3.21         48.13        84.69 o
   8   2  17        154.31         81.49       110.89 o
 -15   3  17        981.18       1029.42       160.18 o
 -13   3  17        737.35       1245.36       153.65 o
 -11   3  17        100.59        356.17        87.68 o
  -9   3  17       1949.43       2273.16       112.46 o
  -7   3  17       1627.33       1920.28        96.14 o
  -5   3  17        563.25        522.97        77.98 o
  -3   3  17       1592.86       1423.33        63.26 o
  -1   3  17         91.51        422.07        48.00 o
   1   3  17       6414.46       6085.95       135.38 o
   3   3  17          5.82         31.75        54.18 o
   5   3  17         60.83        171.28        74.68 o
   7   3  17        272.59         89.44       102.97 o
   9   3  17         74.27        -71.61       114.92 o
 -14   4  17         74.66         10.01       125.18 o
 -12   4  17        381.63        410.25       107.24 o
 -10   4  17       5312.56       4218.57       183.87 o
  -8   4  17       1105.74        999.48        90.66 o
  -6   4  17       2502.16       2434.13       101.29 o
  -4   4  17       1920.86       2073.74       102.36 o
  -2   4  17       1432.13       1692.32        79.92 o
   0   4  17        223.01        642.24        81.38 o
   2   4  17       1019.61       1109.48       101.30 o
   4   4  17       3258.56       2728.73       124.62 o
   6   4  17       1095.20        766.53       102.74 o
   8   4  17        506.26        294.39       109.79 o
 -15   5  17       1340.48       1554.44       245.99 o
 -13   5  17       1977.14       1970.89       185.14 o
 -11   5  17       2087.64       2439.83       157.06 o
  -9   5  17        924.31        743.93        79.44 o
  -7   5  17       2242.50       2673.02       108.18 o
  -5   5  17       1564.13       1757.24        80.52 o
  -3   5  17       1174.25       1027.39        69.21 o
  -1   5  17       8456.86       8825.46       176.82 o
   1   5  17       3241.54       3008.19       110.80 o
   3   5  17        713.30        632.14        72.92 o
   5   5  17        136.51        342.78        82.48 o
   7   5  17        226.53        201.18        93.03 o
 -14   6  17         16.37        -26.06       107.13 o
 -12   6  17        919.43        692.22       103.43 o
 -10   6  17       1761.68       1824.23       134.12 o
  -8   6  17      11105.85      10413.62       217.56 o
  -6   6  17        364.94        595.59        90.09 o
  -4   6  17        519.70        713.77        68.27 o
  -2   6  17       2986.13       3457.60       122.58 o
   0   6  17        833.35        978.14        80.88 o
   2   6  17       2659.05       2296.12       101.34 o
   4   6  17       2750.74       2260.70       127.19 o
   6   6  17       2932.11       2857.52       168.74 o
   8   6  17         78.24         95.75       105.89 o
 -13   7  17        977.53       1284.19       146.74 o
 -11   7  17       6643.96       6426.40       250.87 o
  -9   7  17       4136.88       4282.48       165.14 o
  -7   7  17        779.56        550.89        72.63 o
  -5   7  17       2781.25       2637.02       127.17 o
  -3   7  17      10041.58      10455.83       215.41 o
  -1   7  17       6878.07       6154.46       170.89 o
   1   7  17        443.42        442.23        69.95 o
   3   7  17       3474.09       3638.70       165.78 o
   5   7  17        283.79        367.53        94.18 o
   7   7  17        150.14        394.37       113.40 o
 -12   8  17       1288.08        717.76       110.06 o
 -10   8  17       2386.52       2108.29       157.30 o
  -8   8  17       3264.39       3708.98       162.21 o
  -6   8  17       1691.12       1527.28       107.08 o
  -4   8  17       2847.94       3022.45       126.22 o
  -2   8  17       2101.78       2988.45       136.14 o
   0   8  17        132.92        221.50        68.05 o
   2   8  17       1910.31       1651.91       120.75 o
   4   8  17        992.57       1535.15       142.09 o
   6   8  17       1860.09       2438.02       169.80 o
 -13   9  17       1461.91       1440.89       208.73 o
 -11   9  17       4091.46       3999.43       303.89 o
  -9   9  17       4759.98       5015.63       219.33 o
  -7   9  17       8562.47       7227.88       232.42 o
  -5   9  17       8996.76       9658.90       255.55 o
  -3   9  17      13272.00      13071.56       284.80 o
  -1   9  17       2824.47       3435.32       156.71 o
   1   9  17        194.96        157.59        86.18 o
   3   9  17        472.14        648.13       110.58 o
   5   9  17        914.68        796.64       152.78 o
 -12  10  17       2328.38       1590.28       235.02 o
 -10  10  17       2804.59       2925.04       208.62 o
  -8  10  17       2568.22       2495.59       207.04 o
  -6  10  17       3826.86       3976.42       209.19 o
  -4  10  17       3428.76       3499.45       158.70 o
  -2  10  17       2073.65       2316.01       129.18 o
   0  10  17       5624.89       5871.09       203.18 o
   2  10  17        790.69        543.68       106.41 o
   4  10  17       1971.60       1675.10       171.80 o
 -11  11  17       2081.16       2388.67       240.11 o
  -9  11  17       5123.69       5331.74       252.50 o
  -7  11  17       5267.28       5598.26       249.28 o
  -5  11  17       9623.00       9310.18       282.18 o
  -3  11  17       5852.59       5908.46       217.50 o
  -1  11  17       7207.01       6164.79       204.98 o
   1  11  17        922.92       1058.18       126.14 o
   3  11  17         69.13        106.29        98.89 o
 -10  12  17       2505.84       2431.11       243.61 o
  -8  12  17       1021.58       1058.85       149.55 o
  -6  12  17       4419.17       4132.37       229.78 o
  -4  12  17       4933.99       5035.06       217.70 o
  -2  12  17       3190.13       2523.15       149.79 o
   0  12  17       6063.89       7317.35       276.44 o
   2  12  17        894.71        614.18       124.83 o
  -7  13  17       9503.44       9770.47       397.54 o
  -5  13  17       9898.04      10055.97       296.54 o
  -3  13  17      10730.80      11060.45       335.10 o
  -1  13  17       1137.13       1077.96       126.51 o
   1  13  17       1953.06       1519.18       166.62 o
  -6  14  17       2050.59       2198.54       193.39 o
  -4  14  17       3557.66       3711.43       215.23 o
  -2  14  17       5152.59       5138.59       247.76 o
 -14   0  18      19085.75      19865.97       960.21 o
 -12   0  18      18315.32      18888.63       665.80 o
 -10   0  18      24539.98      25624.20       565.54 o
  -8   0  18      52459.56      53814.12       803.75 o
  -6   0  18      33736.96      34165.47       544.40 o
  -4   0  18      12276.35      12380.04       282.67 o
  -2   0  18      52804.70      51444.48       514.20 o
   0   0  18      41579.22      41348.22       662.98 o
   2   0  18      40310.18      38191.71       615.05 o
   4   0  18      19728.29      17699.97       535.12 o
   6   0  18       6219.48       6487.49       404.50 o
   8   0  18       4487.64       4373.42       615.97 o
 -15   1  18      13706.41      13209.92       525.61 o
 -13   1  18      12927.45      13298.10       419.36 o
 -11   1  18      13263.82      13439.63       323.18 o
  -9   1  18      12250.78      12919.88       256.45 o
  -7   1  18        366.70        594.25        78.58 o
  -5   1  18       8001.00       8172.90       152.32 o
  -3   1  18       3486.74       3994.69       101.12 o
  -1   1  18       5846.35       6640.30       154.13 o
   1   1  18       6228.02       7497.00       235.46 o
   3   1  18        905.10       2769.30       154.12 o
   5   1  18         24.82        422.45        92.07 o
   7   1  18        284.32        653.74       118.28 o
 -14   2  18      19670.72      19869.31       491.58 o
 -12   2  18      23949.63      22980.95       449.95 o
 -10   2  18      30363.07      31640.28       495.91 o
  -8   2  18      18935.54      20372.96       332.70 o
  -6   2  18      39170.08      38997.62       405.88 o
  -4   2  18      31855.00      32325.51       346.16 o
  -2   2  18      50585.20      49654.81       448.17 o
   0   2  18      61594.84      60146.63       520.67 o
   2   2  18      34092.97      34559.64       424.38 o
   4   2  18      14168.13      14008.44       319.02 o
   6   2  18       8564.54       7557.74       253.50 o
   8   2  18       2628.90       2798.73       205.11 o
 -15   3  18      11431.39      11505.73       455.40 o
 -13   3  18      13812.14      14198.94       412.05 o
 -11   3  18      14207.00      15405.91       380.42 o
  -9   3  18       5016.93       5208.36       173.09 o
  -7   3  18      12980.54      13174.90       276.65 o
  -5   3  18       2640.68       3234.65       123.48 o
  -3   3  18       6627.42       6680.24       162.12 o
  -1   3  18       3755.42       5370.54       171.32 o
   1   3  18       5205.01       6905.03       186.52 o
   3   3  18       2240.63       2390.82       126.35 o
   5   3  18        630.47       1332.20       127.66 o
   7   3  18        264.18        203.61       106.86 o
 -14   4  18      11041.98      11257.94       382.95 o
 -12   4  18      29947.22      30026.16       529.50 o
 -10   4  18      20647.25      20389.97       373.21 o
  -8   4  18      29341.64      29895.84       405.73 o
  -6   4  18      30667.60      30221.58       360.90 o
  -4   4  18      52365.24      52269.33       494.06 o
  -2   4  18      23017.79      22790.31       312.02 o
   0   4  18      45512.68      44217.96       504.25 o
   2   4  18      26393.83      26780.01       382.08 o
   4   4  18      14233.48      13970.21       286.97 o
   6   4  18       9949.69       9178.17       303.14 o
   8   4  18       3462.78       3374.91       221.70 o
 -13   5  18      14532.61      14596.57       397.47 o
 -11   5  18      13965.20      14302.02       355.06 o
  -9   5  18       4955.71       3975.32       154.09 o
  -7   5  18      17879.70      18856.57       291.32 o
  -5   5  18       1076.35       1616.59       104.44 o
  -3   5  18       4447.88       4577.51       159.60 o
  -1   5  18       6631.32       8562.03       223.23 o
   1   5  18       4141.48       5650.97       180.26 o
   3   5  18       3100.17       3336.92       149.27 o
   5   5  18        322.13        551.69       105.43 o
   7   5  18       1827.60       2361.30       197.29 o
 -14   6  18      14423.82      14195.51       433.66 o
 -12   6  18      19311.84      19623.59       452.43 o
 -10   6  18      15845.83      15985.70       347.61 o
  -8   6  18      29727.47      28217.50       389.55 o
  -6   6  18      30499.87      31871.18       413.68 o
  -4   6  18      41528.88      40050.45       451.94 o
  -2   6  18      27228.83      26541.73       348.47 o
   0   6  18      23407.98      24787.02       349.57 o
   2   6  18      17833.76      18599.19       350.41 o
   4   6  18       9758.71       8864.35       251.76 o
   6   6  18       9036.47       7862.21       289.85 o
 -13   7  18       6965.97       8301.69       454.50 o
 -11   7  18       8816.85       7944.16       297.25 o
  -9   7  18      12367.14      12760.94       316.80 o
  -7   7  18       3850.88       3853.49       169.40 o
  -5   7  18      10937.61      10405.59       229.24 o
  -3   7  18       2387.70       3246.96       132.13 o
  -1   7  18        103.71        848.04        84.74 o
   1   7  18       3555.61       3560.29       146.45 o
   3   7  18       2252.97       2608.09       172.40 o
   5   7  18       2002.45       2343.10       192.35 o
 -12   8  18      10567.92      10890.86       351.46 o
 -10   8  18      16352.65      16112.68       368.96 o
  -8   8  18      13140.30      13319.86       321.19 o
  -6   8  18      31631.15      30585.19       451.07 o
  -4   8  18      22878.59      22840.83       362.09 o
  -2   8  18      34797.94      36428.39       483.93 o
   0   8  18      10270.75      10394.62       249.75 o
   2   8  18       9506.77       9151.06       268.09 o
   4   8  18       6388.16       5650.97       282.95 o
   6   8  18       6264.11       5590.87       312.05 o
 -11   9  18       4992.17       4329.00       270.33 o
  -9   9  18       8698.09       8817.81       293.78 o
  -7   9  18       6580.29       6468.84       229.02 o
  -5   9  18       5599.28       6651.97       212.79 o
  -3   9  18        217.40       1289.64       109.70 o
  -1   9  18       4053.92       4936.63       185.85 o
   1   9  18        985.97        743.30       100.28 o
   3   9  18       1407.93       1802.85       170.38 o
   5   9  18       2569.00       3752.12       258.25 o
 -10  10  18      11998.55      11594.10       369.48 o
  -8  10  18      15861.67      15997.32       422.84 o
  -6  10  18      23537.27      23744.97       495.29 o
  -4  10  18      15166.22      14798.12       333.41 o
  -2  10  18      12285.27      13339.04       300.08 o
   0  10  18       8940.24       8839.84       254.51 o
   2  10  18       4790.59       4219.33       213.51 o
   4  10  18       6624.47       6046.60       307.32 o
  -9  11  18       6682.18       6979.54       323.61 o
  -7  11  18       6290.41       6881.69       303.63 o
  -5  11  18       5307.46       5375.50       282.75 o
  -3  11  18       3499.82       3812.52       182.13 o
  -1  11  18        919.98       1072.15       116.43 o
   1  11  18        943.90       1101.99       150.46 o
   3  11  18        924.47       1529.27       180.87 o
  -8  12  18      12946.98      13622.27       439.55 o
  -6  12  18      11294.84      10990.20       407.74 o
  -4  12  18      10693.94      10478.71       314.45 o
  -2  12  18      13086.89      12451.84       338.74 o
   0  12  18      10294.96      12288.16       441.84 o
   2  12  18       2001.34       2103.88       168.87 o
  -7  13  18       4862.56       6072.58       332.08 o
  -5  13  18       3969.83       4018.83       203.14 o
  -3  13  18       4272.36       4243.53       215.35 o
  -1  13  18        461.47        229.92       103.51 o
 -15   1  19         20.50         -3.01       195.42 o
 -13   1  19        180.10        253.98       150.98 o
 -11   1  19         66.12        -29.00        90.82 o
  -9   1  19        473.31        288.71        75.88 o
  -7   1  19         13.71          5.57        63.07 o
  -5   1  19         70.22         79.17        58.44 o
  -3   1  19          9.01        197.96        59.84 o
  -1   1  19        197.42        442.34        72.12 o
   1   1  19       1034.29       1221.13       101.33 o
   3   1  19        358.59        281.39        85.18 o
   5   1  19          4.77         48.19        90.36 o
   7   1  19          0.10        149.97       105.15 o
 -14   2  19         67.20         90.62       134.64 o
 -12   2  19        477.86        691.45       102.73 o
 -10   2  19        534.01        502.26        77.29 o
  -8   2  19       3962.75       2938.26       139.33 o
  -6   2  19         78.21        307.20        63.02 o
  -4   2  19        440.87        454.37        62.21 o
  -2   2  19       3896.95       3489.17       114.47 o
   0   2  19         97.81        248.86        56.54 o
   2   2  19        279.48        358.13        68.38 o
   4   2  19          2.26        198.07        86.28 o
   6   2  19        162.51        285.97       101.34 o
 -13   3  19         80.77         56.76        96.39 o
 -11   3  19         58.02         90.88        84.17 o
  -9   3  19        793.44        824.11        80.99 o
  -7   3  19          0.52          9.14        67.07 o
  -5   3  19       1919.39       1859.42        97.03 o
  -3   3  19        261.67        317.94        79.34 o
  -1   3  19        179.04        582.55        74.22 o
   1   3  19       1212.98        914.48        88.02 o
   3   3  19         97.21        171.57        71.86 o
   5   3  19        716.61        813.66       105.07 o
   7   3  19          9.76        -65.16       103.86 o
 -14   4  19       1222.47       1205.80       153.48 o
 -12   4  19       2633.56       2799.87       182.51 o
 -10   4  19       2409.37       2595.48       133.49 o
  -8   4  19        652.68        483.36        71.91 o
  -6   4  19       2385.88       2395.35       121.95 o
  -4   4  19         50.15        343.07        64.47 o
  -2   4  19       3679.89       3865.51       130.62 o
   0   4  19        814.27        654.24        73.91 o
   2   4  19        108.36        261.08        74.17 o
   4   4  19         90.51         52.97        97.23 o
   6   4  19        239.11        149.02       108.05 o
 -13   5  19        181.29        237.65        91.94 o
 -11   5  19         68.57         36.02        80.25 o
  -9   5  19        685.03        269.88        80.26 o
  -7   5  19         40.21         19.66        69.03 o
  -5   5  19        826.78        771.75        81.04 o
  -3   5  19         75.66        358.94        63.85 o
  -1   5  19        619.81        656.53        79.67 o
   1   5  19        601.24        573.39        86.61 o
   3   5  19       1507.16       1272.32       107.00 o
   5   5  19        571.68        570.02       127.85 o
 -12   6  19       2084.90       2185.29       170.19 o
 -10   6  19       9632.97       9197.17       269.68 o
  -8   6  19      10082.68      11530.64       261.56 o
  -6   6  19        175.35        469.75        77.28 o
  -4   6  19       6349.91       6196.49       170.02 o
  -2   6  19        847.83       1112.17       100.32 o
   0   6  19       3836.13       4173.97       163.14 o
   2   6  19         96.11        125.98        70.52 o
   4   6  19       2706.37       2874.80       170.49 o
   6   6  19        169.20        298.01       137.95 o
 -13   7  19         13.66          7.83       104.36 o
 -11   7  19        139.24         -4.40        98.63 o
  -9   7  19        293.38        388.33        99.21 o
  -7   7  19        175.33        269.00        74.37 o
  -5   7  19         20.14         29.65        62.44 o
  -3   7  19        249.05        442.72        77.31 o
  -1   7  19       1536.44       1397.86       102.94 o
   1   7  19         96.12        261.16        85.39 o
   3   7  19       3142.28       2896.68       176.20 o
   5   7  19        205.55        355.38       115.87 o
 -12   8  19       3849.31       3671.51       218.65 o
 -10   8  19       6308.93       6090.12       234.89 o
  -8   8  19       4584.31       5351.62       210.25 o
  -6   8  19       4658.43       4435.35       190.58 o
  -4   8  19       2701.36       2799.95       145.10 o
  -2   8  19       3409.40       3380.36       164.02 o
   0   8  19       2237.47       2654.64       152.05 o
   2   8  19       1432.39        856.35       113.82 o
   4   8  19       1763.55       1692.41       194.47 o
 -11   9  19        314.39        163.29       117.83 o
  -9   9  19          0.12       -109.61       112.81 o
  -7   9  19        321.88        190.18        92.20 o
  -5   9  19          4.87        146.53        82.17 o
  -3   9  19          7.82        142.15        81.85 o
  -1   9  19         76.73        204.61        80.53 o
   1   9  19        433.95        434.22       114.80 o
   3   9  19       1072.98        857.03       131.04 o
 -10  10  19       7538.69       8014.43       340.70 o
  -8  10  19       5332.06       5794.55       262.77 o
  -6  10  19       7720.91       8245.10       276.67 o
  -4  10  19       6251.46       5945.28       223.46 o
  -2  10  19       2872.60       2802.63       159.13 o
   0  10  19        353.03        407.20       116.29 o
   2  10  19       3248.31       3212.73       212.40 o
  -9  11  19         64.95         97.96       120.47 o
  -7  11  19        466.31        542.45       124.30 o
  -5  11  19         19.16         99.67       104.25 o
  -3  11  19        847.62        888.38       114.82 o
  -1  11  19         15.09         -6.16        94.54 o
   1  11  19       1014.47       1628.47       182.23 o
  -8  12  19       6939.20       6591.88       334.09 o
  -6  12  19       9278.67       9677.20       336.74 o
  -4  12  19       4421.07       4348.21       216.45 o
  -2  12  19       2629.74       2322.07       171.12 o
   0  12  19       1715.22       1366.56       184.43 o
  -3  13  19        494.49        567.56       121.42 o
 -14   0  20      21092.76      24307.05       977.03 o
 -12   0  20      19785.79      21573.68       858.84 o
 -10   0  20      14097.24      13689.31       496.18 o
  -8   0  20      32891.32      33850.53       699.24 o
  -6   0  20      29160.37      28620.13       609.11 o
  -4   0  20      41515.04      42293.72       683.52 o
  -2   0  20      25236.21      25187.42       979.64 o
   0   0  20      23954.29      24392.91       557.40 o
   2   0  20      13919.13      14485.93       499.47 o
   4   0  20        402.24        657.01       141.41 o
   6   0  20       4116.53       2584.26       270.39 o
 -13   1  20       4359.61       5670.65       309.25 o
 -11   1  20       4144.28       4669.93       209.22 o
  -9   1  20       9756.70      10067.17       280.55 o
  -7   1  20      11451.98      12264.96       283.35 o
  -5   1  20      19551.02      20372.60       347.85 o
  -3   1  20       9280.85      10040.82       232.24 o
  -1   1  20      14306.29      14337.31       272.98 o
   1   1  20      13708.54      15619.48       334.12 o
   3   1  20       2927.21       3723.43       192.06 o
   5   1  20       1331.03       1679.11       143.77 o
 -14   2  20      19452.15      21037.01       729.79 o
 -12   2  20      23922.44      23505.98       479.63 o
 -10   2  20      18039.81      17529.96       409.46 o
  -8   2  20      25850.18      25470.16       407.76 o
  -6   2  20      26134.02      26332.80       387.07 o
  -4   2  20      26702.71      27106.79       380.91 o
  -2   2  20      24445.29      23767.36       350.50 o
   0   2  20      17762.57      18745.20       330.57 o
   2   2  20       5284.93       5615.58       363.63 o
   4   2  20       4185.18       3585.73       213.11 o
   6   2  20       2358.12       2573.87       209.59 o
 -13   3  20       1760.37       1868.16       236.09 o
 -11   3  20       5221.38       5771.46       210.48 o
  -9   3  20       9231.36      10081.98       252.79 o
  -7   3  20      10173.79      10129.95       242.10 o
  -5   3  20       9272.73       9936.04       231.13 o
  -3   3  20      13337.90      14036.98       257.86 o
  -1   3  20      13502.15      13177.26       263.70 o
   1   3  20       8705.49       8872.95       273.97 o
   3   3  20       1522.70       2204.13       163.94 o
   5   3  20       1823.81       2382.53       207.15 o
 -12   4  20      14702.56      14842.15       345.24 o
 -10   4  20      23869.45      24668.11       427.54 o
  -8   4  20      14785.20      13579.51       315.43 o
  -6   4  20      32874.59      34645.22       495.94 o
  -4   4  20      17705.66      16688.78       290.58 o
  -2   4  20      22544.62      22549.26       319.43 o
   0   4  20      10301.57      10646.54       264.23 o
   2   4  20       6028.38       5791.87       215.57 o
   4   4  20       3704.90       3465.92       220.82 o
   6   4  20       1766.07       1997.72       203.69 o
 -13   5  20        857.40        812.96       128.96 o
 -11   5  20       7267.64       7939.49       258.39 o
  -9   5  20        884.31       1464.53       112.32 o
  -7   5  20      16256.36      15894.40       318.94 o
  -5   5  20      14317.41      15017.54       299.66 o
  -3   5  20      11636.51      12502.58       236.95 o
  -1   5  20       8001.73       8324.28       219.51 o
   1   5  20       3470.46       3183.67       162.39 o
   3   5  20       5566.52       5241.71       208.48 o
   5   5  20       1060.55       1127.42       163.41 o
 -12   6  20      16274.41      16373.55       416.94 o
 -10   6  20      19203.99      18684.59       404.03 o
  -8   6  20      15488.08      16517.02       335.57 o
  -6   6  20      28930.40      28650.81       433.54 o
  -4   6  20      16862.32      17181.61       289.61 o
  -2   6  20       9571.82       9931.89       246.83 o
   0   6  20      10144.38       8968.24       294.31 o
   2   6  20       9241.75       9229.73       281.47 o
   4   6  20       4211.30       4473.94       246.77 o
 -11   7  20        234.86        257.39        95.79 o
  -9   7  20       6877.07       7211.47       251.58 o
  -7   7  20       6513.85       7550.15       243.76 o
  -5   7  20       5588.92       6013.84       175.31 o
  -3   7  20      10492.82      10401.07       260.86 o
  -1   7  20       5631.78       5450.43       198.03 o
   1   7  20       1131.82       1289.42       141.90 o
   3   7  20       2361.71       2053.33       153.56 o
   5   7  20       4189.69       3362.50       268.44 o
 -10   8  20      16605.65      15802.69       408.86 o
  -8   8  20      22331.12      25188.47       605.17 o
  -6   8  20      13318.44      13945.67       336.85 o
  -4   8  20      21288.59      20679.90       383.49 o
  -2   8  20       5032.42       5405.15       207.54 o
   0   8  20       7737.08       7245.20       292.44 o
   2   8  20       7829.20       6373.03       258.52 o
   4   8  20       7483.90       8614.32       336.45 o
 -11   9  20        658.40        478.65       118.74 o
  -9   9  20       4596.85       5530.99       279.53 o
  -7   9  20       3124.47       3581.71       215.55 o
  -5   9  20       7901.48       8665.85       253.39 o
  -3   9  20       4431.35       4798.39       199.60 o
  -1   9  20       3835.49       3618.10       173.97 o
   1   9  20       1536.20       1428.41       166.92 o
   3   9  20       1589.74       1408.48       154.79 o
  -8  10  20      16415.81      17229.52       524.49 o
  -6  10  20      13086.48      13996.18       394.91 o
  -4  10  20       8153.56       7616.56       257.78 o
  -2  10  20       6847.63       6677.77       241.62 o
   0  10  20       6380.68       6733.42       324.12 o
   2  10  20       9127.74       8250.60       335.46 o
  -7  11  20       4056.41       4846.91       265.60 o
  -5  11  20       2817.64       3138.88       219.13 o
  -3  11  20       1834.90       1779.73       136.15 o
  -1  11  20       1039.67       1038.68       143.17 o
  -4  12  20       3177.38       2899.50       185.68 o
  -2  12  20       4819.57       4718.91       242.07 o
 -13   1  21        164.72        111.13       162.28 o
 -11   1  21         52.70         34.89        96.14 o
  -9   1  21        392.32        215.64        85.61 o
  -7   1  21        240.32        204.67        85.91 o
  -5   1  21        221.43        345.36        81.73 o
  -3   1  21        398.79        382.68        80.80 o
  -1   1  21       3126.02       3151.88       162.70 o
   1   1  21        271.30        354.40       108.54 o
   3   1  21       1451.09       1102.73       136.11 o
   5   1  21         42.80         -1.96       119.94 o
 -12   2  21         23.69         48.64        92.12 o
 -10   2  21         86.83          9.65        92.00 o
  -8   2  21        344.28        260.36        87.40 o
  -6   2  21         10.02        -77.23        77.23 o
  -4   2  21       1255.91       1322.17       105.94 o
  -2   2  21        937.64        957.07       113.92 o
   0   2  21          2.89        171.94        83.28 o
   2   2  21        458.85        731.18       120.98 o
   4   2  21         56.37        236.46       118.74 o
 -13   3  21        102.21         35.45       120.75 o
 -11   3  21        675.02        567.49       101.74 o
  -9   3  21         54.75        128.25        92.81 o
  -7   3  21         18.20        134.31        79.07 o
  -5   3  21        415.44        476.15        86.62 o
  -3   3  21       2026.24       2072.83       125.57 o
  -1   3  21       5199.57       6182.53       214.66 o
   1   3  21        722.76        551.92       120.14 o
   3   3  21          7.72        118.02        98.27 o
   5   3  21          4.33         21.70       106.25 o
 -12   4  21        323.07        292.80       102.04 o
 -10   4  21         13.95        -94.42        94.42 o
  -8   4  21        605.70        680.07       101.13 o
  -6   4  21       1117.94        902.37        90.22 o
  -4   4  21       1014.68       1191.92       106.72 o
  -2   4  21         13.33         47.43        75.12 o
   0   4  21         57.59        285.70       102.86 o
   2   4  21       1395.52       1703.44       154.40 o
   4   4  21          3.07        229.49       107.65 o
 -11   5  21        890.33        700.38       101.40 o
  -9   5  21        117.07        109.36        88.80 o
  -7   5  21         72.28        322.47        78.43 o
  -5   5  21        377.21        393.25        80.88 o
  -3   5  21       1977.45       1865.78       120.07 o
  -1   5  21       4897.31       4857.01       193.90 o
   1   5  21       2797.77       2740.58       171.77 o
   3   5  21         20.13         77.59       117.91 o
 -12   6  21        986.84        449.14       108.41 o
 -10   6  21       2120.82       2199.15       145.38 o
  -8   6  21         34.29        108.29        83.28 o
  -6   6  21       3997.36       3365.26       158.61 o
  -4   6  21        124.10        261.65       126.64 o
  -2   6  21        107.54        211.03        68.33 o
   0   6  21        772.16        883.51       116.09 o
   2   6  21         38.60        243.30       111.94 o
   4   6  21          3.15        179.95       163.81 o
 -11   7  21        336.53        484.93       104.20 o
  -9   7  21       1321.76       1313.27       136.23 o
  -7   7  21        456.14        861.63       109.53 o
  -5   7  21        274.94        291.62        83.65 o
  -3   7  21       6365.39       6137.07       208.57 o
  -1   7  21       1624.20       1713.67       143.67 o
   1   7  21       1993.89       1748.58       154.71 o
   3   7  21       1451.85        727.82       132.31 o
 -10   8  21       1187.01        886.09       124.26 o
  -8   8  21       3909.40       3915.11       237.42 o
  -6   8  21       1148.28       1259.08       119.42 o
  -4   8  21        126.48         64.24       109.88 o
  -2   8  21         25.78         56.76        81.01 o
   0   8  21         51.26         19.47       104.72 o
   2   8  21         41.72        134.44       125.30 o
  -9   9  21       1083.21        977.59       164.25 o
  -7   9  21       2939.03       2698.61       219.55 o
  -5   9  21       2003.27       2155.23       137.80 o
  -3   9  21       6284.78       5463.07       215.32 o
  -1   9  21       2370.87       2629.08       167.51 o
   1   9  21       2147.41       2314.67       202.01 o
  -8  10  21       1985.73       1739.63       185.40 o
  -6  10  21         71.78        -91.98       123.15 o
  -4  10  21        426.55        315.14        90.47 o
  -2  10  21        201.63         13.81       103.12 o
   0  10  21         83.61        132.62       122.80 o
  -5  11  21       5636.24       5869.69       235.97 o
  -3  11  21        259.24        152.74        89.80 o
 -12   0  22        109.75        200.56       156.23 o
 -10   0  22       1513.97       1211.65       172.86 o
  -8   0  22        881.48       1325.74       171.30 o
  -6   0  22       3660.41       5063.73       440.55 o
  -4   0  22        389.77       1244.64       145.07 o
  -2   0  22       1855.86       3096.32       234.94 o
   0   0  22         47.05        906.10       225.65 o
   2   0  22        108.18        723.45       215.07 o
   4   0  22         35.19        -25.62       186.30 o
 -13   1  22      14630.29      15702.05       437.25 o
 -11   1  22      24555.96      25179.43       487.57 o
  -9   1  22      20019.71      20213.05       399.33 o
  -7   1  22      32461.54      30470.77       476.33 o
  -5   1  22      33593.72      34758.40       499.95 o
  -3   1  22      24766.89      24612.47       404.43 o
  -1   1  22      10402.43       8870.83       300.30 o
   1   1  22       5128.31       5699.77       299.90 o
   3   1  22       6727.35       7924.58       326.18 o
 -12   2  22         80.62        -20.29       120.18 o
 -10   2  22        352.42        627.45       103.88 o
  -8   2  22        809.24       1117.13       130.90 o
  -6   2  22        580.95       1829.46       138.73 o
  -4   2  22        404.76       1527.61       128.39 o
  -2   2  22        536.62       1397.43       120.58 o
   0   2  22        660.98       1507.89       155.26 o
   2   2  22        678.95       1097.44       143.87 o
   4   2  22          1.61        868.21       150.41 o
 -11   3  22      19185.07      19398.16       450.80 o
  -9   3  22      27553.97      26402.71       485.95 o
  -7   3  22      28236.01      28594.22       464.47 o
  -5   3  22      31289.72      32118.48       477.90 o
  -3   3  22      18114.37      16591.24       340.91 o
  -1   3  22      15836.18      15674.31       381.50 o
   1   3  22      10391.12      10777.05       365.23 o
   3   3  22       3000.05       2883.12       225.20 o
 -12   4  22        578.14        906.99       128.23 o
 -10   4  22         16.87         -7.27       101.32 o
  -8   4  22        721.84       1340.59       146.42 o
  -6   4  22          3.01        759.29       102.31 o
  -2   4  22        495.58       1197.45       120.35 o
   0   4  22         50.30        870.65       156.95 o
   2   4  22         17.98        234.03       121.64 o
   4   4  22        139.02        826.95       217.74 o
 -11   5  22      13979.66      14385.99       384.75 o
  -9   5  22      24749.92      23939.88       481.00 o
  -7   5  22      27509.46      28493.62       462.26 o
  -5   5  22      20807.58      19548.66       360.99 o
  -3   5  22      11340.56      10746.06       296.96 o
  -1   5  22      10554.45      10663.68       383.06 o
   1   5  22      15010.74      15415.99       427.79 o
   3   5  22       5157.50       4378.55       337.13 o
 -10   6  22        516.29        585.24       121.02 o
  -8   6  22         39.68        170.47        86.03 o
  -6   6  22        641.46       1131.89       108.74 o
  -4   6  22        357.00       1248.34       128.70 o
  -2   6  22        356.48        994.19       139.52 o
   0   6  22         37.88        674.22       146.88 o
   2   6  22        104.94        528.25       170.44 o
  -9   7  22      19705.41      21046.31       504.53 o
  -7   7  22      15437.83      15876.46       378.82 o
  -5   7  22      12324.86      11710.23       300.77 o
  -3   7  22      11544.04      11388.61       325.49 o
  -1   7  22      11690.02      11101.94       410.51 o
   1   7  22       9301.09       7476.64       390.14 o
  -8   8  22        673.47        888.28       140.95 o
  -6   8  22         22.64        283.93        94.87 o
  -4   8  22        638.95        807.19       110.55 o
  -2   8  22        163.81        661.80       112.75 o
   0   8  22          1.98        305.33       131.44 o
  -7   9  22      14835.67      15214.15       496.59 o
  -5   9  22       7200.17       6900.97       285.92 o
  -3   9  22       3843.21       3747.08       212.87 o
  -1   9  22      10713.25      10361.09       400.66 o
  -6  10  22        412.59        351.50       196.99 o
  -4  10  22        143.53        340.12       114.36 o
  -2  10  22         25.77        499.89       121.89 o
 -11   1  23        428.50        151.70        95.08 o
  -9   1  23        778.17        484.14       103.17 o
  -7   1  23       1226.12       1537.29       124.09 o
  -5   1  23         90.56        307.48        87.61 o
  -3   1  23        441.05        464.41       124.77 o
  -1   1  23        373.11        229.69       113.94 o
   1   1  23        119.29        201.34       128.63 o
   3   1  23        123.92         92.67       131.57 o
 -12   2  23         78.40       -111.59       111.59 o
 -10   2  23        438.09        391.30       105.41 o
  -8   2  23        947.88        778.24       112.24 o
  -6   2  23         26.82        -58.53        84.02 o
  -4   2  23        700.67        409.89        86.66 o
  -2   2  23        310.20         23.67        86.23 o
   0   2  23        152.54        -13.06       128.01 o
   2   2  23       1583.62       1748.76       187.01 o
 -11   3  23        462.53        508.35       118.15 o
  -9   3  23         15.06        -73.44        97.26 o
  -7   3  23       1136.43       1439.56       124.97 o
  -5   3  23         23.16        160.60        84.37 o
  -3   3  23        489.57        577.97       101.58 o
  -1   3  23        243.94        180.67       118.96 o
   1   3  23        432.70        290.75       130.92 o
   3   3  23        255.08        199.53       128.18 o
 -10   4  23         52.52       -104.28       112.28 o
  -8   4  23        146.07         38.48        95.87 o
  -6   4  23        503.46        545.30        95.83 o
  -4   4  23       2008.04       1335.45       130.75 o
  -2   4  23       1059.36        606.17       107.93 o
   0   4  23         45.95        102.68       105.50 o
   2   4  23         34.18        -19.29       133.21 o
 -11   5  23       1461.09       1150.08       145.50 o
  -9   5  23        886.47       1314.43       152.52 o
  -7   5  23        528.01        593.35        95.25 o
  -5   5  23       2538.18       2386.52       159.67 o
  -3   5  23         26.64        105.91        86.06 o
  -1   5  23         47.37         47.33       120.14 o
   1   5  23        237.44        664.17       195.47 o
 -10   6  23        344.13        279.60       116.12 o
  -8   6  23        687.18        542.24        96.30 o
  -6   6  23       2447.44       2368.00       157.09 o
  -4   6  23       1869.35       1540.39       142.12 o
  -2   6  23       3856.25       3539.50       230.27 o
   0   6  23        135.33        417.35       158.86 o
  -9   7  23       3602.18       3403.83       260.34 o
  -7   7  23        252.03        274.87       130.23 o
  -5   7  23       2530.02       2325.89       159.09 o
  -3   7  23        308.85        576.00       120.90 o
  -1   7  23       1003.01        738.75       173.09 o
  -8   8  23       1042.79        538.25       127.46 o
  -6   8  23       2904.09       2497.87       183.36 o
  -4   8  23        325.80        189.77       117.17 o
  -2   8  23       2218.16       2437.52       223.27 o
  -5   9  23        251.78         97.65       102.12 o
  -3   9  23       2071.65       1989.31       179.24 o
 -10   0  24       9652.75      10647.74       437.21 o
  -8   0  24      10653.35      10760.65       421.56 o
  -6   0  24      14482.99      12983.12       466.31 o
  -4   0  24      12647.61      13641.52       496.23 o
  -2   0  24       5215.96       6256.96       398.58 o
   0   0  24       7490.81       7161.23       494.75 o
   2   0  24       1773.55       2290.64       320.34 o
 -11   1  24       6121.37       6266.67       249.95 o
  -9   1  24      14145.55      14860.40       360.42 o
  -7   1  24       8980.69       9297.32       294.72 o
  -5   1  24       3454.71       4131.13       189.57 o
  -3   1  24       1324.80       1696.91       181.19 o
  -1   1  24        423.09        712.16       149.90 o
   1   1  24       1953.51       1894.48       213.82 o
 -10   2  24      12544.61      12112.09       346.00 o
  -8   2  24      14705.78      14366.63       362.33 o
  -6   2  24      12198.37      11827.04       302.78 o
  -4   2  24       6646.40       6897.28       251.28 o
  -2   2  24       5942.10       5607.72       243.73 o
   0   2  24       4136.49       4458.13       280.68 o
   2   2  24       3272.43       2755.02       258.29 o
  -9   3  24       4678.31       4887.14       225.65 o
  -7   3  24       7265.68       8048.92       262.87 o
  -5   3  24       3818.72       4250.08       197.88 o
  -3   3  24       1099.63       1447.54       177.88 o
  -1   3  24       1012.62       1038.39       169.83 o
   1   3  24       1085.83       2346.49       291.14 o
 -10   4  24       7065.45       6755.70       264.48 o
  -8   4  24      10710.12      10365.33       310.17 o
  -6   4  24       8712.83       9605.51       286.02 o
  -4   4  24       9171.13       8521.77       282.32 o
  -2   4  24       6764.20       6083.53       287.08 o
   0   4  24       4078.83       4478.76       281.45 o
  -9   5  24       6974.93       7752.41       280.71 o
  -7   5  24       5859.13       6237.51       243.35 o
  -5   5  24       4649.77       4938.04       226.47 o
  -3   5  24        535.80        538.38       103.88 o
  -1   5  24       2288.31       2317.82       238.59 o
  -8   6  24       6849.68       7270.71       295.82 o
  -6   6  24       9089.10       8709.36       315.64 o
  -4   6  24       5740.91       5209.58       257.80 o
  -2   6  24       5971.63       5163.73       301.35 o
  -7   7  24       2917.57       2834.00       196.07 o
  -5   7  24       3371.25       2654.34       191.25 o
  -3   7  24       5494.30       5841.98       306.63 o
  -9   1  25        104.93        140.65       105.19 o
  -7   1  25        290.17        268.15       100.80 o
  -5   1  25         39.42         34.78        86.99 o
  -3   1  25         31.16         46.79       112.77 o
  -1   1  25          5.30         55.94       130.90 o
  -8   2  25        207.01        321.80       107.49 o
  -6   2  25       2017.88       2620.16       158.71 o
  -4   2  25          6.16        106.86        98.88 o
  -2   2  25        274.78         58.00       125.91 o
   0   2  25         27.84        165.92       129.22 o
  -9   3  25        149.60        201.36       107.00 o
  -7   3  25        242.74        124.86        91.67 o
  -5   3  25         10.93         10.00       120.11 o
  -3   3  25        436.56        767.34       133.08 o
  -1   3  25         57.07        -30.53       137.57 o
  -8   4  25       1053.66        992.21       124.72 o
  -6   4  25       2481.83       2688.36       177.33 o
  -4   4  25        329.90        455.99       103.89 o
  -2   4  25         51.14        168.40       135.25 o
  -7   5  25         72.46         28.47       109.37 o
  -5   5  25        167.24        189.70       113.18 o
  -3   5  25         68.89        111.07       127.57 o
  -6   0  26      10143.85       9746.67       491.95 o
  -4   0  26        984.76        626.77       187.23 o
  -7   1  26       1869.49       1996.55       150.39 o
  -5   1  26       2081.90       2498.68       185.11 o
  -3   1  26       2828.63       3116.60       217.90 o
  -6   2  26       5629.72       5414.90       246.61 o
  -4   2  26       3964.11       3622.86       209.50 o
                                                
