# Supplementary material for: Crystal structures of organoplatinum complexes containing alkyl­eugenoxyacetate and p-chloro­aniline
Source: Acta Crystallogr E Crystallogr Commun. 2016 Jun 10;72(Pt 7):912–7. doi: 10.1107/S2056989016008872 (PMC4992905; doi:10.1107/S2056989016008872)
Supplement: Supplementary file 3 [file e-72-00912-IIsup3.hkl]

#
# h,k,l, Fc-squared, Fo-squared, sigma(Fo-squared), status flag
#
data_II
_shelx_title ' '
_shelx_refln_list_code          4
_shelx_F_calc_maximum      311.12
_exptl_crystal_F_000       624.00
_reflns_d_resolution_high  0.8000

loop_
 _space_group_symop_operation_xyz
 'x, y, z'
 '-x, -y, -z'

_cell_length_a     9.9093
_cell_length_b    10.0102
_cell_length_c    11.1414
_cell_angle_alpha  97.302
_cell_angle_beta   99.706
_cell_angle_gamma  92.572

_shelx_F_squared_multiplier     1.000

loop_
 _refln_index_h
 _refln_index_k
 _refln_index_l
 _refln_F_squared_calc
 _refln_F_squared_meas
 _refln_F_squared_sigma
 _refln_observed_status
   2   0   0      43172.25      43463.82       312.24 o
   3   0   0       1413.93       1445.84        21.97 o
   5   0   0      13505.34      13306.97       139.09 o
   6   0   0       6842.98       7215.27       101.29 o
   7   0   0       1515.81       1585.14        41.17 o
   8   0   0       2325.48       2317.30        58.85 o
   9   0   0          8.62         55.53        13.32 o
  10   0   0       3653.00       3575.66       115.55 o
  11   0   0       1440.54       1401.31        75.28 o
  12   0   0         89.73         72.64        24.85 o
 -12   1   0       2106.93       2197.43       112.60 o
 -11   1   0       1725.16       1568.65        89.65 o
 -10   1   0       2926.91       2856.20       114.93 o
  -9   1   0       1729.48       1653.44        71.63 o
  -8   1   0         71.22        100.00        11.89 o
  -7   1   0       4266.87       4197.76        73.68 o
  -6   1   0       6390.12       6148.00        87.81 o
  -5   1   0       9811.00      10360.90       121.33 o
  -4   1   0       8686.53       8659.18        86.78 o
  -3   1   0       1745.56       2000.74        29.54 o
  -2   1   0       6179.85       6406.35        61.17 o
  -1   1   0       9222.54       8289.01       516.88 o
   1   1   0      17841.41      17549.98       264.02 o
   2   1   0       6048.14       6250.90        51.09 o
   3   1   0       9185.02       9019.17        74.70 o
   4   1   0      18342.41      18430.96       147.42 o
   6   1   0       4242.79       4157.45        72.13 o
   7   1   0       1778.70       1987.86        50.48 o
   8   1   0       1796.06       1810.43        58.07 o
   9   1   0       6477.71       6568.31       153.24 o
  10   1   0          3.85         64.72        22.25 o
  11   1   0       2008.64       2090.57        92.09 o
  12   1   0        120.61        114.76        27.94 o
 -12   2   0          0.11         15.94        23.42 o
 -11   2   0       3821.05       3648.22       172.09 o
 -10   2   0       1580.73       1490.80        82.53 o
  -9   2   0        660.82        648.11        44.27 o
  -8   2   0       4100.68       4039.81       113.50 o
  -7   2   0          3.79         20.49        10.94 o
  -6   2   0      10790.00      10726.82       146.00 o
  -5   2   0       6500.02       6494.85        90.97 o
  -4   2   0       1400.31       1324.89        29.72 o
  -3   2   0      19631.25      19981.55       160.41 o
  -2   2   0       3767.21       3979.68        47.43 o
  -1   2   0      10165.35      10347.84        95.78 o
   0   2   0      27771.98      27770.97       208.07 o
   1   2   0       2166.10       2503.06        27.85 o
   2   2   0      21912.79      21210.95       175.01 o
   3   2   0       7892.54       8203.00        67.23 o
   4   2   0      13122.03      12964.82       113.06 o
   5   2   0       7624.88       7584.20        90.15 o
   6   2   0        328.69        360.45        18.19 o
   7   2   0       3947.18       3705.98        72.08 o
   8   2   0       3171.58       3121.99        82.91 o
   9   2   0       1510.17       1472.92        67.28 o
  10   2   0       3604.62       3691.50       117.20 o
  11   2   0          2.37         24.38        24.76 o
 -12   3   0       1979.95       1855.18       105.84 o
 -11   3   0        177.40        158.19        31.46 o
 -10   3   0       1105.11       1007.49        67.59 o
  -9   3   0       3025.92       2996.95       104.62 o
  -8   3   0       1886.33       1722.91        73.35 o
  -7   3   0      11789.24      11619.45       192.96 o
  -6   3   0        120.36        188.41        13.58 o
  -5   3   0       2458.81       2324.85        47.06 o
  -4   3   0       4295.17       4129.85        58.95 o
  -3   3   0       1252.94       1212.35        28.53 o
  -2   3   0      47071.43      46505.07       381.47 o
  -1   3   0       5647.34       5763.06        53.71 o
   0   3   0      13174.11      13249.79       150.15 o
   1   3   0       2835.10       2732.60        33.90 o
   2   3   0        226.20        416.24        13.31 o
   3   3   0      13119.14      12671.66       122.91 o
   4   3   0       5760.04       5847.54        71.97 o
   5   3   0       2076.92       1996.27        38.41 o
   6   3   0       3285.29       3221.70        56.43 o
   7   3   0         90.12        227.30        17.00 o
   8   3   0       5084.99       4911.95       107.42 o
   9   3   0       1443.16       1490.29        67.64 o
  10   3   0        212.50        217.91        32.04 o
  11   3   0       1401.95       1455.56        88.51 o
 -11   4   0       1594.54       1566.38       100.27 o
 -10   4   0          1.24         -5.82        23.76 o
  -9   4   0       2869.07       2681.28       119.48 o
  -8   4   0       3274.25       3121.04       112.45 o
  -7   4   0       2567.26       2579.83        94.85 o
  -6   4   0       7711.34       7572.34       168.58 o
  -5   4   0        435.71        427.12        22.68 o
  -4   4   0       6021.60       6112.19       102.05 o
  -3   4   0      10492.06      10264.43       130.74 o
  -2   4   0        961.64        966.16        22.31 o
  -1   4   0       7868.78       7966.45        76.78 o
   0   4   0       1454.37       1521.10        31.86 o
   1   4   0       8559.01       8787.04        91.69 o
   2   4   0      25425.64      25271.12       316.95 o
   4   4   0       9116.82       9190.12       116.45 o
   5   4   0       4913.23       4892.60        74.69 o
   6   4   0       3543.09       3529.25        69.34 o
   7   4   0      14679.81      14490.19       213.58 o
   8   4   0         17.90        134.89        19.65 o
   9   4   0       1878.30       1782.95        87.22 o
  10   4   0        477.64        433.53        50.94 o
  11   4   0        390.46        429.14        68.91 o
 -11   5   0        191.87        304.92        53.48 o
 -10   5   0       1609.17       1705.33       115.70 o
  -9   5   0         24.23         23.81        18.67 o
  -8   5   0       3900.06       3933.50       132.22 o
  -7   5   0       2875.07       2848.89       119.63 o
  -6   5   0        126.24        128.05        22.41 o
  -5   5   0       8514.12       8561.82       164.92 o
  -4   5   0       1146.40       1148.02        40.02 o
  -3   5   0      10427.71      10434.30       150.83 o
  -2   5   0       6904.56       6761.57       101.22 o
  -1   5   0        455.88        470.73        20.69 o
   0   5   0       6348.81       6366.33        90.96 o
   1   5   0       1382.06       1263.35        32.96 o
   2   5   0      11470.42      11493.78       157.50 o
   3   5   0       2752.28       2702.12        56.51 o
   4   5   0         18.88         61.22         9.68 o
   5   5   0       4797.25       4945.25        99.39 o
   6   5   0       6581.18       6617.90       126.17 o
   7   5   0       5389.37       5517.50       151.44 o
   8   5   0       5714.24       5668.22       156.39 o
   9   5   0        117.39        168.10        34.69 o
  10   5   0       1035.30        919.07        80.15 o
 -11   6   0       1024.91       1045.14       106.22 o
 -10   6   0       1540.12       1463.97       278.86 o
  -9   6   0       5208.92       5357.70       191.78 o
  -8   6   0          4.46         -1.80        22.28 o
  -7   6   0       1034.75       1047.88        72.11 o
  -6   6   0       3484.44       3708.78       119.32 o
  -5   6   0        183.29        157.25        20.57 o
  -4   6   0      17575.50      17915.98       300.05 o
  -3   6   0       2272.12       2314.67        77.05 o
  -2   6   0       3057.76       3041.49        69.97 o
  -1   6   0       5553.59       5658.46        95.82 o
   0   6   0          0.58         69.58        10.35 o
   1   6   0      13331.64      13147.78       168.12 o
   2   6   0       3552.36       3319.80        81.12 o
   3   6   0       1321.89       1394.95        47.40 o
   4   6   0       2709.46       2797.46        60.90 o
   5   6   0         16.72        106.84        15.45 o
   6   6   0       3729.01       3777.88        92.58 o
   7   6   0       2477.58       2531.00        82.66 o
   8   6   0        196.13        272.80        38.89 o
   9   6   0       2531.72       2961.62       222.16 o
  10   6   0         27.96        147.78        48.44 o
 -10   7   0       1462.92       1621.76       113.45 o
  -9   7   0       2322.93       2374.51       112.82 o
  -8   7   0       3642.51       3929.29       140.72 o
  -7   7   0         39.61         50.97        28.46 o
  -6   7   0       3295.21       3251.32       115.07 o
  -5   7   0       6608.74       7090.96       185.76 o
  -4   7   0         23.22         40.11        16.56 o
  -3   7   0       7043.22       7428.44       150.96 o
  -2   7   0       2391.77       2346.29        63.68 o
  -1   7   0       5101.09       5013.55        97.15 o
   0   7   0       8772.79       8657.41       136.66 o
   1   7   0         27.04        129.05        14.42 o
   2   7   0       3665.42       3454.39       168.01 o
   3   7   0       2528.51       2636.12        73.19 o
   4   7   0       1794.34       1901.18        56.26 o
   5   7   0       9431.71       9446.74       163.44 o
   6   7   0        465.19        424.15        30.82 o
   7   7   0       2039.66       2072.87        93.10 o
   8   7   0       1055.60        956.09        66.10 o
   9   7   0       1096.74       1179.79       107.10 o
  -9   8   0       1495.83       1466.54       122.92 o
  -8   8   0        340.47        299.21        47.75 o
  -7   8   0       3535.21       3931.34       152.72 o
  -6   8   0         66.91        104.09        21.89 o
  -5   8   0       3856.94       4055.21       127.67 o
  -4   8   0       4545.22       4910.42       229.57 o
  -3   8   0        681.90        640.75        42.08 o
  -2   8   0       4836.19       4895.06       115.22 o
  -1   8   0       2989.45       2795.33        79.33 o
   0   8   0       4964.24       4951.95        95.65 o
   1   8   0       3826.63       3573.38        77.62 o
   2   8   0         18.90         52.65        13.58 o
   3   8   0       2491.82       2639.96        71.24 o
   4   8   0       2049.82       2092.00        97.26 o
   5   8   0       3039.97       3155.86       145.53 o
   6   8   0       2858.04       2834.21       179.16 o
   7   8   0        136.58        180.95        36.36 o
   8   8   0       1537.08       1489.77       118.11 o
  -8   9   0       1836.60       1877.63       126.13 o
  -7   9   0        406.09        277.78        45.14 o
  -6   9   0       5344.80       5956.39       218.36 o
  -5   9   0        453.18        372.65        51.46 o
  -4   9   0        744.74        717.68        66.65 o
  -3   9   0       1924.39       2090.43       112.25 o
  -2   9   0         28.64         13.93        18.72 o
  -1   9   0       5706.44       6004.34       165.29 o
   0   9   0       3119.75       3048.29        88.14 o
   1   9   0        218.28        244.53        27.11 o
   2   9   0       2761.49       2675.22        86.50 o
   3   9   0         31.42         49.61        19.05 o
   4   9   0       3984.95       3998.78       147.52 o
   5   9   0       1325.85       1217.17        79.47 o
   6   9   0        133.06        165.24        31.39 o
   7   9   0       2084.67       1985.16       117.09 o
  -7  10   0       2801.56       3045.61       164.73 o
  -6  10   0        128.92         49.70        38.40 o
  -5  10   0       2259.25       2429.17       166.85 o
  -4  10   0        741.20        874.41        78.37 o
  -3  10   0       1982.30       2008.63       115.29 o
  -2  10   0       3077.17       3079.94       135.00 o
  -1  10   0          4.14          3.14        19.68 o
   0  10   0       1354.11       1474.41        90.27 o
   1  10   0       1852.17       1891.03        90.89 o
   2  10   0       1874.13       1878.95       103.42 o
   3  10   0       4920.09       5140.00       177.49 o
   4  10   0         20.44         31.90        27.51 o
   5  10   0        765.40        778.83        67.93 o
   6  10   0        933.86        834.12        88.70 o
  -6  11   0       1551.36       1550.11       117.31 o
  -5  11   0         95.00         35.49        36.03 o
  -4  11   0       3821.44       4127.80       184.77 o
  -3  11   0        847.96        891.99        70.52 o
  -2  11   0       3509.86       3518.54       173.24 o
  -1  11   0       1738.58       1815.29       122.40 o
   0  11   0        100.65        129.28        29.83 o
   1  11   0       1513.28       1595.51       100.91 o
   2  11   0       2732.50       2914.83       137.84 o
   3  11   0        932.66        850.71        76.61 o
   4  11   0       2850.05       2694.17       134.78 o
  -3  12   0       3592.87       3733.03       194.73 o
  -2  12   0        736.65        843.25        75.77 o
  -1  12   0        837.42        817.81        87.52 o
   0  12   0       1121.97       1204.64       180.35 o
   1  12   0          6.49         -3.00        32.28 o
   2  12   0       2544.85       2670.21       138.68 o
  -2 -12   1        605.15        548.97        77.40 o
  -1 -12   1       3314.96       3418.60       157.02 o
   0 -12   1         74.52        121.06        39.70 o
   1 -12   1       2314.24       2580.78       156.98 o
   2 -12   1       1314.63       1292.71       135.87 o
   3 -12   1        440.01        405.07        78.29 o
   4 -12   1       1924.72       2003.47       141.43 o
  -5 -11   1        331.90        266.18        37.69 o
  -4 -11   1        146.56        175.20        33.30 o
  -3 -11   1       1710.40       1763.44       107.59 o
  -2 -11   1       2656.20       2902.30       137.53 o
  -1 -11   1        978.91        983.92        78.39 o
   0 -11   1       2466.95       2630.77       148.55 o
   1 -11   1        105.22        122.18        72.97 o
   2 -11   1       3132.02       3280.43       168.34 o
   3 -11   1       2577.33       2553.52       135.84 o
   4 -11   1        120.58         55.64        33.51 o
   5 -11   1       4281.14       4690.15       202.98 o
   6 -11   1        828.87        719.00        80.86 o
  -6 -10   1       1084.16       1075.38        86.27 o
  -5 -10   1        837.97        793.04        59.94 o
  -4 -10   1       3807.87       3753.96       134.53 o
  -3 -10   1        298.71        273.41        41.41 o
  -2 -10   1       1034.66       1069.20        93.87 o
  -1 -10   1       1123.26       1204.65        80.57 o
   0 -10   1        503.66        430.95        50.26 o
   1 -10   1       6911.72       7193.24       193.70 o
   2 -10   1        535.02        536.71        51.01 o
   3 -10   1       1879.51       1874.22        97.25 o
   4 -10   1        385.90        405.91        51.30 o
   5 -10   1        123.85        102.15        47.70 o
   6 -10   1       2981.15       3293.21       191.26 o
   7 -10   1       1478.94       1461.52       113.60 o
  -8  -9   1       3272.20       3226.82       172.70 o
  -7  -9   1         53.10         86.28        26.20 o
  -6  -9   1       1566.73       1469.97        86.88 o
  -5  -9   1       2383.78       2463.21       131.49 o
  -4  -9   1       1626.83       1581.03        76.55 o
  -3  -9   1       4967.68       4896.80       132.58 o
  -2  -9   1         78.30         73.10        19.34 o
  -1  -9   1       2068.58       2008.97        99.07 o
   0  -9   1       4474.84       4657.08       126.95 o
   1  -9   1        462.82        439.19        38.63 o
   2  -9   1       9580.83      10210.55       241.33 o
   3  -9   1         69.46         62.76        27.10 o
   4  -9   1       2034.31       2088.72       115.68 o
   5  -9   1       2586.53       2713.10       137.03 o
   6  -9   1        160.67        114.85        32.05 o
   7  -9   1       3039.79       3342.02       163.61 o
   8  -9   1        721.54        768.79        77.97 o
  -8  -8   1       1088.22       1094.16        85.78 o
  -7  -8   1       1024.71        997.54        77.53 o
  -6  -8   1        390.75        476.17        38.66 o
  -5  -8   1       2336.36       2492.19        82.57 o
  -4  -8   1       6336.80       6193.96       128.92 o
  -3  -8   1        562.07        607.52        43.12 o
  -2  -8   1       3904.82       3653.83       101.44 o
  -1  -8   1         56.77        126.61        13.03 o
   0  -8   1       5504.73       5343.65       128.27 o
   1  -8   1       4209.05       4077.23        97.48 o
   2  -8   1        575.97        389.54        50.13 o
   3  -8   1       4977.99       4986.92       122.39 o
   4  -8   1       1203.72       1190.10        58.53 o
   5  -8   1       5207.08       5458.52       148.59 o
   6  -8   1       4049.52       4242.22       135.63 o
   7  -8   1        366.68        378.62        81.95 o
   8  -8   1       1371.29       1576.79       109.89 o
   9  -8   1       1009.80       1045.60       118.27 o
  -9  -7   1       1907.94       1688.22       124.66 o
  -8  -7   1        992.89       1019.66        83.58 o
  -7  -7   1       1043.91       1070.09        57.36 o
  -6  -7   1       6457.53       6396.07       130.35 o
  -5  -7   1        101.95        217.10        19.95 o
  -4  -7   1       2240.93       2368.89        63.67 o
  -3  -7   1       1110.38       1220.19        53.04 o
  -2  -7   1        583.07        537.00        37.28 o
  -1  -7   1      13183.70      13033.38       158.33 o
   0  -7   1       1450.27       1447.31        62.27 o
   1  -7   1       3282.79       3150.15        73.60 o
   2  -7   1        600.65        580.27        25.09 o
   3  -7   1        398.57        413.03        27.69 o
   4  -7   1       6874.48       7183.50       142.97 o
   5  -7   1       2734.44       2693.23        82.23 o
   6  -7   1       3683.55       3870.85       111.27 o
   7  -7   1       3532.02       3665.55       128.37 o
   8  -7   1        290.37        269.15        34.60 o
   9  -7   1       3944.71       4086.16       149.62 o
  10  -7   1       1533.43       1599.94        96.50 o
 -10  -6   1       2034.08       2033.80       150.48 o
  -9  -6   1        698.31        725.51        59.74 o
  -8  -6   1        841.77        941.76        65.10 o
  -7  -6   1       4686.81       4849.12       124.45 o
  -6  -6   1       1201.24       1362.88        54.40 o
  -5  -6   1       6742.40       6724.04       112.84 o
  -4  -6   1         78.44        133.79        13.80 o
  -3  -6   1       2965.22       3063.02        73.61 o
  -2  -6   1       6925.39       6980.76       110.31 o
  -1  -6   1        505.20        626.61        22.25 o
   0  -6   1      13749.77      14056.71       155.39 o
   1  -6   1        916.74        773.94        44.40 o
   2  -6   1       5469.08       5329.31        92.05 o
   3  -6   1       5958.69       6097.22       118.88 o
   4  -6   1         68.31         65.22        11.13 o
   5  -6   1       4248.94       4450.65       107.15 o
   6  -6   1       1151.07       1071.37        49.43 o
   7  -6   1       2545.55       2539.64       101.48 o
   8  -6   1       4893.59       5105.37       216.57 o
   9  -6   1         93.28         81.59        24.91 o
  10  -6   1       1748.80       1750.64       111.20 o
 -10  -5   1        608.41        533.24        57.88 o
  -9  -5   1       1601.81       1575.19        84.03 o
  -8  -5   1         33.49        121.65        20.41 o
  -7  -5   1       4390.73       4383.84        95.66 o
  -6  -5   1       4618.28       4773.59        89.98 o
  -5  -5   1        819.97        859.07        32.71 o
  -4  -5   1       8729.33       8926.92       115.33 o
  -2  -5   1      13356.53      13350.57       151.35 o
  -1  -5   1       9358.29       9415.19       101.77 o
   0  -5   1        194.27        211.53        12.06 o
   1  -5   1       9067.25       9112.04       110.46 o
   2  -5   1       2298.84       2389.38        49.10 o
   3  -5   1      13105.98      12878.11       172.49 o
   4  -5   1      11691.85      11686.73       168.25 o
   5  -5   1         47.50         35.92         8.40 o
   6  -5   1       3302.69       3187.53        93.07 o
   7  -5   1       4424.57       4211.26       121.77 o
   8  -5   1       1308.74       1412.30        86.68 o
   9  -5   1       6266.62       6022.69       201.87 o
  10  -5   1         27.41          8.79        25.23 o
  11  -5   1        666.97        735.27        83.73 o
 -11  -4   1        697.94        746.59        63.66 o
 -10  -4   1        340.55        315.69        39.68 o
  -9  -4   1        686.67        619.55        46.28 o
  -8  -4   1       3102.03       3152.33        79.80 o
  -6  -4   1       2086.58       2139.80        47.36 o
  -5  -4   1       2043.56       2039.53        49.09 o
  -4  -4   1       1360.91       1555.97        36.45 o
  -3  -4   1      33834.64      34834.69       306.93 o
  -2  -4   1       2159.46       2328.98        40.27 o
  -1  -4   1      14135.92      14306.44       111.39 o
   0  -4   1       2363.69       2481.29        34.58 o
   1  -4   1         34.64         64.57         5.53 o
   2  -4   1      18243.39      18138.14       187.67 o
   3  -4   1       6646.54       6670.49       104.45 o
   4  -4   1       7020.41       7094.20       110.78 o
   5  -4   1       4225.30       4052.51        86.33 o
   6  -4   1          2.77         45.04         9.24 o
   7  -4   1       6970.62       6689.97       161.27 o
   8  -4   1       4814.10       4572.33       159.95 o
   9  -4   1        767.85        773.22        80.93 o
  10  -4   1       1745.75       1653.86       191.50 o
  11  -4   1        239.35        183.21        37.94 o
 -11  -3   1        553.23        528.83        58.73 o
 -10  -3   1        828.75        671.24        56.32 o
  -9  -3   1       4537.06       4430.13       111.79 o
  -8  -3   1       2696.72       2623.56        78.45 o
  -7  -3   1       4386.31       4302.23        71.97 o
  -6  -3   1        134.38        248.58        16.56 o
  -5  -3   1        410.19        467.57        18.39 o
  -4  -3   1      11160.32      11115.78       110.29 o
  -2  -3   1      28142.66      28113.03       219.45 o
  -1  -3   1       1493.48       1416.73        18.56 o
   0  -3   1       9172.69       9160.01        78.11 o
   1  -3   1      23233.02      22987.54       196.23 o
   2  -3   1       1225.65       1155.31        23.81 o
   3  -3   1       7760.04       7850.11       103.03 o
   4  -3   1       3530.03       3372.77        57.86 o
   5  -3   1       2754.19       2720.34        62.01 o
   6  -3   1       9982.79       9612.21       166.91 o
   7  -3   1          9.84         42.96        12.09 o
   8  -3   1       2467.04       2550.31        99.34 o
   9  -3   1        204.94        204.92        28.38 o
  10  -3   1        345.77        337.08        40.39 o
  11  -3   1       2908.00       2794.71       124.24 o
 -12  -2   1        191.16        150.66        31.68 o
 -11  -2   1       1008.75       1003.76        72.43 o
 -10  -2   1         28.65         34.42        15.78 o
  -9  -2   1       6431.62       6589.04       140.43 o
  -8  -2   1       4247.27       3981.39        93.58 o
  -7  -2   1       1588.40       1688.93        47.30 o
  -6  -2   1       9212.02       9003.34       116.33 o
  -5  -2   1        117.65        271.88        13.57 o
  -4  -2   1      21639.60      22713.45       182.84 o
  -3  -2   1      13285.39      13626.10       108.43 o
  -2  -2   1        611.37        604.00        13.01 o
  -1  -2   1       8583.32       8301.45        69.75 o
   0  -2   1       8889.42       8937.91        74.75 o
   1  -2   1      26803.54      27147.74       266.01 o
   2  -2   1      26816.39      27845.40       257.66 o
   3  -2   1        239.67        204.25        10.01 o
   4  -2   1       4065.08       4372.52        67.59 o
   5  -2   1      11674.56      11482.50       150.06 o
   6  -2   1        596.53        683.26        32.43 o
   7  -2   1      11691.42      11493.10       209.15 o
   8  -2   1        266.49        229.06        27.60 o
   9  -2   1       1746.68       1696.57        73.09 o
  10  -2   1        983.58       1056.39        70.47 o
  11  -2   1        188.20        142.74        31.66 o
 -12  -1   1        761.57        739.51        65.48 o
 -11  -1   1        207.69        216.07        32.53 o
 -10  -1   1       3711.06       3658.57       106.01 o
  -9  -1   1         18.86         71.74        15.87 o
  -8  -1   1       1484.11       1571.11        51.85 o
  -7  -1   1        989.67       1002.01        31.38 o
  -6  -1   1        422.61        486.87        18.67 o
  -5  -1   1      14105.02      13708.06       135.16 o
  -4  -1   1       2685.61       2700.92        32.53 o
  -3  -1   1       6548.75       6913.77        61.70 o
  -2  -1   1      10631.67      10819.38        83.83 o
  -1  -1   1        348.80        491.74        12.07 o
   1  -1   1       9778.53      10085.04       142.85 o
   2  -1   1       8460.06       8118.82        84.04 o
   3  -1   1       8281.04       8459.83        87.64 o
   5  -1   1      13649.26      13736.03       162.95 o
   6  -1   1       9529.68       9578.19       142.87 o
   7  -1   1       1175.48       1187.96        47.36 o
   8  -1   1       3751.00       3735.49       104.59 o
   9  -1   1         26.49         75.06        17.63 o
  10  -1   1       2737.35       2715.18       100.46 o
  11  -1   1       2142.76       2310.81       109.26 o
  12  -1   1        177.12         56.95        34.06 o
 -12   0   1        799.67        669.27        60.57 o
 -11   0   1       2491.28       2399.88       109.14 o
 -10   0   1        658.35        601.50        42.12 o
  -9   0   1       4581.79       4535.00       112.12 o
  -8   0   1        238.44        263.95        17.76 o
  -7   0   1       1442.57       1393.83        38.59 o
  -6   0   1       7431.47       7638.79       102.44 o
  -4   0   1      16861.42      17271.57       128.17 o
  -3   0   1        426.29        419.40        10.27 o
  -2   0   1      23449.99      24389.99       165.95 o
   1   0   1      21992.54      19889.94       369.63 o
   2   0   1       8065.20       7713.73        86.88 o
   3   0   1       5073.64       4900.25        56.51 o
   4   0   1      28936.46      28941.01       287.03 o
   5   0   1        360.88        616.63        26.04 o
   6   0   1       5828.08       5857.48       105.90 o
   7   0   1       1070.38       1117.28        46.90 o
   8   0   1        115.26        154.25        19.47 o
   9   0   1       5601.65       5265.84       123.22 o
  10   0   1        699.23        703.14        50.50 o
  11   0   1       2218.96       2080.13       106.87 o
 -12   1   1         29.36          2.39        36.05 o
 -11   1   1       3125.51       3123.16       126.90 o
 -10   1   1       2965.95       3063.43       104.36 o
  -9   1   1        144.06        143.08        21.75 o
  -8   1   1       4464.53       4432.03        98.34 o
  -7   1   1        439.16        421.89        19.84 o
  -6   1   1       9597.62       9545.38       119.09 o
  -5   1   1       3645.91       3478.31        62.78 o
  -4   1   1        189.44        233.94        10.41 o
  -3   1   1       1378.43       1534.52        27.41 o
  -2   1   1       2544.80       2564.19        37.28 o
  -1   1   1       5540.96       5615.52       101.39 o
   0   1   1      15518.60      15159.25       291.88 o
   1   1   1        202.46        295.25         8.33 o
   2   1   1       6425.67       5829.89        54.47 o
   3   1   1      22198.97      22354.41       175.81 o
   4   1   1       3853.46       3947.50        56.99 o
   5   1   1      17702.33      17628.29       230.14 o
   6   1   1        195.77        265.31        19.13 o
   7   1   1       1569.04       1651.62        50.82 o
   8   1   1       4211.97       4280.60       102.95 o
   9   1   1        479.36        502.17        35.94 o
  10   1   1       4325.92       4355.23       129.32 o
  11   1   1        124.02        126.80        24.14 o
 -12   2   1       2859.08       2792.73       128.37 o
 -11   2   1          9.28          7.42        24.79 o
 -10   2   1       1267.61       1214.44        64.38 o
  -9   2   1       1362.15       1445.58        65.56 o
  -8   2   1        133.91        121.25        22.94 o
  -7   2   1      10764.06      10542.62       158.19 o
  -6   2   1       1512.85       1464.49        43.64 o
  -5   2   1       2888.33       2694.62        60.64 o
  -4   2   1      15367.03      15728.11       170.38 o
  -3   2   1        194.90        228.44        11.76 o
  -2   2   1      96795.32      99343.41       914.79 o
  -1   2   1       5595.50       5642.62        80.11 o
   0   2   1      24435.92      24634.58       222.97 o
   1   2   1       1228.19       1127.12        20.94 o
   2   2   1        396.71        532.96        11.99 o
   3   2   1      14428.27      14292.84       115.59 o
   4   2   1      19239.38      19508.48       191.82 o
   5   2   1        520.62        641.22        23.38 o
   6   2   1       5774.78       5837.47        99.39 o
   7   2   1        242.45        317.33        25.14 o
   8   2   1       3477.60       3484.28        90.95 o
   9   2   1       4170.00       4008.05       116.19 o
  10   2   1        156.59        227.27        28.86 o
  11   2   1       1388.04       1480.54        99.08 o
 -12   3   1       1094.55       1002.09        78.39 o
 -11   3   1       2043.60       2071.01       125.67 o
 -10   3   1         74.95         93.27        24.91 o
  -9   3   1       1009.67        901.22        47.80 o
  -8   3   1       4796.58       4767.66       113.15 o
  -7   3   1        419.96        476.78        32.22 o
  -6   3   1       6402.97       6220.28       109.76 o
  -5   3   1        106.92        111.08        15.18 o
  -4   3   1       3224.93       3156.67        64.99 o
  -3   3   1       3956.86       3618.82        50.91 o
  -2   3   1        327.38        387.39        16.01 o
  -1   3   1       7545.08       7578.57        89.02 o
   0   3   1       7999.41       7829.17        86.97 o
   1   3   1       1876.21       2108.45        30.33 o
   2   3   1      20582.40      20045.56       162.51 o
   3   3   1        438.69        684.57        18.80 o
   4   3   1       4463.25       4474.38        69.69 o
   5   3   1       2306.43       2195.12        55.58 o
   6   3   1        326.62        424.93        24.58 o
   7   3   1       7899.50       7864.54       139.21 o
   8   3   1        340.65        403.68        41.36 o
   9   3   1       3629.07       3780.14       147.64 o
  10   3   1        828.88        778.25        67.71 o
  11   3   1        243.38        400.23        70.20 o
 -11   4   1        376.20        342.78        47.31 o
 -10   4   1       2924.14       2896.42       129.57 o
  -9   4   1        106.22         57.01        17.88 o
  -8   4   1       4973.14       5065.18       122.72 o
  -7   4   1       5265.39       5201.98       117.90 o
  -6   4   1        269.62        265.18        22.06 o
  -5   4   1       4535.69       4499.64        94.76 o
  -4   4   1       6326.22       5885.38       165.39 o
  -3   4   1       3285.90       3222.43        72.88 o
  -2   4   1      14531.31      13810.14       167.98 o
  -1   4   1       1955.28       2133.15        51.18 o
   0   4   1       3997.25       4140.50        57.01 o
   1   4   1      12139.25      12068.56       120.52 o
   2   4   1       1832.61       2063.50        42.05 o
   3   4   1      15838.98      15585.85       197.06 o
   4   4   1         19.61         76.27         8.49 o
   5   4   1       3291.64       3242.17        63.66 o
   6   4   1       3129.70       3142.34        97.83 o
   7   4   1        403.50        539.72        36.30 o
   8   4   1       5173.57       5136.83       180.24 o
   9   4   1         78.86         55.64        26.48 o
  10   4   1       1638.03       1800.57       133.76 o
  11   4   1       1391.21       1244.57       128.31 o
 -11   5   1       1537.50       1499.26        99.35 o
 -10   5   1        275.33        219.62        36.69 o
  -9   5   1       6519.41       6791.94       229.97 o
  -8   5   1        500.38        472.92        43.86 o
  -7   5   1       2036.35       2016.64        66.37 o
  -6   5   1       2908.85       2812.35        74.46 o
  -5   5   1        137.76        113.18        13.34 o
  -4   5   1      19204.49      19556.91       298.15 o
  -3   5   1      10317.80      10157.51       167.73 o
  -2   5   1       4800.70       4781.11        90.67 o
  -1   5   1       1451.07       1413.44        42.61 o
   0   5   1         46.88         89.15        10.00 o
   1   5   1       1558.74       1704.64        42.71 o
   2   5   1       7419.66       7359.08       150.88 o
   3   5   1         60.58        189.15        13.90 o
   4   5   1       3010.19       3017.62        58.60 o
   5   5   1         16.21         93.96        10.48 o
   6   5   1       6351.10       6481.85       157.64 o
   7   5   1       2366.78       2442.49        81.26 o
   8   5   1         33.53         85.85        27.66 o
   9   5   1       1726.51       1889.23       117.47 o
  10   5   1       1182.51       1255.01        95.85 o
 -11   6   1        870.84        838.86        88.54 o
 -10   6   1       2205.77       2400.50       162.94 o
  -9   6   1        242.51        156.59        33.82 o
  -8   6   1       4677.81       4669.44       150.85 o
  -7   6   1        736.90        797.40        75.82 o
  -6   6   1       2112.08       2169.74       100.52 o
  -5   6   1       4261.77       4181.69       123.63 o
  -4   6   1         85.45         67.47         7.07 o
  -3   6   1       4691.72       4544.79        96.45 o
  -2   6   1       6759.59       6712.44       115.51 o
  -1   6   1        844.59        888.17        43.27 o
   0   6   1      17413.78      17301.40       251.53 o
   1   6   1        159.41        258.31        20.24 o
   2   6   1       2394.58       2504.15        51.79 o
   3   6   1       2214.67       2046.82        78.80 o
   4   6   1          9.54         67.93        13.04 o
   5   6   1      11038.79      11114.77       184.48 o
   6   6   1        416.44        495.16        34.34 o
   7   6   1       4023.65       4018.89       146.01 o
   8   6   1        713.00        753.01        58.33 o
   9   6   1        193.05        302.01        41.95 o
  10   6   1       4260.29       4169.83       187.71 o
 -10   7   1       1800.39       1876.21       147.33 o
  -9   7   1       1464.09       1649.75       109.93 o
  -8   7   1         38.93         18.50        33.89 o
  -7   7   1       2817.04       3001.20       117.33 o
  -6   7   1       2113.40       2097.62        92.08 o
  -5   7   1       4530.31       4585.24       135.54 o
  -4   7   1       4133.96       4196.44       118.71 o
  -3   7   1        233.66        206.74        19.63 o
  -2   7   1       1351.29       1381.93        51.31 o
  -1   7   1       4800.25       4581.93       123.82 o
   0   7   1       2643.47       2818.54        75.11 o
   1   7   1       5905.32       5604.49       111.22 o
   2   7   1         45.14         73.48        10.84 o
   3   7   1       2003.45       1707.19       112.73 o
   4   7   1       3358.24       3247.02        83.11 o
   5   7   1       1375.68       1417.09        54.45 o
   6   7   1       5362.53       5184.18       144.10 o
   7   7   1         85.15        156.65        24.50 o
   8   7   1       1114.17       1179.15        83.81 o
   9   7   1       1695.54       1646.69       149.85 o
  -9   8   1        419.97        372.50        52.93 o
  -8   8   1       1005.92       1086.76        74.30 o
  -7   8   1          1.43        -22.60        22.60 o
  -6   8   1       6902.28       7412.52       222.90 o
  -5   8   1       3104.32       3241.31       115.45 o
  -4   8   1       1617.86       1561.83        74.14 o
  -3   8   1       3254.23       3443.23       110.19 o
  -2   8   1         90.90         59.25        21.08 o
  -1   8   1       3921.91       3813.38       117.22 o
   0   8   1       4564.78       4564.85        99.67 o
   1   8   1         12.39         45.84        11.10 o
   2   8   1       1957.13       1984.27        70.33 o
   3   8   1         33.36         56.96        16.53 o
   4   8   1       2811.12       2722.74        98.28 o
   5   8   1       1735.77       1714.83        79.39 o
   6   8   1         17.57         72.13        18.34 o
   7   8   1       1678.42       1817.92       147.98 o
   8   8   1       1087.63       1102.52       156.44 o
  -8   9   1        903.56        858.45        99.89 o
  -7   9   1       2142.54       2390.10       273.29 o
  -6   9   1          5.71        -20.95        28.01 o
  -5   9   1       3315.44       3560.21       160.27 o
  -4   9   1       2178.14       2276.69       121.98 o
  -3   9   1       1336.63       1367.90        90.25 o
  -2   9   1       6327.38       6310.53       159.41 o
  -1   9   1        196.10        168.61        21.42 o
   0   9   1       1402.09       1517.36        60.38 o
   1   9   1       2508.75       2487.72        84.75 o
   2   9   1         48.77         69.90        16.64 o
   3   9   1       8130.00       8350.70       213.61 o
   4   9   1       1520.93       1349.21        89.15 o
   5   9   1       2209.09       2225.31       130.81 o
   6   9   1        526.69        473.41        73.49 o
   7   9   1        226.62        171.01        34.96 o
  -7  10   1       1585.13       1746.67       122.88 o
  -6  10   1       2601.16       2899.74       158.08 o
  -5  10   1        181.03        122.89        32.96 o
  -4  10   1       1211.40       1361.04        99.32 o
  -3  10   1       2148.08       2202.97       123.70 o
  -2  10   1       1888.66       1750.68        81.86 o
  -1  10   1       4354.63       4435.62       157.18 o
   0  10   1         11.55         -1.01        13.74 o
   1  10   1       1201.51       1339.39        86.11 o
   2  10   1       1442.59       1654.01        96.62 o
   3  10   1        812.79        897.92        72.53 o
   4  10   1       3331.27       3207.06       139.93 o
   5  10   1        178.38         83.90        30.05 o
   6  10   1        520.91        376.72        68.12 o
  -6  11   1        366.65        260.82        73.12 o
  -5  11   1       1589.60       1614.11       117.15 o
  -4  11   1         59.59         44.52        24.23 o
  -3  11   1       1878.20       1925.65        93.50 o
  -2  11   1       1768.85       1728.42       138.14 o
  -1  11   1         37.23         52.66        26.18 o
   0  11   1       1918.35       1970.57       145.94 o
   1  11   1        259.08        365.06        59.24 o
   2  11   1       2984.91       2971.43       140.26 o
   3  11   1       1045.67       1051.23        82.32 o
   4  11   1          5.55         25.83        49.17 o
  -3  12   1         23.33         -7.28        54.33 o
  -2  12   1        569.54        520.35        70.60 o
  -1  12   1        593.70        685.69        80.96 o
   0  12   1        103.25         95.16        35.44 o
   1  12   1       4061.47       4179.30       267.85 o
  -2 -12   2       2905.73       2917.61       207.16 o
  -1 -12   2          1.89        -10.92        37.06 o
   0 -12   2        905.94        967.70        89.80 o
   1 -12   2         66.16         77.04        31.56 o
   2 -12   2        678.45        695.65        82.80 o
   3 -12   2       2176.05       2329.05       150.21 o
  -5 -11   2         31.55         88.52        47.66 o
  -4 -11   2       3346.76       3440.87       134.42 o
  -3 -11   2       1687.13       1617.31       100.11 o
  -2 -11   2       1105.86       1058.92        82.54 o
  -1 -11   2        728.38        765.88        70.12 o
   0 -11   2         56.74         92.51        30.28 o
   1 -11   2       2813.02       2948.20       173.75 o
   2 -11   2       3240.25       3386.19       191.97 o
   3 -11   2       3137.39       3174.07       135.28 o
   4 -11   2       2744.64       2737.74       146.91 o
   5 -11   2        439.53        364.05        47.73 o
   6 -11   2       2420.48       2515.70       174.97 o
  -6 -10   2        418.98        440.85        59.79 o
  -5 -10   2       2019.86       1997.79        96.84 o
  -4 -10   2        280.41        310.97        39.61 o
  -3 -10   2       6103.98       5663.22       164.78 o
  -2 -10   2        814.33        834.43        68.31 o
  -1 -10   2       3103.64       3139.58       135.32 o
   0 -10   2       1155.89       1119.26        77.89 o
   1 -10   2        137.83         97.10        28.23 o
   2 -10   2       1068.23       1161.43        74.52 o
   3 -10   2        533.36        547.62        69.71 o
   4 -10   2        419.19        430.25        45.49 o
   5 -10   2       3223.87       3432.59       163.93 o
   6 -10   2        348.66        314.95        51.83 o
   7 -10   2       2022.55       2117.35       136.24 o
  -8  -9   2          3.07         57.46        30.83 o
  -7  -9   2       1029.34        983.67        96.39 o
  -6  -9   2        269.54        256.41        57.16 o
  -5  -9   2       1365.03       1370.01        60.18 o
  -4  -9   2       4087.10       4283.92       128.19 o
  -3  -9   2         64.91         89.33        22.76 o
  -2  -9   2       2427.97       2364.90       109.44 o
  -1  -9   2        419.98        439.91        45.58 o
   0  -9   2       4403.75       4457.70       151.89 o
   1  -9   2       6745.39       6784.52       163.74 o
   2  -9   2          1.68         32.91        16.14 o
   3  -9   2       4252.84       4283.03       136.49 o
   4  -9   2       2030.11       2074.70        95.38 o
   5  -9   2       1767.01       1718.03        87.46 o
   6  -9   2       5579.50       5921.35       217.19 o
   7  -9   2         24.42         36.38        26.12 o
   8  -9   2       1545.33       1545.20       114.85 o
  -9  -8   2        890.75        764.78        73.58 o
  -8  -8   2       1851.77       1901.50       113.19 o
  -7  -8   2          5.50         27.04        19.81 o
  -6  -8   2       4771.38       4804.78       109.27 o
  -5  -8   2       2004.57       2051.12        64.03 o
  -4  -8   2       1218.97       1268.02        65.73 o
  -3  -8   2       1637.76       1584.15        57.62 o
  -2  -8   2        361.52        391.68        34.89 o
  -1  -8   2       4603.35       4389.30       134.91 o
   0  -8   2       5919.55       5711.93       124.55 o
   1  -8   2       3428.17       3367.29        88.67 o
   2  -8   2       2779.13       2818.11        92.49 o
   3  -8   2        455.78        450.17        41.42 o
   4  -8   2       3941.01       4099.98       130.71 o
   5  -8   2       4223.51       4268.42       135.79 o
   6  -8   2        365.32        358.36        49.27 o
   7  -8   2       1505.46       1664.58       109.62 o
   8  -8   2         15.41         -3.05        28.34 o
   9  -8   2        785.34        751.36        79.03 o
  -9  -7   2         41.70        101.30        49.85 o
  -8  -7   2       1062.25        945.80        67.42 o
  -7  -7   2       2187.57       2201.66        84.85 o
  -6  -7   2         88.33        133.15        16.08 o
  -5  -7   2       8647.87       8633.31       127.50 o
  -4  -7   2        630.56        653.44        33.50 o
  -3  -7   2       2823.51       2890.53        62.84 o
  -2  -7   2       5450.11       5413.76        92.51 o
  -1  -7   2        366.35        497.34        24.82 o
   0  -7   2       8406.90       8335.79       113.68 o
   1  -7   2       4270.29       4118.19        78.38 o
   2  -7   2        461.36        442.41        37.20 o
   3  -7   2       7931.60       7678.75       221.11 o
   4  -7   2       1421.48       1516.08        57.12 o
   5  -7   2       5434.56       5548.80       126.88 o
   6  -7   2       2499.88       2495.39        83.37 o
   7  -7   2        329.77        369.12        39.85 o
   8  -7   2       3235.36       3576.07       133.23 o
   9  -7   2        923.23        893.25        68.85 o
  10  -7   2       1637.47       1472.71       110.09 o
 -10  -6   2         71.93        127.24        40.74 o
  -9  -6   2        757.18        729.67        51.07 o
  -8  -6   2        649.31        561.39        38.48 o
  -7  -6   2       1326.69       1420.60        54.68 o
  -6  -6   2       7537.81       7636.11       158.30 o
  -5  -6   2          4.13         66.56        11.85 o
  -4  -6   2       4145.39       4028.87        82.60 o
  -3  -6   2        644.00        718.17        27.07 o
  -2  -6   2       7597.25       7465.14       128.97 o
  -1  -6   2      10785.65      10918.03       125.95 o
   0  -6   2         32.57         88.12         8.62 o
   1  -6   2       4230.16       4111.06        67.10 o
   2  -6   2       9043.91       8923.25       148.40 o
   3  -6   2       1548.42       1382.51        48.86 o
   4  -6   2      12734.36      12850.08       185.66 o
   5  -6   2         15.11         16.59        10.15 o
   6  -6   2       1531.94       1567.76        62.99 o
   7  -6   2       1247.12       1336.51        72.74 o
   8  -6   2         48.01         -1.61        26.88 o
   9  -6   2       4072.80       4294.26       210.27 o
  10  -6   2        261.92        190.10        32.42 o
 -11  -5   2       1046.44        922.65        86.93 o
 -10  -5   2        893.04        817.66        58.69 o
  -9  -5   2          1.00         14.02        14.09 o
  -8  -5   2       4993.25       4837.06       120.41 o
  -7  -5   2       1751.98       1851.14        53.80 o
  -6  -5   2       2058.60       2130.29        53.87 o
  -5  -5   2       1553.00       1503.88        48.21 o
  -4  -5   2        143.40        227.77        15.34 o
  -3  -5   2       9489.16       8994.46       112.65 o
  -2  -5   2       7857.13       7955.16        95.55 o
  -1  -5   2       4879.54       4552.58        83.81 o
   0  -5   2       2290.30       2390.30        42.17 o
   1  -5   2        147.48        152.45        10.26 o
   2  -5   2       5025.81       4412.36       182.48 o
   3  -5   2      15690.25      15674.91       203.69 o
   4  -5   2        250.61        212.57        14.79 o
   5  -5   2       8208.26       8189.07       133.75 o
   6  -5   2         30.76         53.35        10.87 o
   7  -5   2       4243.16       4258.31       130.48 o
   8  -5   2       2372.06       2337.98       114.92 o
   9  -5   2          1.13        -15.83        23.48 o
  10  -5   2       1223.18       1250.63        93.01 o
  11  -5   2        405.08        364.95        79.17 o
 -11  -4   2        663.81        601.40        52.98 o
 -10  -4   2        225.36        205.89        29.62 o
  -9  -4   2       2454.71       2363.43        93.00 o
  -8  -4   2         29.52        144.96        17.49 o
  -7  -4   2       5691.25       5694.96        88.62 o
  -6  -4   2       1605.94       1633.16        37.29 o
  -5  -4   2       2026.39       2163.65        43.29 o
  -4  -4   2       6359.81       6202.39        94.60 o
  -2  -4   2      14847.78      14962.28       126.77 o
  -1  -4   2      11518.45      11511.79       105.14 o
   0  -4   2       1138.20       1088.56        22.29 o
   1  -4   2      10237.82      10429.69       108.65 o
   2  -4   2       2625.49       2475.43        72.75 o
   3  -4   2       3165.45       2979.39        59.05 o
   4  -4   2       5335.70       5141.59        86.53 o
   5  -4   2         97.86        118.88        11.12 o
   6  -4   2       8234.70       7707.68       145.94 o
   7  -4   2       2084.45       1880.44        90.28 o
   8  -4   2       3454.70       3514.45       140.91 o
   9  -4   2       2224.03       2112.70       113.98 o
  10  -4   2        145.72        121.33        32.27 o
  11  -4   2       2244.56       2110.59       144.24 o
 -11  -3   2       2207.34       2398.04       103.12 o
 -10  -3   2        164.06        169.80        27.54 o
  -9  -3   2       1516.86       1484.09        62.07 o
  -8  -3   2       2896.22       3080.72        78.08 o
  -7  -3   2        269.98        344.20        18.65 o
  -6  -3   2       2301.47       2277.61        40.95 o
  -5  -3   2       1781.50       1846.05        35.96 o
  -4  -3   2       8810.01       9380.08       109.35 o
  -3  -3   2      12610.83      12935.15       126.36 o
  -1  -3   2       9642.73       9842.04        81.77 o
   0  -3   2      12498.95      12159.21       104.24 o
   1  -3   2       4172.77       4105.00        48.90 o
   2  -3   2      31683.39      32306.86       311.40 o
   3  -3   2        941.50        976.63        26.30 o
   4  -3   2       1382.21       1431.93        38.68 o
   5  -3   2       6474.76       6374.10       133.73 o
   6  -3   2        150.57        131.62        19.30 o
   7  -3   2      11668.87      11558.68       271.56 o
   8  -3   2        569.02        540.61        61.78 o
   9  -3   2       1298.30       1347.44        80.35 o
  10  -3   2        740.45        728.72        67.26 o
  11  -3   2         58.13         15.22        39.51 o
 -12  -2   2        775.28        759.39        60.26 o
 -11  -2   2         40.72         75.73        24.67 o
 -10  -2   2       3814.49       3981.99       111.70 o
  -9  -2   2       1025.72       1009.23        50.50 o
  -8  -2   2       1956.70       2059.07        68.81 o
  -7  -2   2        718.09        683.03        30.54 o
  -6  -2   2          1.79         48.59         8.32 o
  -5  -2   2      11531.36      11844.19       134.17 o
  -4  -2   2       7652.05       7956.43       102.25 o
  -3  -2   2      10015.56      10463.39        92.47 o
  -2  -2   2        962.30       1022.24        18.74 o
  -1  -2   2        214.79        310.20         9.10 o
   0  -2   2      15403.44      15457.40       121.24 o
   1  -2   2      28772.42      28278.46       238.14 o
   2  -2   2       3102.94       3058.62        53.41 o
   3  -2   2      10901.96      10956.84       214.30 o
   4  -2   2       1287.05       1392.99        43.63 o
   5  -2   2       6221.04       6061.10       115.48 o
   6  -2   2      12822.28      12660.33       208.55 o
   7  -2   2        201.08        209.60        22.84 o
   8  -2   2       2901.94       2978.05        97.96 o
   9  -2   2       2536.17       2415.15        81.39 o
  10  -2   2       1317.55       1272.34        88.97 o
  11  -2   2       4429.02       4350.97       182.14 o
 -12  -1   2         90.55         94.64        32.79 o
 -11  -1   2       3267.00       3161.32       112.48 o
 -10  -1   2         25.85         46.18        18.55 o
  -9  -1   2       4128.28       4095.75       106.38 o
  -8  -1   2        296.90        378.08        23.68 o
  -7  -1   2        117.94        152.11        12.20 o
  -6  -1   2       4681.90       4967.70        80.02 o
  -5  -1   2        243.65        420.77        18.34 o
  -4  -1   2      15843.00      16662.02       157.89 o
  -3  -1   2       6702.22       7079.16        68.04 o
  -2  -1   2        184.82        194.40         6.69 o
  -1  -1   2      20399.05      21230.51       223.76 o
   0  -1   2       4908.07       4872.35        59.63 o
   1  -1   2       9442.50       8756.33        88.19 o
   2  -1   2       5286.53       4971.12        79.61 o
   3  -1   2        998.22        995.10        29.44 o
   4  -1   2      12935.14      12453.32       181.87 o
   5  -1   2        985.96       1194.38        47.40 o
   6  -1   2       3147.90       3104.41        75.83 o
   7  -1   2       1431.59       1400.30        53.06 o
   8  -1   2         37.92         24.09        16.34 o
   9  -1   2       3340.14       3313.15        97.23 o
  10  -1   2       2472.18       2360.43        86.26 o
  11  -1   2       1149.07       1071.44        73.85 o
 -12   0   2        359.48        368.11        40.99 o
 -11   0   2       2488.82       2468.94        99.09 o
 -10   0   2       4446.06       4322.03       125.60 o
  -9   0   2          4.71         41.10        14.62 o
  -8   0   2       4922.07       4838.49       134.30 o
  -7   0   2       1821.14       1921.41        52.85 o
  -6   0   2       9136.18       9282.49       130.22 o
  -5   0   2       9405.47       9630.16       126.72 o
  -4   0   2        280.58        357.96        11.41 o
  -3   0   2       1417.81       1459.83        22.45 o
  -2   0   2      15021.22      15952.99       129.64 o
  -1   0   2       2044.67       2034.34        30.62 o
   0   0   2      45991.77      43252.75       523.55 o
   1   0   2       5433.01       5059.98        83.13 o
   2   0   2       1564.20       1406.09        35.29 o
   3   0   2       8461.30       7795.63       115.55 o
   4   0   2        775.43       1055.10        28.95 o
   5   0   2      17398.92      17172.62       299.23 o
   6   0   2       3400.36       3491.11        82.02 o
   7   0   2       1890.45       1969.12        65.46 o
   8   0   2       1346.15       1328.79        56.50 o
   9   0   2        183.47        206.65        25.97 o
  10   0   2       2236.98       2202.46        91.00 o
  11   0   2       2135.80       2030.72       101.39 o
 -12   1   2       2546.36       2577.21       107.17 o
 -11   1   2        468.33        472.51        45.49 o
 -10   1   2       1133.99       1016.35        59.32 o
  -9   1   2       1122.81       1168.33        59.08 o
  -8   1   2        115.57        115.19        14.39 o
  -7   1   2       8010.77       7702.22       137.28 o
  -6   1   2       9500.00       9367.69       134.34 o
  -5   1   2       4602.09       4695.03        72.03 o
  -4   1   2       4780.83       4888.22        67.73 o
  -3   1   2         54.27         78.21         6.47 o
  -2   1   2        188.50        219.99        10.05 o
  -1   1   2       9530.26       9603.63       119.67 o
   0   1   2        659.92        719.08        23.87 o
   1   1   2       9668.64       9283.64        80.86 o
   2   1   2        121.73        185.71         8.84 o
   3   1   2      11508.99      11324.14       133.83 o
   4   1   2      14525.99      14019.67       168.49 o
   6   1   2       5641.38       5640.70       131.52 o
   7   1   2       1824.83       1792.86        61.30 o
   8   1   2       2268.69       2484.18        78.05 o
   9   1   2       4857.11       4960.71       130.39 o
  10   1   2         28.04         78.34        22.80 o
  11   1   2        774.07        841.74        63.44 o
 -12   2   2         11.67         20.16        28.34 o
 -11   2   2       3437.94       3224.70       113.78 o
 -10   2   2        708.51        755.96        50.79 o
  -9   2   2        547.27        497.85        40.45 o
  -8   2   2       5198.13       5261.03       114.77 o
  -7   2   2        815.38        820.07        34.40 o
  -6   2   2      14999.00      15278.79       194.78 o
  -5   2   2       9645.36       9832.92       143.82 o
  -4   2   2       6354.45       6588.95       104.34 o
  -3   2   2      15201.19      15368.49       220.29 o
  -2   2   2         39.42         42.72         5.50 o
  -1   2   2        573.33        585.40        16.26 o
   0   2   2       1427.00       1360.39        24.77 o
   1   2   2        398.81        355.25        11.90 o
   2   2   2      21536.68      21394.23       186.09 o
   3   2   2       1989.62       2058.02        38.31 o
   4   2   2       8576.99       8665.12       182.25 o
   5   2   2        618.34        653.19        26.55 o
   6   2   2         12.03         71.06        13.07 o
   7   2   2       4475.20       4683.37       111.09 o
   8   2   2       5903.50       5737.43       153.12 o
   9   2   2       1438.50       1433.90        65.90 o
  10   2   2       2336.05       2212.87        98.61 o
  11   2   2         10.28         36.00        67.19 o
 -12   3   2       2108.04       2153.70       116.44 o
 -11   3   2          1.33         -4.39        22.31 o
 -10   3   2       2194.86       2280.00        94.19 o
  -9   3   2       1230.74       1216.06        63.27 o
  -8   3   2       4259.33       4181.84       102.51 o
  -7   3   2       4067.29       4103.82        95.89 o
  -6   3   2        604.79        676.84        36.00 o
  -5   3   2        603.92        576.19        31.63 o
  -4   3   2       9885.56       9562.66       125.70 o
  -3   3   2        329.85        296.22        14.15 o
  -2   3   2      24746.95      24698.65       265.58 o
  -1   3   2        332.22        407.34        19.32 o
   0   3   2        107.31        173.45        11.08 o
   1   3   2       3978.34       3828.44        55.35 o
   2   3   2        255.01        397.05        15.92 o
   3   3   2      16264.49      15892.80       151.33 o
   4   3   2       4056.59       3942.17        64.79 o
   5   3   2       1724.21       1679.17        47.88 o
   6   3   2       3298.64       3448.87        98.06 o
   7   3   2        353.07        512.12        39.04 o
   8   3   2       4324.91       4383.73       127.94 o
   9   3   2        185.99        250.70        35.78 o
  10   3   2        603.53        742.09        83.95 o
  11   3   2       1462.00       1207.10       114.81 o
 -11   4   2        583.71        572.08        61.59 o
 -10   4   2         52.24         13.37        22.20 o
  -9   4   2       5001.21       4971.84       121.23 o
  -8   4   2       4843.81       4927.59       124.41 o
  -7   4   2       2290.91       2223.80        73.24 o
  -6   4   2      10388.11      10463.57       176.01 o
  -5   4   2        918.09        913.30        40.64 o
  -4   4   2      14375.49      14698.00       190.87 o
  -3   4   2      10865.68      10636.94       138.16 o
  -2   4   2       1676.08       1885.86        79.70 o
  -1   4   2       4868.61       4568.38       110.28 o
   0   4   2       1285.30       1369.09        45.95 o
   1   4   2       7170.83       7250.44        84.19 o
   2   4   2      12859.10      13223.62       167.44 o
   3   4   2        297.58        481.81        20.64 o
   4   4   2       3229.64       3333.27        63.83 o
   5   4   2       3564.28       3509.01        95.24 o
   6   4   2       1343.07       1477.36        51.85 o
   7   4   2       7351.90       7362.30       166.08 o
   8   4   2        273.09        300.86        30.06 o
   9   4   2       1008.33       1107.70       113.53 o
  10   4   2        611.63        627.13        65.78 o
 -11   5   2        324.20        246.35        43.44 o
 -10   5   2       2253.54       2243.35       138.24 o
  -9   5   2         12.47        -22.74        22.74 o
  -8   5   2       3610.69       3815.63       130.37 o
  -7   5   2       1364.24       1411.75        57.17 o
  -6   5   2       1399.87       1353.75        53.18 o
  -5   5   2       6040.11       5798.57       139.06 o
  -4   5   2         80.90         68.69        11.67 o
  -3   5   2       3737.30       3558.39        66.87 o
  -2   5   2       5109.56       4947.72       104.61 o
  -1   5   2         48.67        102.52        10.66 o
   0   5   2      13252.82      13002.60       201.25 o
   1   5   2       2230.18       2324.46        53.66 o
   2   5   2       3762.86       3623.03        91.02 o
   3   5   2        915.92        925.08        30.47 o
   4   5   2         20.99         61.34         9.34 o
   5   5   2       2642.77       2683.87        79.45 o
   6   5   2       3576.04       3713.61        94.22 o
   7   5   2       1775.21       1797.05        81.00 o
   8   5   2       2748.80       2870.13       112.50 o
   9   5   2         69.70        144.10        44.20 o
  10   5   2       2630.06       2682.66       208.42 o
 -11   6   2        715.69        684.38        83.67 o
 -10   6   2       1701.11       1757.15       104.68 o
  -9   6   2       3836.50       4031.61       145.99 o
  -8   6   2        254.54        223.85        32.18 o
  -7   6   2        636.79        656.78        51.67 o
  -6   6   2       3715.12       3490.02       122.93 o
  -5   6   2        297.81        257.53        23.59 o
  -4   6   2      13661.31      13589.26       254.74 o
  -3   6   2       2307.90       2371.53        74.86 o
  -2   6   2       2563.14       2516.44        85.58 o
  -1   6   2       7395.43       7423.58       128.20 o
   0   6   2          9.47         80.74        14.01 o
   1   6   2      14144.67      14236.41       188.15 o
   2   6   2       2746.89       2694.60        74.69 o
   3   6   2       1199.69       1119.25        42.21 o
   4   6   2       1426.12       1458.39        47.83 o
   5   6   2          2.29        111.25        15.36 o
   6   6   2       1648.09       1692.43        84.85 o
   7   6   2        428.74        479.52        43.21 o
   8   6   2        532.27        610.59        53.60 o
   9   6   2       2017.31       2128.82       123.46 o
 -10   7   2       1841.23       2088.06       156.04 o
  -9   7   2        790.02        802.85        84.16 o
  -8   7   2       3300.38       3358.78       146.61 o
  -7   7   2        260.12        198.99        34.64 o
  -6   7   2       5033.60       5368.72       175.38 o
  -5   7   2       5016.14       4964.38       121.99 o
  -4   7   2        484.01        474.66        35.49 o
  -3   7   2       2084.10       1950.22        71.14 o
  -2   7   2        579.68        586.75        43.23 o
  -1   7   2       1687.72       1502.02        53.02 o
   0   7   2       8214.57       8140.76       131.72 o
   1   7   2        795.26        900.31        35.39 o
   2   7   2       2056.72       2082.33        51.58 o
   3   7   2       1321.93       1246.37        41.43 o
   4   7   2       2918.18       2910.33        99.90 o
   5   7   2       3107.81       3398.43       103.89 o
   6   7   2         68.51        102.38        21.01 o
   7   7   2        161.00        164.50        27.14 o
   8   7   2       1104.62       1316.97       100.86 o
  -9   8   2       1634.57       1766.14       101.67 o
  -8   8   2        191.89        157.75        28.81 o
  -7   8   2       3802.27       4228.56       248.62 o
  -6   8   2         28.48          4.78        20.53 o
  -5   8   2       2287.02       2370.35        86.65 o
  -4   8   2       2956.49       3059.05        97.52 o
  -3   8   2        108.28         70.70        26.47 o
  -2   8   2       8691.95       8692.65       189.86 o
  -1   8   2       1491.91       1558.23        74.56 o
   0   8   2       2109.73       2264.46        78.06 o
   1   8   2       1990.90       1987.39        62.37 o
   2   8   2        775.37        687.80        43.93 o
   3   8   2       4547.29       4561.04       131.68 o
   4   8   2       2019.31       1977.45        85.36 o
   5   8   2       2708.77       2693.99       102.83 o
   6   8   2       1146.64       1153.46        69.03 o
   7   8   2          4.81          2.93        19.24 o
   8   8   2       1907.66       1618.95       285.32 o
  -8   9   2       2404.79       2816.16       157.32 o
  -7   9   2        420.14        299.27        50.27 o
  -6   9   2       3542.08       4041.98       179.08 o
  -5   9   2        184.90        182.74        29.89 o
  -4   9   2        573.94        647.82        45.11 o
  -3   9   2       2045.61       2209.07        84.13 o
  -2   9   2        224.27        192.95        21.92 o
  -1   9   2       5583.39       5711.37       132.31 o
   0   9   2       1292.96       1272.13        61.78 o
   1   9   2       1140.45       1070.40        69.98 o
   2   9   2       2980.99       2868.21       118.26 o
   3   9   2        131.66        102.63        34.12 o
   4   9   2       2733.53       2603.16       117.25 o
   5   9   2        434.28        446.08        49.76 o
   6   9   2        379.58        394.86        55.92 o
   7   9   2       1960.22       1819.09       336.24 o
  -7  10   2       2804.14       2764.89       157.20 o
  -6  10   2         14.41          7.89        27.79 o
  -5  10   2       2079.47       2115.98       106.65 o
  -4  10   2        227.49        242.49        48.10 o
  -3  10   2       2226.44       2301.08       108.02 o
  -2  10   2       2386.77       2532.57       138.23 o
  -1  10   2         23.41         79.50        25.55 o
   0  10   2        707.97        716.60        59.05 o
   1  10   2        430.90        541.13        53.55 o
   2  10   2       1653.31       1508.17       110.84 o
   3  10   2       3305.65       3426.51       169.87 o
   4  10   2        124.03        172.50        40.75 o
   5  10   2        705.52        610.61        72.18 o
  -5  11   2         32.72         10.06        25.70 o
  -4  11   2       3129.34       3364.50       142.44 o
  -3  11   2        935.57        972.23        77.20 o
  -2  11   2       1294.33       1346.50       118.25 o
  -1  11   2       1682.32       1547.56       147.76 o
   0  11   2        335.86        313.60        55.37 o
   1  11   2       2910.30       2728.67       155.13 o
   2  11   2       2156.54       2054.64       135.52 o
   3  11   2       1792.14       1679.07       106.05 o
  -2  12   2        351.72        368.64        64.28 o
  -1  12   2        738.82        779.15        86.43 o
   0  12   2       1064.43       1054.79       100.22 o
  -2 -12   3        146.62        141.34        50.02 o
  -1 -12   3       2359.02       2471.71       169.76 o
   0 -12   3         63.84        124.28        33.39 o
   1 -12   3       2045.79       2153.14       237.42 o
   2 -12   3       3412.74       3654.59       189.30 o
   3 -12   3         65.58        104.26        40.32 o
  -5 -11   3       1191.62       1014.87        84.12 o
  -4 -11   3        219.71        198.65        36.19 o
  -3 -11   3       3683.34       3555.39       135.09 o
  -2 -11   3       2837.53       2779.29       116.73 o
  -1 -11   3        826.23        803.99        60.51 o
   0 -11   3       2180.43       2230.42       119.83 o
   1 -11   3        247.01        233.04        40.88 o
   2 -11   3       2680.17       2833.65       155.21 o
   3 -11   3       2457.28       2557.24       129.16 o
   4 -11   3        614.47        547.99        57.77 o
   5 -11   3       2767.20       2961.64       148.19 o
  -6 -10   3        660.66        647.02        74.45 o
  -5 -10   3        888.97        876.24        62.66 o
  -4 -10   3       4370.26       4258.86       158.36 o
  -3 -10   3        128.18        104.12        25.02 o
  -2 -10   3        652.27        657.96        52.57 o
  -1 -10   3       1074.02       1126.63        76.61 o
   0 -10   3         85.84        103.53        26.14 o
   1 -10   3       4958.17       4901.86       168.78 o
   2 -10   3       1178.96       1140.07        85.24 o
   3 -10   3        653.33        595.60        48.95 o
   4 -10   3        810.87        847.49        58.35 o
   5 -10   3         15.15         34.73        25.55 o
   6 -10   3       4160.34       4520.27       195.83 o
   7 -10   3        751.24        826.98        85.94 o
  -8  -9   3       1860.39       1794.94       115.28 o
  -7  -9   3        145.23         82.53        24.18 o
  -6  -9   3       2452.81       2496.10       128.62 o
  -5  -9   3       4482.11       4263.15       111.00 o
  -4  -9   3        750.31        803.24        55.83 o
  -3  -9   3       3233.49       3059.71        98.77 o
  -2  -9   3        717.11        666.44        43.60 o
  -1  -9   3       2868.59       2932.81        91.29 o
   0  -9   3      11705.64      11782.55       209.06 o
   1  -9   3        831.53        806.27        48.19 o
   2  -9   3       7604.45       7912.88       179.77 o
   3  -9   3         44.45         49.58        16.90 o
   4  -9   3       2134.88       2201.26        90.92 o
   5  -9   3       2566.96       2691.79       113.57 o
   6  -9   3         30.82         -5.37        33.86 o
   7  -9   3       2204.65       2372.32       137.66 o
   8  -9   3        492.44        436.42        61.95 o
  -9  -8   3        705.74        571.29        58.78 o
  -8  -8   3        304.55        281.95        31.42 o
  -7  -8   3       1629.00       1596.25        70.19 o
  -6  -8   3        671.30        701.85        39.87 o
  -5  -8   3       6419.44       6433.05       129.53 o
  -4  -8   3       4540.15       4575.10       130.16 o
  -3  -8   3       2061.36       2050.58        75.27 o
  -2  -8   3       2141.88       2136.38        69.00 o
  -1  -8   3         51.29        170.40        17.23 o
   0  -8   3        323.73        351.10        26.61 o
   1  -8   3       3686.37       3575.86        85.16 o
   2  -8   3        152.11        158.42        20.68 o
   3  -8   3       7691.81       7951.75       183.00 o
   4  -8   3       2326.06       2252.67        95.95 o
   5  -8   3       2912.21       3023.20       114.75 o
   6  -8   3       2975.43       2933.65       114.53 o
   7  -8   3          5.08        -31.47        31.47 o
   8  -8   3       2146.33       2274.85       133.76 o
   9  -8   3       2073.90       2065.13       131.38 o
  -9  -7   3        756.02        698.22        51.90 o
  -8  -7   3        680.77        708.30        46.03 o
  -7  -7   3       1379.77       1441.73        63.12 o
  -6  -7   3       4720.88       4657.05       107.58 o
  -5  -7   3        120.00        141.17        14.23 o
  -4  -7   3       2000.44       1874.87       101.73 o
  -3  -7   3       2323.90       2409.02        66.20 o
  -2  -7   3       1587.95       1493.99        50.40 o
  -1  -7   3      14439.08      14200.95       169.12 o
   0  -7   3       1664.24       1618.43        44.56 o
   1  -7   3       2283.40       2279.97        58.45 o
   2  -7   3       3291.00       3307.62        68.51 o
   3  -7   3         49.42         49.73        17.22 o
   4  -7   3      12933.45      13064.48       259.51 o
   5  -7   3       2797.38       2757.19       103.65 o
   6  -7   3       2843.49       2886.73       108.40 o
   7  -7   3       2432.94       2626.43       157.40 o
   8  -7   3         65.66         13.34        28.43 o
   9  -7   3       3091.53       3093.76       156.36 o
 -10  -6   3       1321.29       1281.94        80.64 o
  -9  -6   3        543.54        554.31        46.00 o
  -8  -6   3       1833.29       1885.90        73.51 o
  -7  -6   3       4649.35       4708.46       114.72 o
  -6  -6   3        970.31       1084.91        42.09 o
  -5  -6   3       3009.69       2914.60        67.78 o
  -4  -6   3        383.55        441.69        24.15 o
  -3  -6   3       2593.17       2601.79        54.10 o
  -2  -6   3      12223.34      12569.30       148.25 o
  -1  -6   3       2548.44       2615.94        58.84 o
   0  -6   3      10777.06      10582.54       137.55 o
   1  -6   3        116.07        134.32        12.13 o
   2  -6   3       3146.53       3123.16        68.54 o
   3  -6   3       7263.07       6905.45       167.80 o
   4  -6   3        593.79        402.94        82.59 o
   5  -6   3       2571.41       2635.73        98.63 o
   6  -6   3       1692.60       1698.34        68.07 o
   7  -6   3        444.28        436.55        40.72 o
   8  -6   3       4492.42       4639.17       151.23 o
   9  -6   3        134.70         53.00        32.41 o
  10  -6   3        937.21        804.11        79.40 o
 -11  -5   3        390.28        334.44        41.41 o
 -10  -5   3        783.29        820.07        59.59 o
  -9  -5   3       1048.92        971.10        54.33 o
  -8  -5   3        145.14        228.92        23.02 o
  -7  -5   3       5801.55       5892.94       126.85 o
  -6  -5   3       4065.71       3997.57       109.78 o
  -5  -5   3       1407.65       1441.15        43.96 o
  -4  -5   3       6906.37       6900.35        98.00 o
  -3  -5   3        999.99       1349.26        31.71 o
  -2  -5   3       5845.95       5801.34        76.66 o
  -1  -5   3       6007.09       6084.23        85.88 o
   0  -5   3        204.59        248.64        11.81 o
   1  -5   3      15807.82      15933.46       186.96 o
   2  -5   3      10501.92      10769.88       140.43 o
   3  -5   3       9780.64      10101.07       189.08 o
   4  -5   3       8557.14       8470.97       168.56 o
   5  -5   3        349.28        240.42        40.32 o
   6  -5   3       2573.21       2480.72        81.06 o
   7  -5   3       7784.08       7547.65       213.23 o
   8  -5   3        533.01        556.89        48.97 o
   9  -5   3       3218.04       3125.05       125.25 o
  10  -5   3         14.59        -20.27        63.97 o
 -11  -4   3        612.72        715.74        57.63 o
 -10  -4   3       1175.85       1263.22        71.56 o
  -9  -4   3       1150.36       1149.68        57.10 o
  -8  -4   3       7077.78       7172.27       131.77 o
  -6  -4   3       1518.36       1538.30        36.36 o
  -5  -4   3       1819.69       1845.90        40.74 o
  -4  -4   3       1604.22       1778.28        44.71 o
  -3  -4   3      22843.28      23405.89       216.79 o
  -2  -4   3       1803.64       1915.68        35.38 o
  -1  -4   3       4103.35       4168.90        56.12 o
   0  -4   3       7041.15       6881.65        84.44 o
   1  -4   3         12.24         18.41         4.08 o
   2  -4   3      24019.38      23935.35       419.81 o
   3  -4   3       5460.50       5470.45       108.57 o
   4  -4   3       2515.84       2575.11        72.76 o
   5  -4   3       3674.94       3569.19        90.04 o
   6  -4   3        646.11        640.61        35.79 o
   7  -4   3       4419.56       4688.72       162.15 o
   8  -4   3       3955.94       3951.32       155.50 o
   9  -4   3        576.23        515.37        57.07 o
  10  -4   3       1752.93       1562.12       113.55 o
  11  -4   3        100.00        116.60        42.36 o
 -11  -3   3        350.45        348.92        40.80 o
 -10  -3   3       3066.41       3147.37       113.33 o
  -9  -3   3       5518.10       5673.74       129.74 o
  -8  -3   3       1771.07       1917.22        60.59 o
  -7  -3   3       3614.29       3762.35        78.28 o
  -6  -3   3        284.29        382.87        21.87 o
  -5  -3   3       1568.41       1482.86        36.21 o
  -4  -3   3       8361.61       8416.21       113.76 o
  -3  -3   3        860.37        846.91        25.40 o
  -2  -3   3       8545.19       8760.69        90.83 o
  -1  -3   3        118.19        136.58         7.30 o
   0  -3   3       9179.51       9277.42        84.82 o
   1  -3   3      20278.37      19902.36       200.26 o
   2  -3   3       1103.40       1224.36        32.90 o
   3  -3   3       9713.29      10089.33       159.60 o
   4  -3   3       1837.35       2069.70        70.07 o
   5  -3   3       2400.07       2326.09       140.39 o
   6  -3   3       5935.14       5630.24       137.18 o
   7  -3   3       1173.99       1163.66        75.30 o
   8  -3   3        892.88        937.70        71.72 o
   9  -3   3       1687.16       1610.50        91.70 o
  10  -3   3        488.09        436.95        63.67 o
  11  -3   3       4865.60       4843.52       496.48 o
 -12  -2   3        310.95        327.22        45.63 o
 -11  -2   3       2058.33       2139.29       106.95 o
 -10  -2   3        523.48        547.88        40.29 o
  -9  -2   3       5354.99       5477.43       127.14 o
  -8  -2   3       6691.88       6780.20       135.99 o
  -7  -2   3       1015.21       1086.91        39.13 o
  -6  -2   3       7921.06       8114.04       117.08 o
  -5  -2   3        602.90        818.69        29.81 o
  -4  -2   3       4218.26       4322.45        75.04 o
  -3  -2   3       8013.20       8421.39        75.46 o
  -2  -2   3       1294.32       1455.28        23.30 o
  -1  -2   3       9353.67       9773.12        84.77 o
   0  -2   3       5984.71       5981.59        66.54 o
   1  -2   3      11699.26      11239.50       127.61 o
   2  -2   3       9487.65       9172.29       138.74 o
   3  -2   3        229.62        350.76        17.75 o
   4  -2   3       4075.38       4096.30       153.67 o
   5  -2   3      12935.56      12845.71       487.44 o
   6  -2   3       1803.10       1838.30        83.33 o
   7  -2   3       8302.68       8411.27       205.80 o
   8  -2   3          9.63         42.54        16.37 o
   9  -2   3       1545.29       1375.09        84.36 o
  10  -2   3       1962.06       1912.19       110.42 o
  11  -2   3        196.96        146.59        44.00 o
 -12  -1   3        454.57        505.39        55.55 o
 -11  -1   3        823.92        692.19        51.17 o
 -10  -1   3       4221.69       4309.88       126.40 o
  -9  -1   3       1098.87       1125.60        58.03 o
  -8  -1   3       1041.37       1010.13        48.05 o
  -7  -1   3       5407.30       5465.77       100.48 o
  -6  -1   3       1631.04       1626.10        40.01 o
  -5  -1   3      22609.16      23088.31       246.78 o
  -4  -1   3         49.72        160.95        11.01 o
  -3  -1   3       3470.23       3461.75        43.76 o
  -2  -1   3       4237.57       4378.39        51.74 o
  -1  -1   3       1242.99       1254.48        27.19 o
   0  -1   3      35461.10      34240.58       319.07 o
   1  -1   3       7724.04       7385.08        86.78 o
   2  -1   3       4328.13       4179.29        68.12 o
   3  -1   3       5154.37       4706.05        96.86 o
   4  -1   3        536.28        755.47        54.12 o
   5  -1   3       9754.32       9427.72       295.64 o
   6  -1   3       3489.80       3395.02       112.71 o
   7  -1   3        695.97        800.39        55.83 o
   8  -1   3       2265.32       2098.09        87.96 o
   9  -1   3       1085.11       1042.69        65.82 o
  10  -1   3       1853.16       1720.76        98.66 o
  11  -1   3       2475.88       2686.59       295.16 o
 -12   0   3       2188.14       2271.06       100.54 o
 -11   0   3       3227.79       3084.95       111.69 o
 -10   0   3       1553.29       1607.26        74.80 o
  -9   0   3       2649.75       2532.18        89.28 o
  -8   0   3        433.50        400.31        32.18 o
  -7   0   3       3087.44       2825.60        98.60 o
  -6   0   3      11238.53      11272.55       148.15 o
  -5   0   3       1890.75       1895.39        38.75 o
  -4   0   3       6282.73       6251.10        74.75 o
  -3   0   3        314.54        352.92        12.01 o
  -2   0   3       9237.76       9346.92       101.14 o
  -1   0   3      24535.42      23999.28       244.70 o
   0   0   3        550.89        572.25        22.96 o
   1   0   3       6099.09       6013.30        82.97 o
   2   0   3       6820.81       6612.54       114.61 o
   3   0   3       5082.62       5055.53        84.93 o
   4   0   3      20524.96      20796.45       325.85 o
   5   0   3       1295.10       1480.46        59.09 o
   6   0   3       1734.75       1812.40        70.85 o
   7   0   3       3891.79       3710.82       112.96 o
   8   0   3        419.22        509.55        47.95 o
   9   0   3      10805.03      10117.47       314.77 o
  10   0   3        381.74        295.73        39.31 o
  11   0   3       1682.10       1586.88       104.42 o
 -12   1   3         91.26         69.39        23.36 o
 -11   1   3       2531.27       2439.26        98.33 o
 -10   1   3       1909.35       1908.48        81.50 o
  -9   1   3         16.97         42.97        16.15 o
  -8   1   3       5711.90       5367.09       148.81 o
  -7   1   3        870.13        885.50        31.58 o
  -6   1   3       8887.85       8846.89       127.22 o
  -5   1   3       8102.43       8128.40       109.39 o
  -4   1   3        902.04        933.40        27.97 o
  -3   1   3      11016.99      11161.15       123.22 o
  -2   1   3       7663.48       7775.88       108.67 o
  -1   1   3      15045.30      15527.87       197.01 o
   0   1   3       6169.93       5706.28       130.55 o
   1   1   3         20.45         34.71         4.67 o
   2   1   3       1683.80       1511.63        28.40 o
   3   1   3       5318.18       4893.28        88.37 o
   4   1   3       1474.01       1497.38        48.43 o
   5   1   3       6607.36       6647.42       120.00 o
   6   1   3         25.19         48.38        10.69 o
   7   1   3       2476.95       2611.72       109.55 o
   8   1   3       2951.23       2843.11        92.43 o
   9   1   3        251.90        250.09        37.37 o
  10   1   3       1782.01       1808.85       106.69 o
  11   1   3          7.97        -12.01        31.57 o
 -12   2   3       3532.78       3657.00       147.64 o
 -11   2   3         59.14         53.85        18.82 o
 -10   2   3       1416.91       1423.26        70.58 o
  -9   2   3       2369.29       2227.78        83.65 o
  -8   2   3       1245.27       1191.06        50.00 o
  -7   2   3      13919.36      14016.45       190.06 o
  -6   2   3       1060.35       1028.17        37.00 o
  -5   2   3       6344.20       6282.85       101.59 o
  -4   2   3      14614.58      15240.49       222.52 o
  -3   2   3        267.37        289.02        20.28 o
  -2   2   3      42226.81      42289.22       462.48 o
  -1   2   3      21233.90      22141.50       295.67 o
   0   2   3       1655.06       1720.03        31.13 o
   1   2   3       4092.34       4178.77        55.33 o
   2   2   3       3560.07       3634.90        60.45 o
   3   2   3       4562.59       4497.19        64.88 o
   4   2   3       8105.51       7990.64       128.51 o
   5   2   3        385.76        413.97        26.27 o
   6   2   3       2381.38       2560.80        92.28 o
   7   2   3        688.61        693.75        44.69 o
   8   2   3       2270.03       2212.38       114.60 o
   9   2   3       5026.59       4525.39       139.55 o
  10   2   3          8.87         16.69        25.44 o
  11   2   3       1896.17       1616.99       196.86 o
 -12   3   3        409.37        376.72        46.97 o
 -11   3   3       1547.46       1517.95        90.91 o
 -10   3   3         51.51         53.92        17.23 o
  -9   3   3       2247.55       2276.47       125.66 o
  -8   3   3       5774.25       5928.66       126.93 o
  -7   3   3        572.40        582.44        34.93 o
  -6   3   3       6054.73       6320.33       130.78 o
  -5   3   3        283.65        304.72        23.91 o
  -4   3   3       2778.32       2888.89        86.19 o
  -3   3   3      17996.73      18185.78       289.18 o
  -2   3   3       3530.96       3664.09       101.00 o
  -1   3   3      12081.15      12217.73       161.24 o
   0   3   3       6637.70       6819.53        85.14 o
   1   3   3       4724.67       4601.85        86.10 o
   2   3   3      16844.12      16896.68       188.87 o
   3   3   3        521.11        669.58        26.24 o
   4   3   3       1695.66       1620.77        51.17 o
   5   3   3       2215.08       2252.88        56.08 o
   6   3   3        843.86        991.63        50.54 o
   7   3   3       7964.80       8283.72       239.94 o
   8   3   3         15.02        102.57        20.96 o
   9   3   3       1350.00       1404.72        89.02 o
  10   3   3        306.66        403.81        74.90 o
 -11   4   3          9.08        -17.98        42.67 o
 -10   4   3       3679.81       3840.67       196.28 o
  -9   4   3        732.29        704.97        59.89 o
  -8   4   3       8425.97       8265.44       170.67 o
  -7   4   3       6999.54       7072.18       149.25 o
  -6   4   3        376.78        342.68        28.10 o
  -5   4   3       8981.24       8856.23       125.93 o
  -4   4   3       2733.77       2636.94        65.29 o
  -3   4   3       3671.64       3559.22        70.72 o
  -2   4   3       7375.14       7331.10       184.37 o
  -1   4   3       1956.16       1996.05        60.65 o
   0   4   3       6239.35       5927.46       115.15 o
   1   4   3       5602.20       5536.67        89.58 o
   2   4   3       3978.37       4045.65        87.25 o
   3   4   3       1834.58       1850.66        49.34 o
   4   4   3        354.05        350.79        21.13 o
   5   4   3       1394.58       1481.84        49.65 o
   6   4   3       9307.98       9650.36       183.30 o
   7   4   3        163.33        235.50        27.65 o
   8   4   3       3974.88       3922.81       153.20 o
   9   4   3         59.00        109.44        29.94 o
  10   4   3       1542.06       1711.90       112.85 o
 -11   5   3       1380.24       1482.56       134.72 o
 -10   5   3        290.43        180.36        36.11 o
  -9   5   3       3422.83       3516.83       119.64 o
  -8   5   3        469.47        486.44        36.03 o
  -7   5   3        116.70        112.93        18.68 o
  -6   5   3       5680.52       5603.66       109.61 o
  -5   5   3        153.19        120.03        11.76 o
  -4   5   3      17476.69      17017.99       285.14 o
  -3   5   3       4591.02       4569.25        83.69 o
  -2   5   3        332.98        349.03        26.70 o
  -1   5   3       3906.80       3944.43        93.50 o
   0   5   3       1193.20       1337.60        53.83 o
   1   5   3       8094.33       7610.26       128.27 o
   2   5   3       6867.58       6726.75       178.80 o
   3   5   3        471.44        544.20        33.91 o
   4   5   3       2952.87       2793.17       151.91 o
   5   5   3        170.17        302.02        34.16 o
   6   5   3       3566.09       3631.95       113.75 o
   7   5   3       1372.29       1405.88        72.15 o
   8   5   3         15.28         61.94        22.10 o
   9   5   3       1679.71       1694.13       107.12 o
 -11   6   3        924.78        966.32       104.92 o
 -10   6   3       4616.21       4619.09       247.75 o
  -9   6   3         72.94         23.76        22.57 o
  -8   6   3       5636.77       5694.20       171.39 o
  -7   6   3       1025.75       1084.38        67.20 o
  -6   6   3       3945.19       3929.01        97.86 o
  -5   6   3       6306.21       5896.73       121.42 o
  -4   6   3         70.61         44.80        10.70 o
  -3   6   3       4416.41       4238.12        93.41 o
  -2   6   3       5437.45       5438.89       126.54 o
  -1   6   3       4031.93       4130.98       102.09 o
   0   6   3      15117.26      15026.28       236.71 o
   1   6   3        456.11        484.09        26.02 o
   2   6   3       2000.07       1860.85        82.66 o
   3   6   3       5208.92       5035.33       141.80 o
   4   6   3         29.46         66.04        15.67 o
   5   6   3       8983.22       8912.54       210.48 o
   6   6   3        598.78        704.51        55.85 o
   7   6   3        895.67        957.76        67.59 o
   8   6   3        432.43        445.49        51.18 o
   9   6   3         12.96         55.19        31.81 o
 -10   7   3       1295.65       1511.87       113.62 o
  -9   7   3       1813.37       2031.73       108.18 o
  -8   7   3          0.23        -21.21        21.21 o
  -7   7   3       3396.49       3676.54       133.35 o
  -6   7   3        962.42        973.51        59.44 o
  -5   7   3       2046.75       2041.91        69.63 o
  -4   7   3       2598.81       2571.79        90.40 o
  -3   7   3        451.04        430.99        29.38 o
  -2   7   3       3289.46       3418.48       112.62 o
  -1   7   3       4664.27       4705.68       121.70 o
   0   7   3       3164.08       3173.84        81.36 o
   1   7   3       4054.78       3890.35        87.76 o
   2   7   3         11.28         38.50         8.63 o
   3   7   3       1848.86       1906.99        79.49 o
   4   7   3       7018.99       6914.23       166.50 o
   5   7   3         51.12        120.83        25.31 o
   6   7   3       4917.35       4872.95       184.40 o
   7   7   3        121.97        154.43        37.35 o
   8   7   3       1669.15       1616.54       163.46 o
  -9   8   3         73.36         12.76        38.60 o
  -8   8   3       2125.32       2419.22       130.72 o
  -7   8   3        394.27        322.23        40.35 o
  -6   8   3       7922.88       8549.22       323.61 o
  -5   8   3       3936.29       4001.90       127.70 o
  -4   8   3       1230.13       1200.10        61.40 o
  -3   8   3       2726.22       2773.28        86.78 o
  -2   8   3         72.42         90.18        20.62 o
  -1   8   3       5640.43       5869.68       173.23 o
   0   8   3       5250.67       5179.83       119.88 o
   1   8   3        187.64        183.60        23.59 o
   2   8   3       2814.65       2781.39       101.38 o
   3   8   3         33.46         94.29        20.31 o
   4   8   3       2673.81       2590.92       101.47 o
   5   8   3       1439.16       1418.81        77.88 o
   6   8   3         45.51         62.17        41.92 o
   7   8   3       1769.84       1688.01       126.14 o
  -8   9   3       1037.53        979.58        91.59 o
  -7   9   3       2480.03       2775.29       378.73 o
  -6   9   3        128.66        102.81        28.91 o
  -5   9   3       1039.69       1154.45        64.14 o
  -4   9   3       2498.50       2641.99        97.73 o
  -3   9   3        900.61        929.90        58.91 o
  -2   9   3       5843.72       5797.65       146.18 o
  -1   9   3        116.18        156.64        30.32 o
   0   9   3       1087.33       1047.83        65.12 o
   1   9   3       2656.68       2729.49       117.90 o
   2   9   3        266.98        225.11        34.09 o
   3   9   3       6009.47       5735.33       161.76 o
   4   9   3        365.95        367.44        40.54 o
   5   9   3        330.51        396.44        47.17 o
   6   9   3        788.18        550.80       110.90 o
  -7  10   3        675.59        609.49        75.15 o
  -6  10   3       1553.65       1613.45       117.28 o
  -5  10   3       1015.57        972.15        94.92 o
  -4  10   3       1884.56       1944.63       102.20 o
  -3  10   3       2770.89       2848.79       123.47 o
  -2  10   3       1000.50       1040.73        63.95 o
  -1  10   3       2033.54       2029.83       103.81 o
   0  10   3        238.20        238.02        54.46 o
   1  10   3       1840.57       1725.71       111.24 o
   2  10   3       3007.64       2925.68       150.32 o
   3  10   3        537.24        409.73        51.65 o
   4  10   3       2759.30       2496.30       125.07 o
   5  10   3        260.13        258.48        50.38 o
  -5  11   3       1141.43       1171.11       100.44 o
  -4  11   3        132.27        106.23        35.64 o
  -3  11   3       2224.32       2304.21       165.91 o
  -2  11   3       2535.30       2528.29       172.34 o
  -1  11   3        117.98         85.71        36.69 o
   0  11   3       2172.47       2281.14       141.66 o
   1  11   3         23.56         49.05        29.37 o
   2  11   3       1950.70       2030.59       169.83 o
  -2 -12   4       2789.07       2812.78       145.40 o
  -1 -12   4          1.88         28.10        33.03 o
   0 -12   4       2272.59       2405.26       132.91 o
   1 -12   4        384.64        370.12        64.20 o
   2 -12   4       1433.95       1387.96       113.97 o
  -5 -11   4        388.41        376.93        88.17 o
  -4 -11   4       3495.68       3449.14       148.68 o
  -3 -11   4        537.22        487.86        48.91 o
  -2 -11   4        418.37        460.57        56.86 o
  -1 -11   4       1180.55       1075.68        84.27 o
   0 -11   4          0.90          7.81        27.06 o
   1 -11   4       4582.61       4857.09       218.69 o
   2 -11   4       1352.84       1466.02        92.80 o
   3 -11   4       1437.54       1500.53        82.03 o
   4 -11   4       1200.59       1060.31        74.20 o
   5 -11   4         68.09         41.95        25.55 o
  -6 -10   4        368.54        496.63        54.40 o
  -5 -10   4       3093.15       3049.31       107.22 o
  -4 -10   4          7.35         33.43        18.51 o
  -3 -10   4       5453.52       5273.64       141.51 o
  -2 -10   4        289.88        280.12        29.83 o
  -1 -10   4       2180.13       2219.63        78.11 o
   0 -10   4       4531.08       4619.53       147.61 o
   1 -10   4        661.40        623.22        55.02 o
   2 -10   4       3133.56       3116.18       112.58 o
   3 -10   4       1214.53       1189.00        69.21 o
   4 -10   4        988.35        989.60        64.21 o
   5 -10   4       3165.24       3166.04       128.38 o
   6 -10   4        378.48        323.42        46.16 o
  -8  -9   4        242.02        226.67        32.92 o
  -7  -9   4       1370.84       1426.54        69.87 o
  -6  -9   4        112.61        155.04        28.93 o
  -5  -9   4       2523.18       2353.74        89.60 o
  -4  -9   4       4049.30       4080.64       131.64 o
  -3  -9   4        270.70        263.55        29.49 o
  -2  -9   4       4853.40       4892.49       116.47 o
  -1  -9   4       1030.90       1029.43        52.55 o
   0  -9   4       6353.27       6313.37       182.48 o
   1  -9   4       7748.68       7741.24       165.30 o
   2  -9   4          1.09         32.75        17.54 o
   3  -9   4       2831.10       2948.78       105.44 o
   4  -9   4       3451.72       3376.39       116.11 o
   5  -9   4        740.56        756.10        57.43 o
   6  -9   4       4304.99       4445.45       186.62 o
   7  -9   4         49.71        -10.92        28.55 o
   8  -9   4        727.22        738.61        79.84 o
  -9  -8   4        781.04        709.04        54.79 o
  -8  -8   4       1304.99       1341.82        73.04 o
  -7  -8   4        312.39        256.38        31.00 o
  -6  -8   4       5653.44       5497.87       151.01 o
  -5  -8   4         46.46        102.16        18.88 o
  -4  -8   4        812.77        866.45        53.74 o
  -3  -8   4        314.51        372.12        29.73 o
  -2  -8   4       1158.89       1127.39        49.93 o
  -1  -8   4       6285.57       6319.16       125.13 o
   0  -8   4       6245.91       6196.19       110.14 o
   1  -8   4       1864.99       1783.67        51.82 o
   2  -8   4       2456.29       2085.51       123.74 o
   3  -8   4        214.58        201.10        26.79 o
   4  -8   4       4016.65       4118.51       123.43 o
   5  -8   4       5302.42       5475.16       162.94 o
   6  -8   4        614.25        547.92        49.95 o
   7  -8   4       2556.87       2480.83       135.98 o
   8  -8   4         65.86         64.04        27.24 o
  -9  -7   4        132.02        150.47        23.59 o
  -8  -7   4        490.78        474.90        39.30 o
  -7  -7   4       4749.65       4818.49       127.69 o
  -6  -7   4          3.13         96.03        17.24 o
  -5  -7   4       8370.24       8187.17       225.62 o
  -4  -7   4        753.61        806.52        37.05 o
  -3  -7   4       6802.88       6546.79       126.13 o
  -2  -7   4      12570.96      12693.62       172.19 o
  -1  -7   4         13.81         55.09        12.40 o
   0  -7   4       8499.99       8286.92       121.56 o
   1  -7   4       1392.70       1316.44        37.01 o
   2  -7   4       1449.00       1126.33        84.63 o
   3  -7   4       6244.58       6272.62       142.53 o
   4  -7   4       1162.76       1234.18        67.73 o
   5  -7   4       2461.33       2540.19       102.15 o
   6  -7   4       2128.65       2116.41        95.55 o
   7  -7   4        369.61        359.35        70.37 o
   8  -7   4       3687.82       3766.09       285.45 o
   9  -7   4       1001.75       1016.40       108.17 o
 -10  -6   4         13.79         98.16        28.45 o
  -9  -6   4       1798.61       1957.86        78.90 o
  -8  -6   4        669.85        751.09        46.48 o
  -7  -6   4       3260.34       3289.34       104.61 o
  -6  -6   4       5400.24       5516.10       114.95 o
  -5  -6   4        183.74        204.46        18.72 o
  -4  -6   4       3083.10       2907.85        61.57 o
  -3  -6   4        193.69        318.55        16.45 o
  -2  -6   4       3529.03       3396.13        63.23 o
  -1  -6   4       7753.41       7521.08       114.92 o
   0  -6   4        548.83        488.60        18.52 o
   1  -6   4       6254.12       6036.37       117.31 o
   2  -6   4       6917.59       6734.54       110.10 o
   3  -6   4       1493.20       1297.20        39.20 o
   4  -6   4       7943.06       7853.45       174.65 o
   5  -6   4        465.82        425.90        39.57 o
   6  -6   4       1798.66       1730.31        81.84 o
   7  -6   4       4692.34       4571.12       147.80 o
   8  -6   4         19.86        -23.40        27.39 o
   9  -6   4       3489.67       3407.71       158.88 o
  10  -6   4         87.36         87.56        57.92 o
 -11  -5   4        666.81        691.15        57.92 o
 -10  -5   4       1657.28       1722.37        87.02 o
  -9  -5   4        335.53        402.21        33.07 o
  -8  -5   4       5454.02       5565.92       129.83 o
  -7  -5   4        269.46        320.19        39.47 o
  -6  -5   4       1286.51       1356.29        41.37 o
  -5  -5   4       1936.31       1971.39        41.78 o
  -4  -5   4        302.64        396.48        17.43 o
  -3  -5   4      14413.95      14375.00       162.86 o
  -2  -5   4       8170.30       8176.74       108.43 o
  -1  -5   4       5700.58       5591.80        81.02 o
   0  -5   4       4100.60       4106.06        91.71 o
   1  -5   4        226.04        263.34        16.51 o
   2  -5   4      14265.47      14167.88       198.89 o
   3  -5   4      11144.73      10520.26       182.24 o
   4  -5   4       2385.99       2380.73        87.61 o
   5  -5   4       6977.43       7061.84       169.47 o
   6  -5   4        607.86        542.20        44.02 o
   7  -5   4       4404.29       4038.47       141.06 o
   8  -5   4       6357.83       6497.61       261.74 o
   9  -5   4          1.46          1.74        28.70 o
  10  -5   4       1132.85       1091.13       172.83 o
 -11  -4   4        801.70        891.31        64.39 o
 -10  -4   4        585.81        633.88        51.46 o
  -9  -4   4       5271.11       5486.12       132.60 o
  -8  -4   4         46.07        193.25        19.84 o
  -7  -4   4       5094.62       5193.74       105.07 o
  -6  -4   4        467.49        473.40        21.98 o
  -5  -4   4       2343.36       2482.63        50.14 o
  -4  -4   4      12598.70      13098.48       162.50 o
  -3  -4   4        109.47        273.92        15.43 o
  -2  -4   4      13377.74      13668.74       145.49 o
  -1  -4   4        166.84        130.16        10.01 o
   0  -4   4       2837.60       2848.74        53.27 o
   1  -4   4       6014.32       5704.79        96.77 o
   2  -4   4        344.08        326.41        19.90 o
   3  -4   4       2448.60       2470.11        70.08 o
   4  -4   4       3241.09       3299.19       115.84 o
   5  -4   4         24.93         53.50        11.89 o
   6  -4   4      10389.23      10616.28       257.67 o
   7  -4   4       1892.36       1901.10        99.31 o
   8  -4   4       2093.06       2160.12       110.22 o
   9  -4   4       1506.86       1501.00        96.29 o
  10  -4   4         48.62         22.46        30.02 o
 -11  -3   4       1144.35       1161.38        79.68 o
 -10  -3   4        671.83        702.88        53.52 o
  -9  -3   4       4203.93       4309.68       112.34 o
  -8  -3   4       5937.25       6151.65       111.89 o
  -7  -3   4        110.90        213.79        18.40 o
  -6  -3   4       5588.33       5778.74       106.39 o
  -5  -3   4       2127.25       2262.17        48.71 o
  -4  -3   4       5729.89       5855.38        75.27 o
  -3  -3   4       8317.33       8789.30       105.56 o
  -2  -3   4       1905.00       2190.73        35.87 o
  -1  -3   4      10109.00      10555.35       104.25 o
   0  -3   4      23862.91      24134.42       235.49 o
   1  -3   4      14972.01      15636.64       206.17 o
   2  -3   4      17604.87      17317.77       304.26 o
   3  -3   4         50.77         64.27        12.17 o
   4  -3   4       1403.87       1385.57        55.04 o
   5  -3   4      12666.43      13170.75       273.68 o
   6  -3   4        290.06        398.23        38.77 o
   7  -3   4       7974.77       7508.50       361.36 o
   8  -3   4        442.52        337.35        69.02 o
   9  -3   4        855.74        633.43        73.87 o
  10  -3   4       1440.12       1589.31       122.97 o
 -12  -2   4        899.78       1062.95        80.61 o
 -11  -2   4        106.23         79.49        26.22 o
 -10  -2   4       6875.56       6873.14       166.36 o
  -9  -2   4        183.60        299.89        29.64 o
  -8  -2   4       2458.28       2543.07        65.86 o
  -7  -2   4       2572.21       2628.29        63.62 o
  -6  -2   4         39.75         93.68        13.49 o
  -5  -2   4      22825.98      22795.69       260.10 o
  -4  -2   4      11345.39      11711.44       201.85 o
  -3  -2   4       4134.83       4090.84        57.64 o
  -2  -2   4       3306.75       3240.65        46.19 o
  -1  -2   4         40.87         55.28         5.40 o
   0  -2   4      19056.03      19040.29       268.99 o
   1  -2   4      21402.58      21045.02       308.29 o
   2  -2   4       4483.75       4604.73        87.17 o
   3  -2   4       9962.45      10407.93       176.64 o
   4  -2   4         45.26        141.44        14.08 o
   5  -2   4       6015.46       6211.46       117.67 o
   6  -2   4       8518.10       8213.14       271.22 o
   7  -2   4         84.33        110.30        22.61 o
   8  -2   4       2202.48       2096.44        87.87 o
   9  -2   4        963.33        852.25        82.97 o
  10  -2   4        854.49        892.01        76.49 o
  11  -2   4       2705.58       2542.70       163.36 o
 -12  -1   4        472.06        359.70        50.29 o
 -11  -1   4       3633.76       3545.11       121.08 o
 -10  -1   4        189.01        212.35        25.78 o
  -9  -1   4       5837.88       5813.45       143.36 o
  -8  -1   4        524.69        545.07        38.50 o
  -7  -1   4       2067.99       2035.98        50.65 o
  -6  -1   4       8666.44       8601.71       130.66 o
  -5  -1   4        110.92        232.80        16.64 o
  -4  -1   4      15688.59      15236.54       202.46 o
  -3  -1   4       4694.05       4750.26        61.69 o
  -2  -1   4       3528.08       3504.32        47.82 o
  -1  -1   4      11452.10      11249.05       195.48 o
   0  -1   4       2367.74       2230.09        48.06 o
   1  -1   4       6180.11       6261.16        84.29 o
   2  -1   4       3170.86       2556.82       112.51 o
   3  -1   4        509.14        558.20        24.92 o
   4  -1   4       8088.84       7769.04       141.34 o
   5  -1   4       1819.44       2043.30       109.74 o
   6  -1   4       1992.98       1979.79        95.33 o
   7  -1   4       1911.66       1916.74        89.04 o
   8  -1   4         19.27         30.22        14.60 o
   9  -1   4       5533.32       5116.56       154.31 o
  10  -1   4       1910.93       1898.79       111.39 o
  11  -1   4       1257.61       1164.40       107.67 o
 -12   0   4        273.54        226.88        32.21 o
 -11   0   4       2655.85       2636.22       104.05 o
 -10   0   4       5194.17       5038.45       139.83 o
  -9   0   4         63.24         84.76        18.73 o
  -8   0   4       6635.49       6804.17       149.50 o
  -7   0   4       3353.95       3268.99        85.49 o
  -6   0   4       4148.64       3860.93       118.75 o
  -5   0   4      10964.33      10607.39       136.47 o
  -4   0   4       1973.72       2063.98        39.49 o
  -3   0   4       6256.11       6085.57        76.61 o
  -2   0   4      16375.56      15806.86       179.04 o
  -1   0   4       5397.99       5095.21       130.79 o
   0   0   4      14977.28      15221.96       219.13 o
   1   0   4       1150.20       1198.14        32.00 o
   2   0   4        456.58        539.30        28.78 o
   3   0   4      23165.68      24344.43       321.93 o
   5   0   4      15395.13      16109.71       341.92 o
   6   0   4         40.61         88.33        18.23 o
   7   0   4       1997.84       1965.01        81.89 o
   8   0   4        986.65       1064.31        63.61 o
   9   0   4         23.42         30.75        19.24 o
  10   0   4       2175.27       1955.96       114.71 o
  11   0   4        689.31        749.67        89.13 o
 -12   1   4       2727.44       2745.08       112.35 o
 -11   1   4        675.84        677.98        51.84 o
 -10   1   4        716.37        658.48        48.66 o
  -9   1   4       2732.01       2627.66        92.79 o
  -8   1   4         27.32         55.45        15.24 o
  -7   1   4      17338.74      16951.20       203.92 o
  -6   1   4       6292.36       6115.76        92.32 o
  -5   1   4       3327.95       3239.88        64.52 o
  -4   1   4       6867.97       7147.98        97.82 o
  -3   1   4        964.23        921.68        32.40 o
  -2   1   4      25274.92      25586.30       339.54 o
  -1   1   4      17423.24      17652.71       369.82 o
   0   1   4       2472.41       2310.27        69.15 o
   1   1   4       5373.64       4992.59        83.70 o
   2   1   4        209.90        294.62        18.73 o
   3   1   4       7306.25       7093.71       159.18 o
   4   1   4       6704.16       6296.17       137.08 o
   5   1   4        117.68        226.54        18.88 o
   6   1   4       2330.05       2320.19        84.24 o
   7   1   4       1946.88       2087.32        97.43 o
   8   1   4       2049.47       1849.01        97.75 o
   9   1   4       2936.24       2835.68       129.02 o
  10   1   4          4.19        -14.45        58.20 o
 -12   2   4        219.69        214.74        38.62 o
 -11   2   4       2519.93       2551.05       101.46 o
 -10   2   4        406.57        346.72        35.19 o
  -9   2   4        782.61        768.31        68.67 o
  -8   2   4       5182.72       5248.04       115.96 o
  -7   2   4          3.86         30.18         8.76 o
  -6   2   4       7344.95       7313.30       119.55 o
  -5   2   4       2970.59       3017.85        68.48 o
  -4   2   4       4110.68       4098.08        65.17 o
  -3   2   4      21903.43      22365.46       233.28 o
  -2   2   4        813.83        950.04        34.23 o
  -1   2   4       8698.10       8930.40       131.50 o
   0   2   4      11691.61      11434.17       266.19 o
   1   2   4        177.39        213.93        14.57 o
   2   2   4      20875.35      19999.24       587.98 o
   3   2   4       3819.68       4027.89        64.38 o
   4   2   4       1344.15       1476.31        36.25 o
   5   2   4       3409.14       3475.78        71.56 o
   6   2   4          2.72         67.88        14.11 o
   7   2   4      12131.59      11427.07       342.48 o
   8   2   4       2189.44       2194.20       145.16 o
   9   2   4       3066.26       2897.44       119.51 o
  10   2   4        640.07        651.94        68.97 o
 -11   3   4        129.13        112.93        28.15 o
 -10   3   4       2668.79       2644.70       131.30 o
  -9   3   4       1329.05       1385.53        70.47 o
  -8   3   4       2370.18       2232.26        74.06 o
  -7   3   4       2892.51       2846.87        81.05 o
  -6   3   4       1375.91       1364.80        52.31 o
  -5   3   4       1980.55       2008.88        78.59 o
  -4   3   4      10090.34      10083.31       199.03 o
  -3   3   4       8727.42       8763.34       136.53 o
  -2   3   4      19020.42      19283.66       288.51 o
  -1   3   4         65.22        166.60        17.60 o
   0   3   4       1671.56       1656.25        39.78 o
   1   3   4       9873.53       9787.35       140.70 o
   3   3   4      14209.03      14244.05       323.02 o
   4   3   4        622.93        645.74        34.97 o
   5   3   4       1940.76       1713.26        69.72 o
   6   3   4        856.52       1015.01        55.78 o
   7   3   4         45.88        154.79        24.84 o
   8   3   4       2273.94       2250.68       119.15 o
   9   3   4        393.26        378.01        59.94 o
  10   3   4        913.64        988.66        85.56 o
 -11   4   4       1508.91       1367.27        86.86 o
 -10   4   4         51.45         54.65        23.38 o
  -9   4   4       7833.03       7424.44       281.19 o
  -8   4   4       2888.66       2812.69        86.45 o
  -7   4   4       3122.03       2927.48        84.85 o
  -6   4   4       4064.38       3976.53       105.83 o
  -5   4   4        436.57        357.58        29.98 o
  -4   4   4      10749.34      10912.72       194.52 o
  -3   4   4      19033.08      19248.84       404.37 o
  -2   4   4       1114.76       1194.05        51.99 o
  -1   4   4      10421.30      10514.81       169.93 o
   0   4   4       1235.46       1186.26        38.32 o
   1   4   4       3618.31       3688.60       101.43 o
   2   4   4       9406.09       8781.64       280.44 o
   3   4   4        661.29        809.61        32.68 o
   4   4   4       2756.52       2767.29        69.46 o
   5   4   4       4012.35       4253.01       142.03 o
   6   4   4       1455.36       1523.52        68.25 o
   7   4   4       5899.27       5959.56       184.21 o
   8   4   4         58.58         74.38        21.40 o
   9   4   4       1312.43       1227.10        89.93 o
 -11   5   4        192.46        123.43        55.14 o
 -10   5   4       2014.43       2064.22       138.18 o
  -9   5   4        185.31        116.93        28.68 o
  -8   5   4       2445.94       2518.09        89.38 o
  -7   5   4       1333.16       1353.02        62.30 o
  -6   5   4       1216.70       1098.16        54.66 o
  -5   5   4       8068.72       7312.03       361.01 o
  -4   5   4       1183.89       1133.01        52.04 o
  -3   5   4       4740.21       4742.80       124.06 o
  -2   5   4       9771.11       9681.95       176.91 o
  -1   5   4        374.27        431.88        29.05 o
   0   5   4      21604.84      20190.13       345.82 o
   1   5   4       1933.86       1810.98        66.89 o
   2   5   4       2540.71       2340.60       106.13 o
   3   5   4        887.41        884.04        53.32 o
   4   5   4        118.86        213.60        24.64 o
   5   5   4       7304.95       7680.27       254.01 o
   6   5   4        976.80        978.55        63.41 o
   7   5   4       1558.04       1656.21        94.29 o
   8   5   4        698.47        716.22        58.70 o
   9   5   4          4.93        101.04        33.54 o
 -10   6   4       2330.08       2270.11       135.68 o
  -9   6   4       3070.21       2820.18       181.22 o
  -8   6   4        227.73        248.49        36.60 o
  -7   6   4       1247.60       1236.01        60.94 o
  -6   6   4       3952.75       3874.33       115.89 o
  -5   6   4       1604.21       1587.56        64.60 o
  -4   6   4       6663.20       6707.07       147.65 o
  -3   6   4        795.94        857.51        41.15 o
  -2   6   4        919.60        969.11        58.10 o
  -1   6   4       5813.74       5621.95       126.14 o
   0   6   4         74.59        175.13        18.42 o
   1   6   4       7249.53       6581.99       212.63 o
   2   6   4       2660.56       2323.46        97.33 o
   3   6   4       1447.01       1397.63        72.23 o
   4   6   4       6300.95       6438.33       222.02 o
   5   6   4        119.22        198.47        30.24 o
   6   6   4       3404.95       3409.87       138.10 o
   7   6   4        540.95        635.48       108.96 o
   8   6   4        672.91        587.48        61.87 o
 -10   7   4       1208.90       1167.27        88.00 o
  -9   7   4         39.62         45.97        27.80 o
  -8   7   4       2671.57       2548.75       116.45 o
  -7   7   4        680.73        702.84        59.96 o
  -6   7   4       4554.46       4548.92       148.40 o
  -5   7   4       4413.46       4395.40       112.92 o
  -4   7   4          4.95         16.72        13.46 o
  -3   7   4       2302.64       2295.10        84.80 o
  -2   7   4        641.13        625.96        44.35 o
  -1   7   4       2433.81       2609.28       103.97 o
   0   7   4       3544.92       3440.05       123.20 o
   1   7   4         46.38        115.33        25.97 o
   2   7   4       3208.98       3133.26       121.05 o
   3   7   4        589.11        556.05        49.00 o
   4   7   4       4855.37       4953.97       154.57 o
   5   7   4       3542.63       3390.92       126.43 o
   6   7   4          1.78         16.57        33.85 o
   7   7   4       1233.73       1099.92        95.35 o
  -9   8   4       1330.15       1406.37       103.21 o
  -8   8   4        522.72        479.84        54.05 o
  -7   8   4       3800.22       3937.62       149.55 o
  -6   8   4        551.39        555.49        54.24 o
  -5   8   4       1391.33       1440.61        70.41 o
  -4   8   4       4370.70       4508.32       129.24 o
  -3   8   4        132.86        137.88        22.51 o
  -2   8   4       8747.68       8624.67       210.82 o
  -1   8   4        724.38        705.40        49.33 o
   0   8   4        900.49        918.96        55.48 o
   1   8   4       1450.99       1489.74        84.18 o
   2   8   4        113.91        121.06        25.57 o
   3   8   4       6838.89       6333.80       191.38 o
   4   8   4       2115.70       2121.43       103.56 o
   5   8   4       2187.45       2310.54       125.62 o
   6   8   4       1206.26        998.96       105.78 o
   7   8   4         51.03         89.86        42.88 o
  -8   9   4       1165.73       1237.36       106.01 o
  -7   9   4        262.10        195.14        46.36 o
  -6   9   4       2345.74       2264.13       111.77 o
  -5   9   4        634.30        708.39        61.62 o
  -4   9   4        398.84        372.33        37.16 o
  -3   9   4       2901.48       2951.21       105.87 o
  -2   9   4        388.73        318.64        39.42 o
  -1   9   4       3999.79       3975.26       138.40 o
   0   9   4        159.29        171.25        25.54 o
   1   9   4        836.57        887.48        68.05 o
   2   9   4       4181.39       3844.66       148.97 o
   3   9   4         32.43         91.11        28.06 o
   4   9   4       4929.10       4651.51       220.08 o
   5   9   4        828.61        753.59        96.38 o
  -6  10   4         53.93          9.41        29.34 o
  -5  10   4       1567.06       1537.46       112.86 o
  -4  10   4        468.28        455.18        51.71 o
  -3  10   4       1408.49       1374.33        77.16 o
  -2  10   4       2636.53       2493.19       115.05 o
  -1  10   4         65.60         40.28        23.14 o
   0  10   4       1300.07       1376.28       101.23 o
   1  10   4        249.53        212.34        33.75 o
   2  10   4       2605.60       2628.12       127.21 o
   3  10   4       2046.51       1849.07       107.78 o
   4  10   4        199.11        229.80        82.74 o
  -4  11   4       3763.58       3981.25       245.49 o
  -3  11   4        465.65        451.41        87.50 o
  -2  11   4        398.78        373.98        61.06 o
  -1  11   4       1294.01       1277.77        89.39 o
   0  11   4        109.66         58.76        31.54 o
   1  11   4       3111.11       3035.65       210.44 o
  -1 -12   5       1129.96       1164.87        93.85 o
   0 -12   5         13.88         58.98        30.07 o
   1 -12   5       1699.73       1734.11        99.46 o
  -5 -11   5       1883.54       1677.44        93.67 o
  -4 -11   5        125.19         57.75        30.02 o
  -3 -11   5       3922.08       3888.46       141.40 o
  -2 -11   5       1020.04        952.91        79.16 o
  -1 -11   5        562.05        639.29        58.89 o
   0 -11   5       1860.32       1842.31        97.68 o
   1 -11   5        521.35        505.98        50.48 o
   2 -11   5       2120.37       2131.71       114.36 o
   3 -11   5       2190.28       2103.61        99.48 o
   4 -11   5        388.17        379.60        43.22 o
  -6 -10   5        710.12        654.57        56.20 o
  -5 -10   5        674.73        661.35        55.91 o
  -4 -10   5       3421.42       3295.81       120.46 o
  -3 -10   5         89.80        102.70        19.97 o
  -2 -10   5       2060.54       1997.45        75.72 o
  -1 -10   5       1560.63       1666.03        87.63 o
   0 -10   5        886.26       1065.30       103.56 o
   1 -10   5       4295.17       4303.30       126.25 o
   2 -10   5        148.42        120.53        22.53 o
   3 -10   5       1433.18       1462.44        78.85 o
   4 -10   5       1799.08       1678.91        86.17 o
   5 -10   5         61.88         19.67        20.04 o
   6 -10   5       3298.32       3531.36       151.91 o
  -7  -9   5          8.85         -4.64        18.64 o
  -6  -9   5       2995.79       2937.11       116.37 o
  -5  -9   5       2593.38       2560.66       132.07 o
  -4  -9   5        576.91        591.83        54.14 o
  -3  -9   5       1304.14       1328.89        59.73 o
  -2  -9   5        157.87        125.82        22.80 o
  -1  -9   5       4343.40       4219.50       104.39 o
   0  -9   5       4025.67       3963.90       110.91 o
   1  -9   5        810.27        717.99        48.07 o
   2  -9   5       3320.03       3434.14       127.56 o
   3  -9   5        273.11        213.76        30.24 o
   4  -9   5       1904.71       1782.41        84.88 o
   5  -9   5       6176.18       6430.69       172.31 o
   6  -9   5          1.31         19.77        30.50 o
   7  -9   5       2391.36       2656.87       129.42 o
  -8  -8   5        102.46        120.22        25.64 o
  -7  -8   5       2102.96       2142.68       109.66 o
  -6  -8   5        747.54        775.86        59.59 o
  -5  -8   5       5142.95       5208.43       153.96 o
  -4  -8   5       1851.80       1927.23        75.03 o
  -3  -8   5       1491.22       1437.73        59.29 o
  -2  -8   5       2609.12       2595.51        78.30 o
  -1  -8   5        362.14        455.04        30.70 o
   0  -8   5       2949.42       2850.99        79.42 o
   1  -8   5       3177.69       2944.37        98.58 o
   2  -8   5        433.94        403.27        34.70 o
   3  -8   5       7429.13       7487.96       200.97 o
   4  -8   5       1985.32       1951.19        84.77 o
   5  -8   5       1790.20       1700.01        80.62 o
   6  -8   5       2030.07       2002.96        89.54 o
   7  -8   5         33.11        -20.95        23.47 o
   8  -8   5       2546.35       2535.06       142.75 o
  -9  -7   5       1234.49       1237.87        64.57 o
  -8  -7   5        795.38        821.52        50.64 o
  -7  -7   5       1052.39       1107.02        62.32 o
  -6  -7   5       4759.61       4641.76       136.96 o
  -5  -7   5          9.92         50.00        13.06 o
  -4  -7   5       4613.36       4664.53        98.01 o
  -3  -7   5       3023.93       2973.67        74.41 o
  -2  -7   5       7947.97       7927.39       140.45 o
  -1  -7   5      13794.24      13404.19       248.93 o
   0  -7   5        252.12        264.04        21.27 o
   1  -7   5       2380.25       2300.83        77.11 o
   2  -7   5       4606.42       4440.12        96.97 o
   3  -7   5         12.76         36.05        17.30 o
   4  -7   5      10211.51       9996.16       205.23 o
   5  -7   5       1083.29        976.02        57.96 o
   6  -7   5        810.73        768.02        58.98 o
   7  -7   5       2342.76       2328.81       133.17 o
   8  -7   5        496.27        481.39        60.27 o
   9  -7   5       3109.88       2941.76       200.91 o
 -10  -6   5       1314.89       1289.46        75.98 o
  -9  -6   5         16.44         63.64        17.14 o
  -8  -6   5       3777.00       3856.27       110.28 o
  -7  -6   5       1164.07       1279.68        64.51 o
  -6  -6   5        155.11        266.52        26.20 o
  -5  -6   5        139.55        183.71        15.35 o
  -4  -6   5       1983.94       1946.41        55.26 o
  -3  -6   5       3345.08       3410.35        72.99 o
  -2  -6   5      13368.40      12998.98       158.51 o
  -1  -6   5       3552.22       3397.46        79.14 o
   0  -6   5       6502.91       6152.59       107.41 o
   1  -6   5         32.06         46.69         7.55 o
   2  -6   5       3397.51       3140.41       100.00 o
   3  -6   5       9974.50       9778.14       162.13 o
   4  -6   5         29.14         14.33         9.86 o
   5  -6   5       5211.58       5372.35       153.66 o
   6  -6   5        498.93        496.89        50.54 o
   7  -6   5       1631.05       1665.24        85.41 o
   8  -6   5       2064.80       2089.74       119.03 o
   9  -6   5         11.75        -49.71        49.71 o
 -10  -5   5        211.19        273.87        36.58 o
  -9  -5   5       3671.28       3617.12       108.11 o
  -8  -5   5        788.49        823.42        47.51 o
  -7  -5   5       8762.15       8856.27       183.71 o
  -6  -5   5       4148.53       4340.12        85.41 o
  -5  -5   5       3926.40       4253.37        79.77 o
  -4  -5   5       8651.14       8362.32       147.86 o
  -3  -5   5        453.58        619.00        27.64 o
  -2  -5   5       4163.69       4067.04        75.69 o
  -1  -5   5       6093.20       5908.85        94.73 o
   0  -5   5        416.40        368.25        20.20 o
   1  -5   5      13874.94      13675.26       204.85 o
   2  -5   5       2463.71       2253.04        54.75 o
   3  -5   5       3709.12       3709.08       104.23 o
   4  -5   5       2369.02       2513.00        84.36 o
   5  -5   5          1.81         35.15        15.36 o
   6  -5   5       4340.48       4316.88       134.21 o
   7  -5   5       4617.81       4436.32       140.93 o
   8  -5   5        713.08        648.22        63.52 o
   9  -5   5       2175.79       2350.03       170.08 o
  10  -5   5          6.16         16.83        37.27 o
 -11  -4   5       1707.97       1722.17       100.46 o
 -10  -4   5       1421.92       1444.07        79.14 o
  -9  -4   5       1860.30       1940.34        79.95 o
  -8  -4   5       5428.62       5606.84       109.17 o
  -6  -4   5       2109.26       2091.34        56.13 o
  -5  -4   5       1942.23       1996.12        45.37 o
  -4  -4   5       3063.03       3184.21        71.62 o
  -3  -4   5      14360.34      14073.33       167.09 o
  -2  -4   5       1499.82       1458.83        37.03 o
  -1  -4   5       1806.08       1862.63        44.01 o
   0  -4   5       7497.79       7143.26       124.34 o
   1  -4   5         59.56         95.20        15.34 o
   2  -4   5      15654.73      14979.51       287.79 o
   3  -4   5       1591.84       1736.98        74.89 o
   4  -4   5       2145.01       2190.20        88.49 o
   5  -4   5       2348.04       2630.86       121.75 o
   6  -4   5         74.85        137.56        29.88 o
   7  -4   5       4926.75       4937.37       168.59 o
   8  -4   5       1852.58       1830.44       140.53 o
   9  -4   5        655.42        551.77       105.58 o
  10  -4   5       2230.23       2046.95       136.91 o
 -11  -3   5         42.97         83.29        27.72 o
 -10  -3   5       3414.21       3467.67       134.67 o
  -9  -3   5       2414.04       2512.66        85.06 o
  -8  -3   5        799.76        895.97        41.58 o
  -7  -3   5       1762.46       1798.22        59.91 o
  -6  -3   5       1646.81       1666.91        55.57 o
  -5  -3   5       5782.68       5862.18        99.08 o
  -4  -3   5      17817.85      17777.20       221.35 o
  -3  -3   5       3809.72       3925.85        80.07 o
  -2  -3   5      11722.87      12194.39       170.85 o
  -1  -3   5         44.46         69.90         9.06 o
   0  -3   5       7447.69       7575.15       125.92 o
   1  -3   5      16255.19      14876.17       214.61 o
   2  -3   5         69.58         77.65        12.64 o
   3  -3   5      10014.37      10311.04       160.50 o
   4  -3   5       1246.96       1273.33        40.57 o
   5  -3   5       5754.62       5882.33       133.86 o
   6  -3   5       6114.74       6420.47       178.56 o
   7  -3   5         11.00         36.07        16.82 o
   8  -3   5        954.98        991.25        73.24 o
   9  -3   5       1394.47       1302.22        90.44 o
  10  -3   5        303.97        321.11        48.69 o
 -11  -2   5       2003.14       2064.96       107.67 o
 -10  -2   5        482.60        542.03        46.68 o
  -9  -2   5       3272.68       3239.01        97.76 o
  -8  -2   5       2599.55       2591.41        70.92 o
  -7  -2   5       1309.66       1371.47        55.55 o
  -6  -2   5      12057.65      12227.33       186.78 o
  -5  -2   5        244.22        304.98        19.54 o
  -4  -2   5       7616.45       7611.05       115.62 o
  -3  -2   5       2183.21       1855.24        35.91 o
  -2  -2   5        287.63        358.64        15.57 o
  -1  -2   5       7893.65       7568.13       133.03 o
   0  -2   5       4289.30       4059.13        83.22 o
   1  -2   5       1701.35       1693.34        44.98 o
   2  -2   5       1628.50       1500.26        53.05 o
   3  -2   5        123.02        198.36        22.14 o
   4  -2   5      10728.45      10644.92       168.60 o
   5  -2   5       5459.11       5461.47       107.13 o
   6  -2   5       4073.33       3933.15       126.39 o
   7  -2   5       2199.37       2187.33        72.40 o
   8  -2   5         17.22         31.00        30.72 o
   9  -2   5       1619.63       1593.45        98.24 o
  10  -2   5       2496.34       2381.53       130.10 o
 -12  -1   5        942.22        962.74        75.37 o
 -11  -1   5       1321.33       1349.56        74.62 o
 -10  -1   5       2860.58       2815.60       103.15 o
  -9  -1   5         85.93        196.12        27.65 o
  -8  -1   5        909.98       1054.68        51.46 o
  -7  -1   5       3918.67       3865.22        96.70 o
  -6  -1   5       2862.08       3022.67        77.58 o
  -5  -1   5      19135.94      19087.65       226.08 o
  -4  -1   5       2047.29       1993.69        46.41 o
  -3  -1   5       4706.32       4958.98        71.60 o
  -2  -1   5      21164.09      20522.10       403.05 o
  -1  -1   5        282.38        281.27        14.09 o
   0  -1   5      22382.41      22567.43       303.85 o
   1  -1   5       3661.70       3492.23        97.43 o
   2  -1   5        255.40        261.04        27.93 o
   3  -1   5       6883.06       6720.85       172.09 o
   4  -1   5       1592.71       1530.54       135.69 o
   5  -1   5       8722.69       8720.53       295.44 o
   6  -1   5       2305.28       2294.16        68.09 o
   7  -1   5       1851.18       1768.07        94.19 o
   8  -1   5       2135.44       2114.39        92.05 o
   9  -1   5        377.11        396.90        58.45 o
  10  -1   5       1334.89       1253.33        91.88 o
 -12   0   5       2603.17       2538.60       108.33 o
 -11   0   5        709.34        703.05        53.46 o
 -10   0   5       1191.48       1155.84        65.74 o
  -9   0   5        637.77        663.70        46.28 o
  -8   0   5        447.83        399.76        31.51 o
  -7   0   5       4896.29       5094.00       113.24 o
  -6   0   5      14144.43      13624.02       173.97 o
  -5   0   5       1994.23       2135.83        43.24 o
  -4   0   5      11746.90      11830.34       131.58 o
  -3   0   5        216.20        202.19        13.50 o
  -2   0   5      10952.08      10559.42       148.16 o
  -1   0   5      27050.59      26634.06       480.59 o
   0   0   5          7.49        102.50        17.65 o
   1   0   5      15121.87      15544.32       321.61 o
   2   0   5       1503.76       1554.91        54.86 o
   3   0   5       5056.18       5161.88       129.16 o
   4   0   5       9978.28      10262.32       179.32 o
   5   0   5       1095.77       1042.65        91.67 o
   6   0   5        894.27        959.34        64.13 o
   7   0   5       1751.27       1835.53       132.97 o
   8   0   5        542.21        565.60        54.92 o
   9   0   5       4838.67       4594.86       180.19 o
  10   0   5         34.53         65.17        38.49 o
 -12   1   5        282.24        200.15        42.30 o
 -11   1   5       2166.78       2117.08        93.72 o
 -10   1   5        650.47        633.85        59.19 o
  -9   1   5        924.48        892.70        54.15 o
  -8   1   5       3587.59       3741.50       108.32 o
  -7   1   5        618.92        610.33        30.11 o
  -6   1   5       5463.61       5537.76        93.79 o
  -5   1   5       8162.00       8151.10       114.60 o
  -4   1   5          5.41         20.06         7.42 o
  -3   1   5      14404.84      14716.62       197.57 o
  -2   1   5       4526.81       4705.14       110.60 o
  -1   1   5       6022.80       5518.57       172.07 o
   0   1   5       2189.36       2023.02        87.39 o
   1   1   5        289.08        317.53        15.28 o
   2   1   5       4567.39       4306.72       103.49 o
   3   1   5       8922.41       9069.91       159.24 o
   4   1   5       2555.87       2625.05        73.61 o
   5   1   5       4107.71       3874.81       231.26 o
   6   1   5         76.34        159.48        26.67 o
   7   1   5       2605.15       2678.19       130.56 o
   8   1   5       3293.38       3342.85       149.89 o
   9   1   5        711.27        743.90        61.27 o
  10   1   5       1406.45       1402.06        86.69 o
 -12   2   5       2673.40       2698.56       127.92 o
 -11   2   5        117.00         64.14        20.25 o
 -10   2   5       1163.15       1071.02        63.13 o
  -9   2   5       2236.76       2226.34        94.40 o
  -8   2   5       1099.15       1046.67        55.80 o
  -7   2   5       7485.48       7483.04       143.30 o
  -6   2   5       1040.44        902.88        42.10 o
  -5   2   5        719.67        684.53        29.25 o
  -4   2   5      12112.11      12122.10       162.78 o
  -3   2   5        359.69        462.49        26.86 o
  -2   2   5      20707.77      20997.76       507.03 o
  -1   2   5       7577.00       8091.81       188.09 o
   0   2   5        803.01        778.41        31.60 o
   1   2   5      15558.12      15796.24       228.52 o
   2   2   5       1316.38       1443.62        69.62 o
   3   2   5      11323.59      10532.54       197.84 o
   4   2   5       1196.22       1114.30        36.71 o
   5   2   5       1592.17       1537.62        38.79 o
   6   2   5       1868.34       1942.83        57.02 o
   7   2   5         84.08        162.06        43.69 o
   8   2   5       1553.29       1506.92        81.07 o
   9   2   5       1074.82       1036.73        79.97 o
  10   2   5        185.84        160.27        43.72 o
 -11   3   5       1186.16       1123.20        77.63 o
 -10   3   5        479.68        477.65        42.65 o
  -9   3   5       3689.51       3641.28       120.99 o
  -8   3   5       6595.52       6261.97       136.16 o
  -7   3   5        252.09        219.17        22.62 o
  -6   3   5       3760.71       3722.44       103.42 o
  -5   3   5        518.89        505.65        34.37 o
  -4   3   5       4730.66       4561.90        86.63 o
  -3   3   5       8005.36       7757.28       142.51 o
  -2   3   5        130.48        252.53        29.60 o
  -1   3   5       5002.05       3945.19       340.78 o
   0   3   5       1921.94       1865.79        43.26 o
   1   3   5       8404.18       7970.91       163.88 o
   2   3   5       9409.14       9095.99       188.16 o
   3   3   5       1120.17       1178.33        48.28 o
   4   3   5        377.43        504.06        29.19 o
   5   3   5       3660.75       3750.33       112.21 o
   6   3   5        490.19        568.25        51.63 o
   7   3   5       5350.26       5598.23       182.64 o
   8   3   5         68.54        137.85        28.78 o
   9   3   5        799.16        868.66        66.49 o
 -11   4   5         64.94         61.07        23.59 o
 -10   4   5       2978.04       2889.39       181.50 o
  -9   4   5        366.15        328.03        35.44 o
  -8   4   5       2221.32       2106.60        75.65 o
  -7   4   5       4075.65       3856.44       101.93 o
  -6   4   5         25.72         12.35         5.41 o
  -5   4   5       7674.11       7570.88       187.12 o
  -4   4   5       1379.79       1331.84        67.10 o
  -3   4   5       2234.69       2161.76        94.78 o
  -2   4   5       2733.43       2765.67        72.93 o
  -1   4   5        751.39        740.69        37.25 o
   0   4   5       9115.61       8478.67       151.33 o
   1   4   5       8118.04       7600.56       213.37 o
   2   4   5       2890.64       2960.32       101.97 o
   3   4   5       6973.85       6830.68       310.87 o
   4   4   5        281.14        284.05        26.07 o
   5   4   5       6591.27       7156.57       198.85 o
   6   4   5       5813.08       5901.74       222.53 o
   7   4   5        985.02       1072.22        76.31 o
   8   4   5       1422.47       1339.40        78.91 o
   9   4   5          9.53         58.79        22.00 o
 -11   5   5       1220.65       1179.99        90.44 o
 -10   5   5         72.70        115.51        29.32 o
  -9   5   5       2047.13       2011.29       105.71 o
  -8   5   5       1406.04       1294.32        60.07 o
  -7   5   5        104.71        101.95        20.26 o
  -6   5   5       4839.57       4875.12       145.96 o
  -5   5   5         74.85         87.47        22.89 o
  -4   5   5       8408.47       8174.20       194.15 o
  -3   5   5        391.37        413.10        42.98 o
  -2   5   5        380.13        403.39        35.71 o
  -1   5   5       4055.04       4136.26        97.52 o
   0   5   5       1050.21       1006.48        71.80 o
   1   5   5      10636.33      10659.90       292.86 o
   2   5   5       2131.00       2095.84       103.50 o
   3   5   5       2715.41       2736.92       133.88 o
   4   5   5       1037.12       1060.85        53.53 o
   5   5   5         11.13        171.28        46.49 o
   6   5   5       1632.68       1826.85        96.95 o
   7   5   5       1484.47       1363.37        88.00 o
   8   5   5        155.99        169.96        74.93 o
 -10   6   5       3172.99       3290.25       231.12 o
  -9   6   5        155.50        143.98        32.73 o
  -8   6   5       1797.66       1728.52        93.28 o
  -7   6   5        829.09        766.97        50.14 o
  -6   6   5       1402.07       1318.89        65.13 o
  -5   6   5       7351.13       7502.44       223.86 o
  -4   6   5         76.42         51.52        17.46 o
  -3   6   5       2780.01       2967.88       109.94 o
  -2   6   5        826.03        787.71        53.18 o
  -1   6   5       1507.33       1436.46        65.33 o
   0   6   5       6574.94       5431.26       603.88 o
   1   6   5       2592.80       2318.98       116.99 o
   2   6   5        791.26        752.59        67.06 o
   3   6   5       7403.26       7388.08       225.36 o
   4   6   5        428.48        528.42        45.42 o
   5   6   5       7939.33       8327.33       636.47 o
   6   6   5         85.19        142.16        36.92 o
   7   6   5        750.20        700.72        75.13 o
   8   6   5       1181.37       1121.57        98.80 o
  -9   7   5       1432.46       1401.48        91.33 o
  -8   7   5         14.98        -21.02        21.02 o
  -7   7   5       3273.51       3476.01       135.72 o
  -6   7   5       1283.11       1217.45        82.23 o
  -5   7   5       1161.88       1258.69        77.64 o
  -4   7   5       3349.50       3434.40       114.43 o
  -3   7   5        303.49        228.18        34.42 o
  -2   7   5       6656.56       6526.50       180.93 o
  -1   7   5       2234.40       2425.42       175.50 o
   0   7   5       1825.27       1834.18       107.19 o
   1   7   5        615.81        698.09        66.47 o
   2   7   5         32.07         38.20        37.60 o
   3   7   5       3122.13       3168.61       182.35 o
   4   7   5       3895.94       3937.17       213.37 o
   5   7   5        579.03        716.59        92.20 o
   6   7   5       1774.25       1689.63       144.07 o
   7   7   5         29.46         29.91        57.27 o
  -8   8   5       2241.07       2406.68       111.92 o
  -7   8   5          0.95          2.42        29.93 o
  -6   8   5       3965.05       3927.33       190.99 o
  -5   8   5       1232.90       1161.44        77.37 o
  -4   8   5        131.62        123.17        20.17 o
  -3   8   5       2626.61       2698.10       101.31 o
  -2   8   5        504.29        474.36        42.77 o
  -1   8   5       3066.84       3206.55       111.43 o
   0   8   5       3760.53       3674.25       139.86 o
   1   8   5        242.49        249.20        45.50 o
   2   8   5       2499.40       2469.97       134.16 o
   3   8   5        122.70        150.09        44.36 o
   4   8   5       1481.94       1229.92       119.70 o
   5   8   5        942.70        911.75       108.31 o
   6   8   5         22.66         72.56        83.31 o
  -7   9   5       1657.66       1880.89       108.51 o
  -6   9   5        299.19        377.49        48.49 o
  -5   9   5        796.05        777.85        72.50 o
  -4   9   5       1203.78       1275.04        71.55 o
  -3   9   5        757.63        786.28        55.07 o
  -2   9   5       2111.08       2128.34       103.98 o
  -1   9   5        515.85        472.18        45.97 o
   0   9   5        351.22        405.80        47.67 o
   1   9   5       1906.31       1767.67       116.33 o
   2   9   5       1035.72        919.77        86.12 o
   3   9   5       3525.80       3501.84       210.40 o
   4   9   5         31.49        198.16        57.06 o
   5   9   5        550.05        513.91       105.63 o
  -6  10   5       1308.52       1354.79       124.49 o
  -5  10   5        274.64        331.95        54.68 o
  -4  10   5       2542.38       2538.16       153.90 o
  -3  10   5       2067.24       2192.60       111.41 o
  -2  10   5        317.61        310.98        41.32 o
  -1  10   5        512.65        490.49        62.28 o
   0  10   5        198.00        176.22        32.93 o
   1  10   5       1312.63       1192.99       101.03 o
   2  10   5       2704.09       2409.30       144.51 o
   3  10   5        414.03        345.75        75.22 o
  -2  11   5       1240.15       1375.91       109.92 o
  -1  11   5         38.37         49.56        31.30 o
  -4 -11   6       3540.33       3598.58       238.50 o
  -3 -11   6        377.16        352.38        49.85 o
  -2 -11   6        572.28        587.40        63.27 o
  -1 -11   6       1326.81       1245.93        81.09 o
   0 -11   6          5.42         48.84        25.84 o
   1 -11   6       4995.85       5147.70       169.76 o
   2 -11   6        582.81        596.49        64.77 o
   3 -11   6        949.16        920.88        66.16 o
   4 -11   6       1081.39       1028.77        72.32 o
  -6 -10   6        617.09        530.76        58.74 o
  -5 -10   6       5229.59       4865.43       186.76 o
  -4 -10   6        603.88        617.89        53.18 o
  -3 -10   6       3366.61       3394.30       124.08 o
  -2 -10   6         33.08         30.05        16.69 o
  -1 -10   6        881.86        956.94        67.86 o
   0 -10   6       5616.45       5767.63       172.30 o
   1 -10   6        225.20        192.03        32.32 o
   2 -10   6       3273.24       3101.22       109.40 o
   3 -10   6        367.61        333.00        38.74 o
   4 -10   6       1225.19       1200.11        75.04 o
   5 -10   6       2103.91       2266.28       103.81 o
  -7  -9   6       1403.17       1294.89        74.81 o
  -6  -9   6        725.36        765.86        67.21 o
  -5  -9   6       2076.27       1917.92        94.87 o
  -4  -9   6       3166.07       3088.81       102.65 o
  -3  -9   6        252.16        254.60        26.80 o
  -2  -9   6       3570.20       3524.66        98.51 o
  -1  -9   6        970.63       1001.88        56.58 o
   0  -9   6       2065.74       2021.09        79.45 o
   1  -9   6       4294.21       4272.87       138.37 o
   2  -9   6         29.97         33.27        16.29 o
   3  -9   6       4501.97       4637.69       142.32 o
   4  -9   6       3321.48       3425.93       122.51 o
   5  -9   6        787.18        755.50        57.25 o
   6  -9   6       3010.54       3096.37       138.16 o
   7  -9   6        235.24        230.36        43.52 o
  -8  -8   6       1620.90       1518.00        89.82 o
  -7  -8   6        236.31        261.96        37.04 o
  -6  -8   6       5183.96       4998.18       159.17 o
  -5  -8   6       1015.79       1047.09        56.69 o
  -4  -8   6        569.18        586.51        41.58 o
  -3  -8   6       2739.51       2736.64        84.58 o
  -2  -8   6         11.21         77.25        16.14 o
  -1  -8   6       7087.84       7062.84       167.33 o
   0  -8   6        735.65        719.94        44.69 o
   1  -8   6       2125.66       2100.12        75.77 o
   2  -8   6       1201.42       1203.45        60.97 o
   3  -8   6        107.24         67.66        23.22 o
   4  -8   6       4492.35       4564.59       137.74 o
   5  -8   6       3119.91       3217.03       116.06 o
   6  -8   6       1624.75       1569.77        81.32 o
   7  -8   6       1864.00       1935.07       107.00 o
  -9  -7   6        347.81        338.32        39.61 o
  -8  -7   6        801.27        832.04        57.42 o
  -7  -7   6       6631.76       6431.13       203.63 o
  -6  -7   6         32.55         83.99        19.74 o
  -5  -7   6       5042.42       4915.22       112.23 o
  -4  -7   6         47.13        103.42        15.46 o
  -3  -7   6       2199.40       2190.42        62.35 o
  -2  -7   6       6234.85       5860.39       104.43 o
  -1  -7   6        414.30        436.68        33.15 o
   0  -7   6       4679.39       4719.30       115.84 o
   1  -7   6        916.56        815.30        38.43 o
   2  -7   6       2703.22       2590.49        75.07 o
   3  -7   6       7256.86       7067.76       221.44 o
   4  -7   6        301.71        273.68        31.96 o
   5  -7   6       1754.64       1858.15        82.99 o
   6  -7   6       1139.63       1029.64        63.37 o
   7  -7   6        114.28        108.49        26.47 o
   8  -7   6       4459.82       4430.36       198.88 o
 -10  -6   6         99.08        102.16        26.44 o
  -9  -6   6       1684.52       1758.46        85.84 o
  -8  -6   6       1379.43       1369.39        72.04 o
  -7  -6   6       1693.91       1798.43        82.89 o
  -6  -6   6       4920.12       4991.99       129.36 o
  -5  -6   6        191.48        176.26        19.54 o
  -4  -6   6       2902.67       3054.83        85.25 o
  -3  -6   6       2625.79       2703.04        71.71 o
  -2  -6   6       2047.92       2162.84        80.11 o
  -1  -6   6       5311.46       5268.11       112.03 o
   0  -6   6        157.82        131.05        12.50 o
   1  -6   6       7488.40       7207.26       209.02 o
   2  -6   6       6297.77       6137.83       136.01 o
   3  -6   6       3260.34       3177.92        87.62 o
   4  -6   6       4508.18       4374.80       106.27 o
   5  -6   6        156.04        108.14        22.53 o
   6  -6   6       1450.11       1544.72        95.50 o
   7  -6   6       3814.65       3992.65       127.04 o
   8  -6   6        307.05        286.87        96.38 o
   9  -6   6       1195.11       1030.84       119.87 o
 -10  -5   6       1904.94       1874.80       100.51 o
  -9  -5   6        430.81        462.61        43.37 o
  -8  -5   6       8191.47       8193.88       218.67 o
  -7  -5   6        176.41        289.61        24.68 o
  -6  -5   6       2333.82       2505.16        72.41 o
  -5  -5   6       4425.21       4566.05       100.50 o
  -4  -5   6        134.58        203.26        20.87 o
  -3  -5   6      15890.57      16376.12       384.41 o
  -2  -5   6        811.14        813.73        39.47 o
  -1  -5   6       1783.73       1847.74        75.72 o
   0  -5   6       3148.84       3099.29        74.41 o
   1  -5   6        709.80        688.89        33.68 o
   2  -5   6      10860.94      10795.27       214.36 o
   3  -5   6       5850.17       6109.93       141.94 o
   4  -5   6       1122.61       1199.81        59.24 o
   5  -5   6       4304.45       4387.73       122.16 o
   6  -5   6       1751.69       1751.00        76.20 o
   7  -5   6       2493.68       2492.35       131.49 o
   8  -5   6       4806.15       4946.96       300.10 o
   9  -5   6         39.02        106.85        46.78 o
 -11  -4   6        117.95        101.53        29.47 o
 -10  -4   6        527.59        550.42        48.89 o
  -9  -4   6       3216.19       3188.31       114.70 o
  -8  -4   6         60.98        168.75        23.67 o
  -7  -4   6       1119.36       1117.57        50.61 o
  -6  -4   6       1516.95       1495.67        79.06 o
  -5  -4   6       1645.68       1774.88        48.42 o
  -4  -4   6      14277.75      14587.25       225.65 o
  -3  -4   6          7.06         54.14        14.68 o
  -2  -4   6       6423.67       6447.67       116.36 o
  -1  -4   6       1671.06       1720.64        49.82 o
   0  -4   6       1733.81       1679.56        42.94 o
   1  -4   6      14714.16      14663.98       307.91 o
   2  -4   6       1766.02       1800.84        58.98 o
   3  -4   6       4088.64       4294.82       135.73 o
   4  -4   6       1192.93       1313.89        64.51 o
   5  -4   6        866.71        885.99        58.39 o
   6  -4   6       3324.24       3587.66       119.27 o
   7  -4   6        434.16        340.80        74.28 o
   8  -4   6        976.97        909.19       105.13 o
   9  -4   6       1085.53       1058.44        84.29 o
 -11  -3   6       1405.95       1278.78        85.47 o
 -10  -3   6       1263.05       1313.94        74.85 o
  -9  -3   6       3712.05       3724.53       108.07 o
  -8  -3   6       7135.43       7150.08       149.54 o
  -7  -3   6        228.59        278.80        23.80 o
  -6  -3   6       6511.24       6806.35       159.03 o
  -5  -3   6       2134.94       2077.80        66.44 o
  -4  -3   6       2354.22       2485.64        58.00 o
  -3  -3   6       9887.09       9953.92       142.74 o
  -2  -3   6       1346.41       1434.59        40.83 o
  -1  -3   6      11357.53      11668.27       217.74 o
   0  -3   6      15078.56      15222.37       241.66 o
   1  -3   6       2514.29       2540.46        80.64 o
   2  -3   6       8224.90       7656.75       232.01 o
   3  -3   6        509.48        546.86        36.71 o
   4  -3   6       1273.72       1165.24        55.33 o
   5  -3   6       7976.36       8342.10       177.79 o
   6  -3   6          3.35         80.82        17.50 o
   7  -3   6       2583.79       2529.24       163.84 o
   8  -3   6         56.14         30.96        38.57 o
   9  -3   6        724.71        718.04        80.69 o
  10  -3   6       2087.76       1977.11       126.43 o
 -11  -2   6        413.62        443.89        50.51 o
 -10  -2   6       3899.55       3710.72       121.86 o
  -9  -2   6        149.17        284.92        30.16 o
  -8  -2   6        811.30        850.49        47.66 o
  -7  -2   6       2543.26       2528.63        78.16 o
  -6  -2   6         10.84         37.89         7.09 o
  -5  -2   6      14694.38      14625.61       180.21 o
  -4  -2   6       4366.50       4206.62        84.46 o
  -3  -2   6       1019.52       1067.44        31.56 o
  -2  -2   6       4295.64       4117.03        68.49 o
  -1  -2   6       5083.45       5283.20       118.86 o
   0  -2   6      10508.06       9875.38       160.48 o
   1  -2   6      15150.68      14408.89       312.22 o
   2  -2   6        428.80        411.11        20.96 o
   3  -2   6       3389.72       3304.33        87.21 o
   4  -2   6       1165.15       1114.02        47.55 o
   5  -2   6       3044.27       2835.46        88.87 o
   6  -2   6       5174.76       5144.31       271.79 o
   7  -2   6         44.40         57.49        22.88 o
   8  -2   6       2553.15       2761.62       129.28 o
   9  -2   6        304.70        234.43        38.52 o
  10  -2   6       1672.05       1662.31       109.97 o
 -11  -1   6       3119.52       3222.87       118.14 o
 -10  -1   6          3.06         48.17        16.92 o
  -9  -1   6       1166.73       1182.76        59.35 o
  -8  -1   6       1378.31       1307.34        58.78 o
  -7  -1   6        903.34       1028.83        47.35 o
  -6  -1   6      13628.33      13399.47       177.70 o
  -5  -1   6         68.66        116.08        20.43 o
  -4  -1   6      12933.02      13139.34       167.27 o
  -3  -1   6       1649.08       1564.28        41.42 o
  -2  -1   6       4453.75       4348.12        91.90 o
  -1  -1   6      18220.65      17328.75       364.14 o
   0  -1   6       4224.02       4581.79       147.24 o
   1  -1   6       3574.45       3169.15        83.22 o
   2  -1   6       7672.14       8018.79       256.43 o
   3  -1   6        912.07       1072.90        50.91 o
   4  -1   6       8273.66       8453.90       204.49 o
   5  -1   6        156.79        244.93        26.57 o
   6  -1   6        679.66        736.51        42.32 o
   7  -1   6       1732.70       1693.06        86.99 o
   8  -1   6          0.53         47.89        27.55 o
   9  -1   6       5773.01       5678.25       231.18 o
  10  -1   6        878.74        813.33        79.04 o
 -11   0   6       1210.13       1183.38        70.77 o
 -10   0   6       3339.17       3353.81       115.76 o
  -9   0   6         20.78         33.78        21.82 o
  -8   0   6       4553.72       4830.87       118.62 o
  -7   0   6        939.85        972.43        41.70 o
  -6   0   6       1543.38       1708.84        51.04 o
  -5   0   6       1689.44       1675.96        44.60 o
  -4   0   6       2145.21       2065.54        46.02 o
  -3   0   6       6519.13       6537.70       122.56 o
  -2   0   6      12304.63      11441.28       173.53 o
  -1   0   6       3402.95       2644.02       284.93 o
   0   0   6       4314.19       4153.65       130.24 o
   1   0   6       1176.03       1372.90        58.31 o
   2   0   6       2801.27       2711.70        75.97 o
   3   0   6      14575.19      15492.02       343.89 o
   4   0   6         79.42        266.18        24.86 o
   5   0   6       4240.18       4317.79       111.99 o
   6   0   6         42.24         57.54        14.76 o
   7   0   6       1156.57       1179.02        57.40 o
   8   0   6       2870.57       2760.13       121.94 o
   9   0   6          2.69          4.24        24.91 o
  10   0   6       1765.51       1674.63       127.76 o
 -11   1   6        406.18        385.47        39.24 o
 -10   1   6         53.69         60.82        22.06 o
  -9   1   6       2162.50       2265.35        89.27 o
  -8   1   6         11.57         12.68        12.53 o
  -7   1   6      10076.86      10088.59       154.20 o
  -6   1   6       2764.47       2623.44        64.21 o
  -5   1   6        632.93        680.41        27.01 o
  -4   1   6       4462.11       4688.65        89.51 o
  -3   1   6       2321.49       2259.85        69.71 o
  -2   1   6      12268.88      11292.51       364.68 o
  -1   1   6      15140.22      14383.36       416.59 o
   0   1   6         58.10         90.19        16.22 o
   1   1   6       4631.83       4076.81       192.30 o
   2   1   6       1695.20       1827.12        76.53 o
   3   1   6       4496.29       4849.73       162.90 o
   4   1   6       8256.28       8486.24       181.73 o
   5   1   6          4.25         76.76        14.68 o
   6   1   6       3509.95       3530.58       102.92 o
   7   1   6       1601.26       1745.49        95.25 o
   8   1   6       1458.51       1407.15        98.52 o
   9   1   6       2089.27       2160.79       132.86 o
 -11   2   6        705.10        791.78        57.12 o
 -10   2   6        723.08        642.23        49.47 o
  -9   2   6        351.71        310.83        33.27 o
  -8   2   6       6228.69       6354.51       150.35 o
  -7   2   6          1.39         20.87        12.41 o
  -6   2   6       5865.05       5802.28       118.33 o
  -5   2   6        849.20        803.66        32.56 o
  -4   2   6       2036.35       1860.37        52.50 o
  -3   2   6      13443.68      12493.75       492.88 o
  -2   2   6       2754.82       2890.86       107.91 o
  -1   2   6       7759.88       7346.81       212.83 o
   0   2   6       6896.47       6404.16       119.56 o
   1   2   6       1247.32       1155.92        32.67 o
   2   2   6      10193.75       9717.03       173.77 o
   3   2   6       1627.54       1652.31        61.67 o
   4   2   6        293.61        443.83        46.04 o
   5   2   6       2770.01       2527.42       154.51 o
   6   2   6        174.23        278.11        36.65 o
   7   2   6       7957.34       8246.00       223.29 o
   8   2   6       1640.41       1525.97        89.93 o
   9   2   6        779.85        816.77        72.77 o
 -11   3   6          0.50        -26.75        26.75 o
 -10   3   6       1982.16       1971.93       113.11 o
  -9   3   6       1450.81       1449.36        71.21 o
  -8   3   6       1223.57       1158.96        72.06 o
  -7   3   6       3145.18       3155.29       105.24 o
  -6   3   6        469.19        383.76        28.70 o
  -5   3   6       3440.17       3428.94        83.09 o
  -4   3   6       4638.83       4424.40        88.62 o
  -3   3   6       1425.90       1301.96        59.34 o
  -2   3   6       1531.67       1369.30        73.63 o
  -1   3   6        708.60        675.42        49.08 o
   0   3   6        848.70        744.97        33.18 o
   1   3   6      14301.82      13175.78       207.00 o
   2   3   6        221.45        367.77        29.28 o
   3   3   6       6765.97       7491.27       351.11 o
   4   3   6        190.23        200.90        26.91 o
   5   3   6       1032.56       1160.27        95.05 o
   6   3   6       4020.05       4158.18       223.13 o
   7   3   6         96.89        164.88        32.96 o
   8   3   6       2431.42       2445.15       116.78 o
   9   3   6        448.31        492.63        53.35 o
 -11   4   6       1254.97       1306.28       107.61 o
 -10   4   6          2.41          1.44        27.02 o
  -9   4   6       5440.52       5179.44       167.99 o
  -8   4   6       2029.10       1894.63        73.88 o
  -7   4   6        132.41        131.49        26.97 o
  -6   4   6       4005.29       4022.23       118.31 o
  -5   4   6       2638.56       2708.81       124.92 o
  -4   4   6       5983.87       6069.59       162.91 o
  -3   4   6      11857.00      11981.97       230.46 o
  -2   4   6        159.54        213.00        23.97 o
  -1   4   6       5115.79       5168.93       131.02 o
   0   4   6        936.50        816.89        31.58 o
   1   4   6       4489.63       4637.16       117.05 o
   2   4   6       3165.75       3064.90        95.73 o
   3   4   6         33.11         58.53        17.46 o
   4   4   6       3474.46       3936.96       184.43 o
   5   4   6        910.21       1004.92        77.15 o
   6   4   6       1310.89       1470.68        85.21 o
   7   4   6       1579.40       1639.35        96.34 o
   8   4   6        209.63        132.01        50.00 o
 -10   5   6       3290.40       3206.44       252.84 o
  -9   5   6        125.18        124.02        29.47 o
  -8   5   6       2702.35       2555.94        89.00 o
  -7   5   6       1731.03       1584.73        67.28 o
  -6   5   6       1315.98       1303.37        76.32 o
  -5   5   6       4350.42       4456.55       144.18 o
  -4   5   6       1444.95       1444.04        77.44 o
  -3   5   6        423.19        394.52        43.39 o
  -2   5   6       4178.09       4203.81       128.06 o
  -1   5   6        694.28        742.72        46.58 o
   0   5   6       6003.89       5888.92       190.48 o
   1   5   6        756.62        743.62        63.11 o
   2   5   6         93.84        236.34        46.92 o
   3   5   6       2022.14       1961.38       101.39 o
   4   5   6         29.10        113.65        41.16 o
   5   5   6       8272.32       8907.57       796.17 o
   6   5   6       1102.08       1136.72       104.98 o
   7   5   6        956.74       1212.19        83.99 o
   8   5   6        711.91        658.46        64.95 o
 -10   6   6        866.63        874.77        90.37 o
  -9   6   6       2205.29       2067.49       164.03 o
  -8   6   6        787.01        751.40        54.23 o
  -7   6   6       2901.73       2773.35       114.18 o
  -6   6   6       3332.32       3439.82       131.37 o
  -5   6   6        696.78        712.39        65.36 o
  -4   6   6       1184.15       1268.15        74.79 o
  -3   6   6       1085.66       1138.24        69.41 o
  -2   6   6        217.28        261.55        30.54 o
  -1   6   6       7125.85       7133.64       224.90 o
   0   6   6         35.14         56.95        37.12 o
   1   6   6       7035.15       7036.81       222.65 o
   2   6   6        674.75        629.99        62.48 o
   3   6   6       2354.60       2506.36       167.48 o
   4   6   6       4737.61       4738.35       242.97 o
   5   6   6          4.48         76.33        52.99 o
   6   6   6       2258.27       2450.24       195.21 o
   7   6   6        488.50        490.17        74.22 o
  -9   7   6         53.27         38.04        42.36 o
  -8   7   6       1758.09       1822.03       101.97 o
  -7   7   6        618.82        537.60        54.27 o
  -6   7   6       3014.17       2891.68       119.98 o
  -5   7   6       3237.06       3324.86       121.09 o
  -4   7   6          8.31         17.78        14.60 o
  -3   7   6       1830.42       1806.87       111.77 o
  -2   7   6        343.62        358.59        50.09 o
  -1   7   6       2817.89       2866.35       140.57 o
   0   7   6        828.91       1003.03       126.40 o
   1   7   6        292.37        288.30        45.96 o
   2   7   6        672.44        656.55        65.63 o
   3   7   6        417.46        403.69        68.34 o
   4   7   6       1130.20       1306.49       126.61 o
   5   7   6       1847.34       1830.14       151.69 o
   6   7   6         16.66         61.67        36.44 o
  -8   8   6        396.44        396.65        54.88 o
  -7   8   6       3071.38       3186.90       126.59 o
  -6   8   6        489.65        393.29        44.73 o
  -5   8   6        354.78        270.32        38.80 o
  -4   8   6       2178.64       2170.06       110.85 o
  -3   8   6         19.18         18.94        19.30 o
  -2   8   6       5810.56       5607.26       180.81 o
  -1   8   6       2012.88       2002.81       135.79 o
   0   8   6         39.62         70.23        25.63 o
   1   8   6       2617.95       2597.21       141.04 o
   2   8   6        176.54        201.10        42.40 o
   3   8   6       5423.95       5447.58       270.92 o
   4   8   6       1026.13        909.00       107.90 o
   5   8   6        318.27        359.07       153.97 o
  -7   9   6        516.82        556.75        60.24 o
  -6   9   6       1382.07       1498.78        96.75 o
  -5   9   6        384.52        347.49        46.51 o
  -4   9   6       1011.59        837.74        69.73 o
  -3   9   6       2303.19       2284.10       136.26 o
  -2   9   6        326.26        279.66        40.78 o
  -1   9   6       1900.81       1855.79       102.57 o
   0   9   6        416.96        386.89        58.53 o
   1   9   6        818.65        744.38        96.08 o
   2   9   6       2719.28       2418.44       178.14 o
   3   9   6         28.06         21.77       105.01 o
  -4  10   6        468.32        413.36        55.89 o
  -3  10   6       1048.50        921.00        88.20 o
  -2  10   6       2655.00       2764.74       150.94 o
  -1  10   6         22.85        -14.87        26.89 o
   0  10   6       1636.74       1594.76       127.92 o
   1  10   6        106.26        152.60        52.95 o
  -3 -11   7       3184.83       3312.50       138.91 o
  -2 -11   7        573.44        545.28        54.74 o
  -1 -11   7        725.58        751.11        65.77 o
   0 -11   7       2235.95       2190.96       109.31 o
   1 -11   7       1009.20       1017.20        75.12 o
   2 -11   7       2022.79       2192.33       120.58 o
  -5 -10   7        597.78        486.00        61.71 o
  -4 -10   7       2427.08       2428.39       108.59 o
  -3 -10   7          3.48         10.73        20.47 o
  -2 -10   7       2537.84       2571.06       100.35 o
  -1 -10   7       2069.98       2127.59       103.66 o
   0 -10   7        985.94        950.63        70.30 o
   1 -10   7       3410.54       3533.81       161.85 o
   2 -10   7         78.42         30.86        27.05 o
   3 -10   7        912.57        960.89        76.32 o
   4 -10   7       3420.54       3413.41       130.84 o
  -7  -9   7        204.78        250.60        38.36 o
  -6  -9   7       3190.22       2856.76       134.44 o
  -5  -9   7       2002.49       1874.92        92.79 o
  -4  -9   7        273.36        284.54        32.93 o
  -3  -9   7       1108.77       1148.28        57.32 o
  -2  -9   7        241.54        295.34        32.77 o
  -1  -9   7       5999.47       6005.92       156.13 o
   0  -9   7       4317.29       4204.09       140.35 o
   1  -9   7        891.69        860.28        61.99 o
   2  -9   7       2200.30       2171.18       134.90 o
   3  -9   7        761.32        769.28        70.63 o
   4  -9   7       2903.60       2957.86       116.38 o
   5  -9   7       5603.61       5721.16       170.08 o
   6  -9   7        193.52        161.34        45.69 o
  -8  -8   7         98.96         85.92        24.87 o
  -7  -8   7       4871.77       4929.78       183.62 o
  -6  -8   7        163.49        212.02        32.34 o
  -5  -8   7       4506.25       4361.05       123.59 o
  -4  -8   7       1420.88       1444.45        71.75 o
  -3  -8   7        347.99        381.55        32.05 o
  -2  -8   7       6796.33       6890.14       160.13 o
  -1  -8   7       1637.07       1546.29        69.21 o
   0  -8   7       3552.68       3612.01       139.00 o
   1  -8   7       1991.75       1909.77        75.42 o
   2  -8   7        805.46        789.91        56.41 o
   3  -8   7       3122.10       3262.25       199.53 o
   4  -8   7        635.00        606.52        48.76 o
   5  -8   7        306.90        227.45        30.10 o
   6  -8   7       1753.91       1789.40       102.35 o
   7  -8   7        188.47         92.80        56.34 o
  -9  -7   7       1411.91       1381.65       100.65 o
  -8  -7   7        829.30        838.97        66.63 o
  -7  -7   7       1278.13       1231.74        67.87 o
  -6  -7   7       3369.48       3319.63       107.39 o
  -5  -7   7         74.76         78.71        15.25 o
  -4  -7   7       3674.81       3830.96       249.34 o
  -3  -7   7       6562.55       6410.46       179.36 o
  -2  -7   7        942.79       1046.84        63.44 o
  -1  -7   7      10369.37      10572.32       197.58 o
   0  -7   7       1134.93       1053.63        53.94 o
   1  -7   7       2668.18       2685.78        87.25 o
   2  -7   7       7589.61       7422.12       246.99 o
   3  -7   7          6.59         22.46        22.80 o
   4  -7   7       5955.04       6053.18       160.02 o
   5  -7   7        768.16        731.98        53.53 o
   6  -7   7       1093.01       1076.21        78.32 o
   7  -7   7       3714.81       3661.38       151.12 o
  -9  -6   7          7.67         56.09        24.30 o
  -8  -6   7       4968.38       4789.47       157.54 o
  -7  -6   7       2232.29       2132.92        96.31 o
  -6  -6   7        335.81        358.01        37.43 o
  -5  -6   7       1659.41       1730.60        68.11 o
  -4  -6   7       1106.10       1110.15        56.07 o
  -3  -6   7       5677.04       5718.42       170.08 o
  -2  -6   7       9195.38       9209.41       182.73 o
  -1  -6   7        603.62        494.99        39.12 o
   0  -6   7       2672.98       2866.64        95.78 o
   1  -6   7        843.77        806.33        39.77 o
   2  -6   7       3203.19       3329.42        86.13 o
   3  -6   7       9419.90       9548.98       195.89 o
   4  -6   7        540.94        532.29        49.90 o
   5  -6   7       3254.47       3326.63       112.44 o
   6  -6   7        147.71        141.13        32.73 o
   7  -6   7        319.08        313.71        44.94 o
   8  -6   7       1770.93       1634.11       138.46 o
 -10  -5   7        111.89        123.68        44.88 o
  -9  -5   7       5670.83       5620.13       176.62 o
  -8  -5   7         71.00        135.54        27.36 o
  -7  -5   7       9021.72       8784.95       189.00 o
  -6  -5   7        712.85        716.51        51.24 o
  -5  -5   7       1607.98       1613.74        64.14 o
  -4  -5   7       5550.09       5695.00       168.44 o
  -3  -5   7       4490.91       4600.27       130.36 o
  -2  -5   7       2189.71       2178.34       112.61 o
  -1  -5   7       6949.34       6854.11       158.87 o
   0  -5   7        208.48        201.83        16.35 o
   1  -5   7       8873.91       8916.29       169.33 o
   2  -5   7       1586.56       1673.28        62.15 o
   3  -5   7        582.75        631.96        42.90 o
   4  -5   7       2348.70       2347.91       115.44 o
   5  -5   7        441.41        420.15        37.98 o
   6  -5   7       8461.06       8270.83       265.20 o
   7  -5   7       4044.61       4104.08       179.91 o
   8  -5   7       1323.72       1059.34        79.01 o
 -10  -4   7       1244.04       1236.02        82.17 o
  -9  -4   7        269.44        352.44        43.02 o
  -8  -4   7       3675.80       3515.26       100.43 o
  -7  -4   7        971.35        980.32        55.91 o
  -6  -4   7       3066.55       3009.34       123.21 o
  -5  -4   7       7041.89       7220.82       133.70 o
  -4  -4   7       2207.39       2330.00        65.64 o
  -3  -4   7       8960.65       9117.03       160.15 o
  -2  -4   7       1965.15       1991.32        56.90 o
  -1  -4   7       1260.80       1293.54        50.47 o
   0  -4   7      16015.35      16168.00       263.21 o
   1  -4   7         47.07         55.84        13.60 o
   2  -4   7       9959.57       9815.76       238.67 o
   3  -4   7        640.13        689.70        45.69 o
   4  -4   7        557.80        593.76        43.49 o
   5  -4   7       3821.58       4123.76       125.21 o
   6  -4   7         81.81        147.74        36.09 o
   7  -4   7       2819.32       2926.06       145.68 o
   8  -4   7        354.81        238.12        54.27 o
   9  -4   7        245.86        159.27        33.71 o
 -11  -3   7          1.86          6.04        26.90 o
 -10  -3   7       6045.95       5860.05       169.01 o
  -9  -3   7        647.96        725.76        46.94 o
  -8  -3   7        845.80        910.58        52.77 o
  -7  -3   7       1829.66       1827.96        75.52 o
  -6  -3   7       1113.99        879.26        96.64 o
  -5  -3   7      10426.05      10254.27       191.38 o
  -4  -3   7       7682.61       7641.69       177.90 o
  -3  -3   7       1986.46       2109.00        58.67 o
  -2  -3   7       3132.06       3192.64        85.71 o
  -1  -3   7       1494.59       1463.03        56.68 o
   0  -3   7       4002.05       4047.23        97.15 o
   1  -3   7      17494.88      16971.39       463.77 o
   2  -3   7        318.34        292.32        22.55 o
   3  -3   7       9900.97      10104.01       238.71 o
   4  -3   7       5368.44       5221.96       130.95 o
   5  -3   7       1446.44       1486.14        91.91 o
   6  -3   7       6648.10       6687.88       217.58 o
   7  -3   7        319.66        219.45        46.40 o
   8  -3   7       1416.75       1380.30        87.96 o
   9  -3   7       1214.68        982.09        78.34 o
 -11  -2   7       1905.40       1958.93       108.18 o
 -10  -2   7        449.87        535.68        42.75 o
  -9  -2   7       1846.85       1925.12        78.01 o
  -8  -2   7       1285.78       1293.98        54.23 o
  -7  -2   7        918.83        891.10        46.68 o
  -6  -2   7       6935.90       6384.30       301.44 o
  -5  -2   7       1476.90       1482.91        58.50 o
  -4  -2   7       2559.42       2597.68        69.02 o
  -3  -2   7       4829.80       4841.45        89.07 o
  -2  -2   7        467.48        477.39        29.38 o
  -1  -2   7      14718.58      14848.35       374.78 o
   0  -2   7       2888.74       2855.49        94.43 o
   1  -2   7       1554.87       1476.45        43.84 o
   2  -2   7       2109.62       1961.25        58.25 o
   3  -2   7        346.74        353.03        40.48 o
   4  -2   7       7840.74       8220.64       208.32 o
   5  -2   7       7622.15       8063.86       194.47 o
   6  -2   7       1193.64       1223.85        72.44 o
   7  -2   7       1739.71       1909.49        87.12 o
   8  -2   7          4.83         30.15        34.15 o
   9  -2   7       1714.21       1753.40       131.03 o
 -11  -1   7       1237.15       1274.51        75.62 o
 -10  -1   7       4230.84       4259.02       124.47 o
  -9  -1   7         81.23        137.55        22.13 o
  -8  -1   7       2009.91       2068.37        68.21 o
  -7  -1   7       3547.42       3558.80        94.92 o
  -6  -1   7       1033.46       1044.18        38.96 o
  -5  -1   7      10025.22      10304.98       147.40 o
  -4  -1   7       1860.89       1881.00        58.05 o
  -3  -1   7       3216.98       3421.42        71.96 o
  -2  -1   7      16627.00      16459.24       441.53 o
  -1  -1   7        537.20        607.83        46.25 o
   0  -1   7      19209.64      18788.67       514.30 o
   1  -1   7       1400.50       1230.57       107.04 o
   2  -1   7         59.36        112.38        14.83 o
   3  -1   7       6303.15       6704.82       150.69 o
   4  -1   7       3212.08       3644.83       149.43 o
   5  -1   7       3685.52       4107.48       156.71 o
   6  -1   7       1591.55       1634.75        89.45 o
   7  -1   7        314.07        351.34        37.00 o
   8  -1   7       2536.59       2426.35       122.30 o
   9  -1   7        360.87        419.07        67.66 o
 -11   0   7        800.96        743.11        56.67 o
 -10   0   7        908.06        970.55        62.47 o
  -9   0   7       1089.01       1143.69        59.38 o
  -8   0   7        844.02        803.65        46.75 o
  -7   0   7       4028.98       4119.38       100.61 o
  -6   0   7       7031.97       7011.65       118.69 o
  -5   0   7        141.03        156.84        16.18 o
  -4   0   7       2342.25       2460.30        61.25 o
  -3   0   7       2838.58       2745.19        86.52 o
  -2   0   7       3803.67       3407.76       106.33 o
  -1   0   7      19380.42      18744.18       563.25 o
   0   0   7         14.81        135.62        28.65 o
   1   0   7       8891.41       7454.30       986.57 o
   2   0   7       4420.53       4861.11       190.91 o
   3   0   7       1388.12       1545.94        55.36 o
   4   0   7       7228.54       7528.31       226.43 o
   5   0   7       1601.84       1877.87        71.66 o
   6   0   7       1414.47       1583.99        70.34 o
   7   0   7       2030.93       2145.12        95.02 o
   8   0   7       1067.60       1113.60        81.17 o
   9   0   7       1807.84       1732.42       128.89 o
 -11   1   7       1834.35       1697.97        86.95 o
 -10   1   7       2130.45       1987.97        89.44 o
  -9   1   7        717.33        610.05        47.50 o
  -8   1   7       7907.25       7872.41       161.25 o
  -7   1   7        448.18        459.29        30.94 o
  -6   1   7       2747.68       2767.84        69.09 o
  -5   1   7       3033.44       3052.83        68.02 o
  -4   1   7        109.74         83.29        12.63 o
  -3   1   7      10624.92      10091.46       200.64 o
  -2   1   7       4079.95       3719.49        98.54 o
  -1   1   7        891.12        851.69        81.92 o
   0   1   7       5205.64       4766.72       265.32 o
   1   1   7         27.08         80.16        15.37 o
   2   1   7      11456.20      11604.41       257.71 o
   3   1   7       3068.08       3342.43        97.93 o
   4   1   7        674.79        877.40        42.97 o
   5   1   7       2077.96       2039.91       102.48 o
   6   1   7        733.41        757.71        59.20 o
   7   1   7       4144.95       4144.72       151.83 o
   8   1   7       3877.76       3993.17       282.08 o
   9   1   7        492.02        501.08       104.16 o
 -11   2   7        554.08        522.95        72.14 o
 -10   2   7       2096.64       2077.19        91.44 o
  -9   2   7       2720.32       2833.41       103.21 o
  -8   2   7        755.30        718.71        48.32 o
  -7   2   7       2537.37       2451.51        86.29 o
  -6   2   7       1697.00       1670.27        55.92 o
  -5   2   7        484.35        507.84        27.69 o
  -4   2   7       7857.04       7456.81       179.73 o
  -3   2   7        236.49        278.48        34.53 o
  -2   2   7       6777.91       6365.79       185.12 o
  -1   2   7       1589.66       1395.84        72.09 o
   0   2   7        202.12        184.06        20.63 o
   1   2   7       7962.35       7286.42       128.44 o
   2   2   7       1165.01       1438.53        71.40 o
   3   2   7       4575.89       5107.77       370.30 o
   4   2   7        687.00        755.64        50.11 o
   5   2   7       1027.72       1106.66        66.18 o
   6   2   7       2806.41       3099.30       172.24 o
   7   2   7        438.94        555.38        56.87 o
   8   2   7       1699.47       1653.92       101.01 o
 -11   3   7       1474.27       1437.70       100.25 o
 -10   3   7       1024.69        956.81        61.78 o
  -9   3   7       3890.64       3879.78       122.57 o
  -8   3   7       5734.47       5690.31       160.15 o
  -7   3   7        135.51         92.33        20.38 o
  -6   3   7       2326.91       2329.19        76.70 o
  -5   3   7       1421.58       1326.22        54.12 o
  -4   3   7       1964.36       2008.32        92.29 o
  -3   3   7       9569.16       6988.27      1059.18 o
  -2   3   7        541.52        546.13        48.44 o
  -1   3   7       3336.22       3186.54        95.80 o
   0   3   7       2231.44       2114.37        53.35 o
   1   3   7       2084.08       2120.85        49.78 o
   2   3   7       7744.33       6555.31       482.40 o
   3   3   7       1077.81       1142.16        72.89 o
   4   3   7       1693.31       1749.06        85.22 o
   5   3   7       3045.10       3270.89       121.00 o
   6   3   7       1399.23       1524.44        85.78 o
   7   3   7       3878.85       3858.79       202.32 o
   8   3   7         18.27         95.25        36.69 o
 -10   4   7       3389.74       3124.64       143.87 o
  -9   4   7        563.60        487.39        46.22 o
  -8   4   7       2150.55       2116.82        92.36 o
  -7   4   7       2874.58       2904.45       105.27 o
  -6   4   7        122.88         78.22        21.88 o
  -5   4   7       9741.54      10093.69       198.54 o
  -4   4   7       2510.23       2361.13        71.03 o
  -3   4   7       2191.88       2025.26       149.34 o
  -2   4   7       3266.33       3216.80       102.04 o
  -1   4   7        263.13        223.47        22.13 o
   0   4   7       5779.77       5550.80       136.33 o
   1   4   7       3460.36       3438.73       133.91 o
   2   4   7        513.10        592.71        50.61 o
   3   4   7       1979.36       2077.61       214.00 o
   4   4   7        649.96        733.32        88.42 o
   5   4   7       5118.78       5159.45       193.87 o
   6   4   7       4191.56       4136.76       177.99 o
   7   4   7        524.47        501.03        81.42 o
   8   4   7       1066.15        950.42       188.07 o
 -10   5   7        473.21        468.04        68.17 o
  -9   5   7       1887.07       1822.57       125.55 o
  -8   5   7        343.24        252.52        46.15 o
  -7   5   7        515.85        525.06        62.69 o
  -6   5   7       4089.20       4271.12       136.49 o
  -5   5   7        165.19        189.68        30.15 o
  -4   5   7       4323.16       4497.24       148.03 o
  -3   5   7        942.51        933.45        71.34 o
  -2   5   7         99.84        160.33        24.62 o
  -1   5   7       6056.20       6205.26       158.64 o
   0   5   7        942.64       1043.87        78.47 o
   1   5   7       2928.46       2916.00       131.19 o
   2   5   7        840.63        919.65        99.46 o
   3   5   7        510.04        447.08        69.77 o
   4   5   7       3263.71       3338.36       198.98 o
   5   5   7        280.04        209.89        54.99 o
   6   5   7       2266.05       2218.36       171.36 o
   7   5   7       1493.72       1475.75       144.73 o
  -9   6   7         35.53         45.02        30.27 o
  -8   6   7       1873.01       1932.59       104.54 o
  -7   6   7       1533.59       1510.70        91.08 o
  -6   6   7       1839.95       1822.81        98.11 o
  -5   6   7       9279.40       9757.29       220.27 o
  -4   6   7        791.10        704.48        60.48 o
  -3   6   7       4661.86       4762.21       153.17 o
  -2   6   7       1244.22       1268.03        92.50 o
  -1   6   7       2288.38       2364.26       184.53 o
   0   6   7       2307.38       2486.56       128.52 o
   1   6   7       1036.40       1123.11        85.45 o
   2   6   7        543.99        619.26        84.19 o
   3   6   7       2212.62       2439.03       171.80 o
   4   6   7        751.31        644.41       117.98 o
   5   6   7       2233.36       2157.72       178.13 o
   6   6   7        291.32        256.07        66.18 o
  -8   7   7        302.55        253.61        38.43 o
  -7   7   7       3343.67       3322.42       148.96 o
  -6   7   7        992.65        917.01        84.00 o
  -5   7   7        318.07        283.09        35.81 o
  -4   7   7       4010.09       4205.08       138.88 o
  -3   7   7        186.47        178.84        39.93 o
  -2   7   7       4447.46       4647.27       192.59 o
  -1   7   7       1093.55       1110.70        90.66 o
   0   7   7         16.95         80.45        29.35 o
   1   7   7        474.60        433.21        54.41 o
   2   7   7        467.88        380.84        68.53 o
   3   7   7       3512.32       3602.08       259.59 o
   4   7   7       2639.48       2914.89       198.94 o
   5   7   7        586.35        499.65       176.99 o
  -7   8   7        120.96        137.45        30.06 o
  -6   8   7       1392.16       1497.83       106.85 o
  -5   8   7        995.11        886.32        77.68 o
  -4   8   7         37.90         26.24        22.41 o
  -3   8   7       5785.61       5531.96       189.07 o
  -2   8   7        929.53        958.06        92.11 o
  -1   8   7       5363.59       5527.39       219.70 o
   0   8   7       1390.95       1279.01       101.37 o
   1   8   7        957.42        880.56       160.59 o
   2   8   7       2228.73       2230.91       176.33 o
   3   8   7        109.39        126.11        43.75 o
   4   8   7       1092.02       1112.72       124.65 o
  -5   9   7       1100.64       1081.47        86.35 o
  -4   9   7        194.46        126.47        51.98 o
  -3   9   7       1445.94       1330.71        93.12 o
  -2   9   7        730.90        702.74        72.33 o
  -1   9   7         58.93        104.19        41.95 o
   0   9   7        316.97        241.43        61.80 o
   1   9   7       1620.53       1425.56       166.53 o
   2   9   7        904.69        775.61       107.95 o
  -1 -11   8       2216.01       2126.22       111.05 o
   0 -11   8         26.15         23.72        24.69 o
  -5 -10   8       4160.61       3592.43       162.01 o
  -4 -10   8         35.78         77.05        31.83 o
  -3 -10   8       2356.14       2351.89       114.97 o
  -2 -10   8        409.79        418.93        47.79 o
  -1 -10   8       1210.60       1257.64        81.68 o
   0 -10   8       5234.44       5234.97       198.89 o
   1 -10   8          0.62        -16.13        32.31 o
   2 -10   8       3003.28       3070.03       127.34 o
   3 -10   8        466.52        421.65        52.58 o
  -6  -9   8       2126.45       2140.71       122.48 o
  -5  -9   8       1645.76       1333.04        94.40 o
  -4  -9   8       3005.46       3180.79       135.42 o
  -3  -9   8        317.39        271.55        33.41 o
  -2  -9   8       3522.67       3644.58       122.56 o
  -1  -9   8       1863.00       1698.54        78.05 o
   0  -9   8       1307.74       1237.17        76.27 o
   1  -9   8       3401.19       3410.39       128.39 o
   2  -9   8         36.22        -14.48        22.67 o
   3  -9   8       4362.89       4542.02       205.08 o
   4  -9   8       2488.73       2257.39       116.61 o
   5  -9   8        491.38        403.05        59.47 o
  -7  -8   8        714.65        864.17        78.71 o
  -6  -8   8       3088.74       2709.98       152.93 o
  -5  -8   8        605.51        608.36        59.69 o
  -4  -8   8        473.76        449.31        46.82 o
  -3  -8   8       4265.54       4237.60       150.80 o
  -2  -8   8         77.46         91.20        24.59 o
  -1  -8   8       6899.25       7147.96       165.80 o
   0  -8   8        409.94        396.48        35.23 o
   1  -8   8        259.83        323.31        36.80 o
   2  -8   8       3229.11       3186.47       123.75 o
   3  -8   8       1153.17       1076.13        75.52 o
   4  -8   8       5393.71       5445.87       179.16 o
   5  -8   8       1872.55       1908.14       126.14 o
   6  -8   8       1059.64        930.70        88.72 o
  -8  -7   8       1581.71       1698.06       113.00 o
  -7  -7   8       3472.36       3351.35       148.35 o
  -6  -7   8        407.39        416.26        50.11 o
  -5  -7   8       1159.63       1085.49        71.77 o
  -4  -7   8        439.83        463.63        52.73 o
  -3  -7   8       2222.72       2325.76       106.03 o
  -2  -7   8       9942.76      10223.15       209.16 o
  -1  -7   8         16.17          9.10        13.65 o
   0  -7   8       5561.08       5594.35       137.73 o
   1  -7   8       2314.85       2236.02        82.75 o
   2  -7   8       2279.26       2322.82        84.20 o
   3  -7   8       7443.83       7428.25       231.75 o
   4  -7   8        189.09        161.62        33.61 o
   5  -7   8       1766.20       1799.40        99.36 o
   6  -7   8       1051.85        966.13        76.09 o
   7  -7   8        646.20        526.42        61.64 o
  -9  -6   8       2817.98       2799.80       125.38 o
  -8  -6   8       1037.06       1040.17        64.90 o
  -7  -6   8       2147.18       2289.91       124.56 o
  -6  -6   8       2494.29       2608.17       105.73 o
  -5  -6   8        224.55        212.83        25.62 o
  -4  -6   8       5861.71       5978.95       201.59 o
  -3  -6   8       1409.76       1339.16        70.37 o
  -2  -6   8       2294.97       2268.37        84.65 o
  -1  -6   8       3364.89       3556.15       114.94 o
   0  -6   8         60.53         50.88        12.76 o
   1  -6   8       4714.07       4946.67       110.83 o
   2  -6   8       4154.16       4037.45        99.67 o
   3  -6   8        161.85        156.69        20.14 o
   4  -6   8       2261.35       2190.83        88.73 o
   5  -6   8       1137.98       1147.83        78.15 o
   6  -6   8       1332.45       1272.06        94.61 o
   7  -6   8       3969.42       3710.97       152.98 o
 -10  -5   8        948.69        878.37        71.23 o
  -9  -5   8        888.21        907.64        70.72 o
  -8  -5   8       3178.00       3167.39       120.49 o
  -7  -5   8        139.68        239.64        32.97 o
  -6  -5   8       1432.25       1328.17        73.14 o
  -5  -5   8       6912.09       6925.63       150.76 o
  -4  -5   8        246.89        247.36        28.36 o
  -3  -5   8      16645.24      16691.03       492.70 o
  -2  -5   8       1615.71       1630.27        84.98 o
  -1  -5   8       1139.28       1068.86        46.49 o
   0  -5   8       6534.15       6685.15       156.82 o
   1  -5   8       4391.70       4423.03       101.20 o
   2  -5   8       7696.40       7524.17       172.32 o
   3  -5   8       6064.51       6137.48       167.31 o
   4  -5   8       1444.00       1504.32        69.92 o
   5  -5   8       4760.82       4734.77       161.76 o
   6  -5   8       1156.25       1058.43        86.93 o
   7  -5   8       2040.65       1836.32       121.65 o
   8  -5   8       1962.23       1902.51       127.27 o
 -10  -4   8        973.84        903.81        72.90 o
  -9  -4   8       3286.77       3276.02       133.64 o
  -8  -4   8        146.14        236.48        32.18 o
  -7  -4   8       1115.06       1012.58        65.21 o
  -6  -4   8        263.51        309.00        33.78 o
  -5  -4   8       2553.28       2585.47        82.12 o
  -4  -4   8      12341.20      12512.29       192.59 o
  -3  -4   8         21.29         11.24         9.69 o
  -2  -4   8       7362.17       7327.11       206.53 o
  -1  -4   8       1748.38       1868.45        65.50 o
   0  -4   8       2460.55       2523.89        68.81 o
   1  -4   8      12864.54      12708.44       204.87 o
   2  -4   8        456.61        399.84        32.25 o
   3  -4   8       1688.97       1689.82        74.11 o
   4  -4   8        666.42        680.04        64.27 o
   5  -4   8        130.73        162.53        33.66 o
   6  -4   8       2990.43       2915.19       145.44 o
   7  -4   8        775.07        610.17        69.60 o
   8  -4   8        576.70        574.41        85.79 o
 -10  -3   8        388.14        379.44        42.59 o
  -9  -3   8       3894.80       3977.60       127.25 o
  -8  -3   8       1378.52       1383.55        70.21 o
  -7  -3   8        254.86        263.61        28.81 o
  -6  -3   8       3697.86       3635.82       119.13 o
  -5  -3   8       2844.66       2924.95        86.33 o
  -4  -3   8       1743.76       1805.25        59.91 o
  -3  -3   8       6310.88       6333.07       187.58 o
  -2  -3   8        164.26        128.11        15.91 o
  -1  -3   8       7438.58       7752.62       197.21 o
   0  -3   8       4868.25       5015.61       112.69 o
   1  -3   8        204.84        260.63        20.83 o
   2  -3   8       3706.93       3709.91       112.88 o
   3  -3   8       4077.15       4050.15       152.52 o
   4  -3   8       5480.50       5553.67       188.07 o
   5  -3   8      10397.73      10677.78       288.37 o
   6  -3   8        850.80        845.87        70.70 o
   7  -3   8       1893.74       1865.96       128.27 o
   8  -3   8         91.95         49.97        34.23 o
 -11  -2   8         81.09        150.38        36.48 o
 -10  -2   8       2853.09       2890.13       103.48 o
  -9  -2   8        575.39        608.39        44.78 o
  -8  -2   8        674.61        722.83        45.43 o
  -7  -2   8       5838.75       5617.74       141.95 o
  -6  -2   8        164.88        173.63        18.89 o
  -5  -2   8      10338.25      10354.70       183.63 o
  -4  -2   8       1816.44       1903.35        61.78 o
  -3  -2   8        485.35        492.13        29.99 o
  -2  -2   8       8849.15       8980.17       191.09 o
  -1  -2   8        956.01        901.62        77.75 o
   0  -2   8       8019.02       7926.48       230.22 o
   1  -2   8       1917.90       2024.09        64.96 o
   2  -2   8        596.87        670.19        38.36 o
   3  -2   8       3294.86       3511.05       132.97 o
   4  -2   8       1212.57       1288.69        87.69 o
   5  -2   8       2442.62       2710.24       104.57 o
   6  -2   8       3000.07       3212.42       137.88 o
   7  -2   8         26.31         15.25        20.04 o
   8  -2   8       1907.02       2058.87       138.27 o
 -11  -1   8       2265.65       2289.68       102.30 o
 -10  -1   8        177.27        157.74        27.02 o
  -9  -1   8       1129.09       1093.74        59.61 o
  -8  -1   8        837.76        860.77        48.41 o
  -7  -1   8       3142.81       3223.78        93.30 o
  -6  -1   8       9210.68       9434.00       171.92 o
  -5  -1   8        133.98        122.32        19.93 o
  -4  -1   8       4156.02       4077.36        94.20 o
  -3  -1   8       1294.47       1369.04        52.38 o
  -2  -1   8       2353.99       2463.74        83.56 o
  -1  -1   8      14615.49      14849.48       298.27 o
   0  -1   8       1858.71       1857.10        82.98 o
   1  -1   8       5777.58       5236.32       294.46 o
   2  -1   8       4886.06       5144.65       177.22 o
   3  -1   8        959.29        883.15        45.71 o
   4  -1   8       7375.61       7731.22       159.66 o
   5  -1   8       1293.06       1290.88        62.05 o
   6  -1   8        714.98        737.80        57.60 o
   7  -1   8       3464.14       3555.89       174.48 o
   8  -1   8         49.75         95.38        32.49 o
 -11   0   8       1382.27       1418.37        80.55 o
 -10   0   8       1971.29       2058.12        93.07 o
  -9   0   8        175.69        121.24        27.47 o
  -8   0   8       3320.13       3464.79       113.32 o
  -7   0   8       1463.56       1445.98        59.56 o
  -6   0   8        648.02        719.10        35.55 o
  -5   0   8       3556.04       3665.74        91.30 o
  -4   0   8        488.85        438.26        31.81 o
  -3   0   8       6281.89       5995.32       167.40 o
  -2   0   8       3150.95       3007.40        82.21 o
  -1   0   8       1889.91       1959.76        98.23 o
   0   0   8       1219.68       1333.44       117.66 o
   1   0   8        559.01        525.51        39.64 o
   2   0   8       5090.62       5376.59       317.11 o
   3   0   8      14156.00      14707.12       427.68 o
   4   0   8       1176.14       1158.35        52.02 o
   5   0   8       3215.85       3462.71       157.43 o
   6   0   8         25.19         46.10        30.45 o
   7   0   8        644.52        651.60        74.40 o
   8   0   8       3851.14       4045.55       196.05 o
 -11   1   8        235.40        161.43        30.04 o
 -10   1   8        688.18        625.43        50.83 o
  -9   1   8       4062.97       4122.03       119.52 o
  -8   1   8         45.15         45.37        15.69 o
  -7   1   8      10381.08      10511.76       181.37 o
  -6   1   8       1706.14       1640.68        52.04 o
  -5   1   8        631.61        614.04        30.48 o
  -4   1   8       6226.17       6211.09       144.18 o
  -3   1   8       1245.33       1143.14        56.80 o
  -2   1   8       9204.19       7081.78       885.12 o
  -1   1   8       2450.80       2239.97       104.69 o
   0   1   8        174.19        175.09        41.95 o
   1   1   8       1928.32       1328.42       124.80 o
   2   1   8       2366.51       2516.36        98.54 o
   3   1   8       2545.87       2800.22        90.71 o
   4   1   8       5000.13       5107.99       260.10 o
   5   1   8         15.79         14.62        21.50 o
   6   1   8       3608.72       3728.01       167.89 o
   7   1   8        960.49        916.40       123.13 o
   8   1   8        959.45        973.57        93.82 o
 -10   2   8        559.23        534.41        47.03 o
  -9   2   8       1059.97       1086.01        64.89 o
  -8   2   8       7891.43       7780.59       164.05 o
  -7   2   8         49.68         47.46        14.31 o
  -6   2   8       4287.75       4372.95        94.85 o
  -5   2   8       1972.87       1891.71        61.77 o
  -4   2   8       1591.19       1629.91        82.32 o
  -3   2   8       9623.57       9300.29       314.80 o
  -2   2   8       1607.30       1496.42        85.84 o
  -1   2   8       3579.78       2311.65       605.04 o
   0   2   8       5601.52       4965.52       364.55 o
   1   2   8        905.91        825.67        42.75 o
   2   2   8       5655.25       5115.81       154.40 o
   3   2   8        961.43       1101.90        69.88 o
   4   2   8        262.32        340.96        42.83 o
   5   2   8       2608.79       2840.72       135.45 o
   6   2   8         46.64         48.75        26.79 o
   7   2   8       3128.02       3314.28       215.13 o
   8   2   8        463.19        401.67        71.80 o
 -10   3   8       4130.40       4127.78       151.34 o
  -9   3   8        644.82        528.06        51.37 o
  -8   3   8        857.54        759.58        59.72 o
  -7   3   8       3547.77       3820.55       145.40 o
  -6   3   8        702.59        714.67        46.17 o
  -5   3   8       6934.62       7219.30       183.10 o
  -4   3   8       3986.81       3946.29       118.39 o
  -3   3   8        574.41        634.47       124.62 o
  -2   3   8       1552.41       1618.72       125.03 o
  -1   3   8        644.87        556.87        65.65 o
   0   3   8       4662.59       4589.38       125.25 o
   1   3   8       7791.30       7310.66       226.56 o
   2   3   8        325.43        562.29        73.77 o
   3   3   8       2447.98       2334.23       158.84 o
   4   3   8        203.25        271.51        58.54 o
   5   3   8       1815.05       1734.14       146.86 o
   6   3   8       3855.35       3653.27       224.18 o
   7   3   8         22.74         79.28        50.74 o
 -10   4   8        105.54        101.49        38.70 o
  -9   4   8       2882.05       3230.85       143.99 o
  -8   4   8       1616.09       1560.55        97.48 o
  -7   4   8         71.22          5.24        28.73 o
  -6   4   8       5034.31       5298.34       153.24 o
  -5   4   8        493.33        490.56        42.55 o
  -4   4   8       6070.26       6079.69       178.12 o
  -3   4   8       2927.11       2951.14       106.81 o
  -2   4   8         24.66         56.93        14.90 o
  -1   4   8       1881.37       2071.53        85.44 o
   0   4   8       1219.16       1320.63        85.21 o
   1   4   8       1607.91       1642.00       132.21 o
   2   4   8       2345.03       2329.57       161.06 o
   3   4   8        187.78        150.99        41.95 o
   4   4   8       2662.87       2659.38       181.10 o
   5   4   8        368.77        453.55        77.94 o
   6   4   8       1429.28       1362.76       136.20 o
   7   4   8       1095.13       1158.59       130.38 o
  -9   5   8         17.91        -10.05        31.42 o
  -8   5   8       1548.76       1572.10        97.81 o
  -7   5   8       1050.52       1078.38        79.90 o
  -6   5   8        467.54        528.37        53.64 o
  -5   5   8       4970.99       5267.45       172.91 o
  -4   5   8        951.95        942.89        77.61 o
  -3   5   8       2013.68       2258.24       116.53 o
  -2   5   8       3501.20       3531.76       124.53 o
  -1   5   8        754.54        747.97        69.58 o
   0   5   8       5177.82       5140.50       187.28 o
   1   5   8        985.78        968.46       108.26 o
   2   5   8         88.27        107.29        33.92 o
   3   5   8       2629.14       2484.78       173.99 o
   4   5   8        140.40        180.38        54.26 o
   5   5   8       5020.79       5066.20       269.52 o
   6   5   8         23.36         86.41        42.54 o
  -8   6   8        239.03        192.93        75.00 o
  -7   6   8       4263.53       4742.30       320.06 o
  -6   6   8       2338.97       2505.43       126.51 o
  -5   6   8       1260.66       1302.83        84.62 o
  -4   6   8       1249.14       1293.30        84.64 o
  -3   6   8        470.32        463.09        66.74 o
  -2   6   8       2954.53       2995.67       149.02 o
  -1   6   8       6382.68       6330.60       224.03 o
   0   6   8        443.43        475.07        58.92 o
   1   6   8       2076.56       2087.05       161.10 o
   2   6   8        378.81        383.21        71.20 o
   3   6   8       1094.58       1066.70       117.77 o
   4   6   8       3788.48       3647.23       226.72 o
   5   6   8         13.21         44.62        32.64 o
  -7   7   8         90.61         91.38        41.83 o
  -6   7   8       2568.44       2681.11       131.84 o
  -5   7   8       1434.53       1432.51        85.46 o
  -4   7   8        127.39         99.18        39.85 o
  -3   7   8       2593.74       2618.31       147.26 o
  -2   7   8        643.84        753.58       135.61 o
  -1   7   8       1592.39       1621.56       112.31 o
   0   7   8       2215.36       2321.22       177.10 o
   1   7   8         87.46        122.41        46.04 o
   2   7   8       3268.17       3207.23       212.48 o
   3   7   8        249.78        312.65        72.00 o
   4   7   8       1284.17       1334.45       139.34 o
  -6   8   8        650.48        673.17        80.98 o
  -5   8   8       1652.87       1725.40       109.71 o
  -4   8   8       1912.76       2027.88       104.52 o
  -3   8   8       1166.76       1190.44       102.58 o
  -2   8   8       3089.17       3256.48       171.21 o
  -1   8   8       1077.45       1117.34       126.30 o
   0   8   8         52.61        118.61        83.20 o
   1   8   8       2478.37       2423.61       207.88 o
   2   8   8         31.15         21.83       186.49 o
  -4   9   8       1155.39       1072.09        88.01 o
  -3   9   8       1589.10       1776.04       111.31 o
  -2   9   8         39.51         31.94        45.18 o
  -1   9   8       1020.67       1122.66       130.02 o
   0   9   8        434.87        479.16       157.60 o
  -3 -10   9         29.60         22.24        61.43 o
  -2 -10   9       3453.84       3462.54       140.42 o
  -1 -10   9       1598.45       1407.20        87.03 o
   0 -10   9        786.37        766.16        64.51 o
   1 -10   9       1795.79       1637.27        93.84 o
   2 -10   9        288.07        309.99        38.17 o
  -5  -9   9        719.04        702.19        70.02 o
  -4  -9   9         94.00         52.73        23.94 o
  -3  -9   9       2051.08       1973.45       138.25 o
  -2  -9   9        520.16        475.23        44.23 o
  -1  -9   9       4857.79       5008.51       163.21 o
   0  -9   9       2142.56       2140.48       102.67 o
   1  -9   9        892.32        876.87        65.77 o
   2  -9   9       1617.85       1573.06        87.20 o
   3  -9   9        681.14        562.12        57.56 o
   4  -9   9       1688.73       1631.58       123.13 o
  -7  -8   9       4513.01       4534.76       208.07 o
  -6  -8   9         57.01         41.44        30.99 o
  -5  -8   9       3590.04       3572.11       155.65 o
  -4  -8   9        489.34        437.80        48.93 o
  -3  -8   9        300.40        355.05        45.66 o
  -2  -8   9       4787.50       4891.81       169.61 o
  -1  -8   9       1952.81       1888.84        86.60 o
   0  -8   9       2518.51       2468.24        94.34 o
   1  -8   9       1782.86       1872.30        92.29 o
   2  -8   9        340.23        334.49        40.20 o
   3  -8   9       3159.40       3342.17       139.98 o
   4  -8   9        789.69        614.76        73.33 o
   5  -8   9        805.72        754.26        81.40 o
  -8  -7   9       1430.47       1439.84        89.78 o
  -7  -7   9       1195.73       1154.41        88.15 o
  -6  -7   9       3451.91       3616.31       211.54 o
  -5  -7   9         17.37          3.32        22.20 o
  -4  -7   9       3610.83       3879.87       145.69 o
  -3  -7   9       3131.88       3011.41       126.84 o
  -2  -7   9        781.92        798.56        59.34 o
  -1  -7   9       3968.88       4082.12       134.46 o
   0  -7   9        500.64        483.74        39.86 o
   1  -7   9       2620.11       2646.27       101.10 o
   2  -7   9       7404.58       7930.15       291.48 o
   3  -7   9         31.13         21.72        21.96 o
   4  -7   9       1998.50       1968.82       127.10 o
   5  -7   9        211.62         80.19        49.34 o
   6  -7   9        208.74         98.65        35.07 o
  -8  -6   9       3853.29       3722.40       129.56 o
  -7  -6   9       1018.13       1050.57        69.59 o
  -6  -6   9        223.62        159.67        29.31 o
  -5  -6   9       2133.54       2093.79        83.32 o
  -4  -6   9        102.39        168.41        28.05 o
  -3  -6   9       5944.98       5980.47       191.67 o
  -2  -6   9       1256.26       1280.63        61.97 o
  -1  -6   9        136.30        120.17        19.77 o
   0  -6   9       1833.33       1838.10        84.65 o
   1  -6   9       2976.87       3054.79        88.40 o
   2  -6   9       4375.74       4365.88       107.72 o
   3  -6   9       7336.97       7321.65       263.24 o
   4  -6   9        187.84        129.00        30.82 o
   5  -6   9       2275.70       2234.60       114.09 o
   6  -6   9        866.67        734.83        67.13 o
  -9  -5   9       3769.15       3730.07       131.72 o
  -8  -5   9         29.54         61.96        22.16 o
  -7  -5   9       1985.31       1956.72       106.66 o
  -6  -5   9        931.30        913.47        62.10 o
  -5  -5   9        715.52        678.85        51.81 o
  -4  -5   9       7285.84       6789.88       185.60 o
  -3  -5   9        647.74        639.71        51.99 o
  -2  -5   9       4514.57       4063.10       218.59 o
  -1  -5   9       3424.26       3371.97        99.51 o
   0  -5   9       1630.52       1490.06        65.04 o
   1  -5   9       7270.70       7082.96       154.40 o
   2  -5   9        916.00        919.24        48.67 o
   3  -5   9        928.25        862.62        64.46 o
   4  -5   9       2973.35       2798.98       123.40 o
   5  -5   9          3.16         12.27        28.73 o
   6  -5   9       4576.73       4487.24       193.84 o
   7  -5   9        877.49        843.84        82.81 o
  -9  -4   9        263.81        291.93        42.67 o
  -8  -4   9       2265.28       2229.89        95.13 o
  -7  -4   9        247.12        215.40        39.22 o
  -6  -4   9       3405.21       3333.65       119.85 o
  -5  -4   9       2285.71       2259.80        80.67 o
  -4  -4   9       2013.64       2091.29        68.72 o
  -3  -4   9       2113.51       2092.34        80.14 o
  -2  -4   9         53.70         30.32        13.42 o
  -1  -4   9       2443.06       2395.72        91.18 o
   0  -4   9       7801.48       7734.25       193.67 o
   1  -4   9          8.43         73.22        24.70 o
   2  -4   9       2988.95       3021.18       139.17 o
   3  -4   9       1154.30       1222.91        86.65 o
   4  -4   9         99.52         86.07        25.48 o
   5  -4   9       5578.92       5670.85       238.23 o
   6  -4   9        185.94        155.12        40.68 o
   7  -4   9       2681.52       2718.72       151.14 o
 -10  -3   9       3626.20       3739.09       151.80 o
  -9  -3   9        641.99        593.50        48.22 o
  -8  -3   9        141.43        128.38        21.83 o
  -7  -3   9       2693.44       2666.31       107.58 o
  -6  -3   9        684.99        685.61        52.73 o
  -5  -3   9      10331.70      10427.18       226.99 o
  -4  -3   9       3138.87       3166.48        85.91 o
  -3  -3   9       1220.51       1221.67        61.98 o
  -2  -3   9       1946.59       2083.99        92.35 o
  -1  -3   9       4419.53       4344.72       160.33 o
   0  -3   9       5252.16       5445.83       148.97 o
   1  -3   9      15930.52      16355.49       302.28 o
   2  -3   9        700.19        734.56       114.43 o
   3  -3   9       5890.79       6136.89       203.06 o
   4  -3   9       1933.65       1892.90       109.88 o
   5  -3   9        361.02        422.86        54.35 o
   6  -3   9       3184.30       3174.23       155.87 o
   7  -3   9        218.56        200.88        45.51 o
 -10  -2   9         58.48         80.34        23.07 o
  -9  -2   9       1852.21       1912.77        89.89 o
  -8  -2   9        352.84        282.08        38.73 o
  -7  -2   9        302.23        316.20        32.06 o
  -6  -2   9       6671.82       6756.07       173.70 o
  -5  -2   9       1227.68       1188.56        51.60 o
  -4  -2   9       5471.86       5540.15       118.28 o
  -3  -2   9       3482.79       3643.88        90.69 o
  -2  -2   9       2805.69       2867.70       120.31 o
  -1  -2   9       9145.71       9452.23       306.23 o
   0  -2   9        147.26        222.10        45.15 o
   1  -2   9        221.28        299.56        30.35 o
   2  -2   9        526.02        654.10        59.71 o
   3  -2   9         97.25        122.75        60.48 o
   4  -2   9       4465.00       4389.23       168.83 o
   5  -2   9       1868.87       1894.10       111.54 o
   6  -2   9        243.62        243.12        35.28 o
   7  -2   9       1455.01       1462.76       148.57 o
 -10  -1   9       2022.17       2049.59        88.53 o
  -9  -1   9        190.50        150.64        23.12 o
  -8  -1   9       2599.83       2734.13       103.19 o
  -7  -1   9       3189.75       3128.88       105.39 o
  -6  -1   9        792.99        803.36        48.42 o
  -5  -1   9       2857.39       2812.62        81.77 o
  -4  -1   9       1557.31       1570.11        58.54 o
  -3  -1   9       1788.57       1709.53        70.16 o
  -2  -1   9      11414.46      11879.86       372.65 o
  -1  -1   9          3.00          3.14        19.55 o
   0  -1   9       5620.70       6065.44       240.96 o
   1  -1   9       2491.18       2629.38       154.78 o
   2  -1   9       1231.72       1228.74        80.77 o
   3  -1   9       6700.98       6897.29       325.15 o
   4  -1   9         11.70         63.82        20.10 o
   5  -1   9       2327.36       2508.51       174.04 o
   6  -1   9        254.91        296.99        50.53 o
   7  -1   9        618.57        512.04        67.07 o
 -10   0   9         77.48         75.21        21.59 o
  -9   0   9       3243.83       3253.91       116.02 o
  -8   0   9        643.60        604.76        47.00 o
  -7   0   9       6721.28       6985.86       147.17 o
  -6   0   9       3632.96       3629.80        90.97 o
  -5   0   9        230.71        256.70        23.79 o
  -4   0   9       2363.57       2286.19        82.96 o
  -3   0   9       2527.53       2271.11       192.58 o
  -2   0   9       1261.50       1176.26       132.76 o
  -1   0   9       6562.52       6681.48       230.52 o
   0   0   9         11.67         68.27        35.99 o
   1   0   9       4236.79       4387.37       130.86 o
   2   0   9        647.49        815.80        56.89 o
   3   0   9       1173.59       1383.40        94.26 o
   4   0   9       1608.34       1776.26        81.63 o
   5   0   9         28.38         55.50        23.88 o
   6   0   9       1536.09       1843.84       154.92 o
   7   0   9       1533.69       1823.20       164.79 o
 -10   1   9       1073.91        996.92        74.06 o
  -9   1   9        769.17        713.04        54.99 o
  -8   1   9       6297.27       6556.02       187.55 o
  -7   1   9        524.21        508.91        45.80 o
  -6   1   9       3283.87       3295.02        87.50 o
  -5   1   9       3354.94       3457.03       102.44 o
  -4   1   9        755.66        721.83        45.09 o
  -3   1   9       9313.92       8692.37       469.24 o
  -2   1   9       2935.03       2825.80       161.43 o
  -1   1   9        134.83        168.44        31.43 o
   0   1   9       2474.05       2603.44       143.72 o
   1   1   9          8.38         96.01        31.92 o
   2   1   9       7170.00       7390.27       304.33 o
   3   1   9       1452.55       1457.90       123.77 o
   4   1   9        629.10        622.08        84.02 o
   5   1   9       1454.81       1297.63       127.61 o
   6   1   9        392.09        510.61        85.55 o
   7   1   9       3966.64       3729.58       237.21 o
 -10   2   9        787.77        762.72        65.94 o
  -9   2   9       2038.01       2036.61       104.23 o
  -8   2   9        238.18        211.15        35.04 o
  -7   2   9       2675.86       2649.17       110.45 o
  -6   2   9       1059.76       1007.87        47.47 o
  -5   2   9       1899.18       1925.56        75.44 o
  -4   2   9       6233.29       6195.14       313.10 o
  -3   2   9        480.44        552.69        55.85 o
  -2   2   9       2462.27       2330.07       114.58 o
  -1   2   9        993.41        878.40        87.79 o
   0   2   9        290.99        309.58        54.27 o
   1   2   9       9079.52       8502.55       465.94 o
   2   2   9         30.34        154.81        45.69 o
   3   2   9       3818.99       3899.38       225.80 o
   4   2   9         69.35        131.10        42.02 o
   5   2   9        760.72        676.26       112.84 o
   6   2   9       2743.49       2780.50       205.69 o
   7   2   9        120.99        159.76        52.16 o
 -10   3   9        384.43        312.25        43.30 o
  -9   3   9       3674.94       3752.67       144.01 o
  -8   3   9       2488.38       2599.76       114.39 o
  -7   3   9        182.11        150.43        23.56 o
  -6   3   9       2776.77       2885.89       113.62 o
  -5   3   9       2275.94       2165.62        92.82 o
  -4   3   9       2476.44       2254.75       131.50 o
  -3   3   9       4958.51       5000.38       224.73 o
  -2   3   9          8.42         26.54        18.15 o
  -1   3   9       1716.63       1725.08        95.71 o
   0   3   9       1742.33       1753.43       137.56 o
   1   3   9        623.87        682.19        83.87 o
   2   3   9       3924.79       3825.73       211.75 o
   3   3   9        356.18        274.66        70.84 o
   4   3   9       3025.15       2996.30       194.46 o
   5   3   9       1396.81       1417.13       138.36 o
   6   3   9       1000.09        928.91       131.56 o
  -9   4   9        403.27        349.14        43.65 o
  -8   4   9       1471.29       1610.24       143.44 o
  -7   4   9       2188.87       2369.41       142.24 o
  -6   4   9        536.36        429.23        39.06 o
  -5   4   9       6500.72       6607.68       201.42 o
  -4   4   9       2319.65       2386.62       103.78 o
  -3   4   9        432.66        428.82        50.65 o
  -2   4   9       4196.79       4089.60       183.01 o
  -1   4   9          7.82         10.49        36.87 o
   0   4   9       4995.67       4972.43       247.40 o
   1   4   9        948.25       1067.94       193.29 o
   2   4   9         17.53         62.51       113.58 o
   3   4   9       1254.90       1149.36       120.86 o
   4   4   9        540.41        666.30       129.57 o
   5   4   9       3004.70       2967.53       204.66 o
   6   4   9       2072.07       2046.22       174.29 o
  -8   5   9        934.30        864.33        76.02 o
  -7   5   9       1110.27        982.10        79.60 o
  -6   5   9       3596.96       3934.85       156.59 o
  -5   5   9         88.84         86.10        26.51 o
  -4   5   9       2165.51       1997.02       117.15 o
  -3   5   9       1013.11        956.69       110.46 o
  -2   5   9       1094.11       1032.99        85.39 o
  -1   5   9       6776.99       6545.58       298.15 o
   0   5   9         59.17        126.09        45.44 o
   1   5   9       2647.66       2662.58       184.37 o
   2   5   9        293.74        313.83        64.52 o
   3   5   9        688.29        498.67        80.36 o
   4   5   9       2501.85       2348.24       179.67 o
   5   5   9        271.21        258.13        67.58 o
  -8   6   9       1592.12       1696.72       129.49 o
  -7   6   9        860.47        799.75        74.19 o
  -6   6   9        967.80       1113.93        83.48 o
  -5   6   9       2721.76       2989.85       165.52 o
  -4   6   9        205.32        118.98        73.07 o
  -3   6   9       1258.01       1301.37       101.18 o
  -2   6   9        935.66       1069.75        92.39 o
  -1   6   9       1134.42       1126.22       122.68 o
   0   6   9       2511.00       2561.97       186.48 o
   1   6   9        108.08         79.32        58.59 o
   2   6   9       1640.60       1581.61       148.33 o
   3   6   9       1191.47       1063.54       121.86 o
   4   6   9        778.31        715.17       345.83 o
  -6   7   9        697.86        713.62        89.83 o
  -5   7   9         30.92        -16.24        33.75 o
  -4   7   9       1699.86       1835.55       113.27 o
  -3   7   9         91.01         86.61        35.65 o
  -2   7   9       3868.28       4081.70       245.22 o
  -1   7   9        895.77        743.55       104.32 o
   0   7   9        120.35         60.09        34.63 o
   1   7   9       1421.64       1568.52       152.03 o
   2   7   9        114.48        113.45       113.98 o
   3   7   9       4041.14       4002.59       400.09 o
  -4   8   9        186.89        119.46        33.42 o
  -3   8   9       3582.72       3895.42       196.38 o
  -2   8   9         24.43         19.74        51.60 o
  -1   8   9       1966.28       1956.58       195.45 o
   0   8   9        520.34        476.17        88.59 o
  -4  -9  10        891.06        774.11        85.32 o
  -3  -9  10         49.49         56.96        27.66 o
  -2  -9  10       2828.98       2691.21       119.02 o
  -1  -9  10       2140.70       2221.40       123.66 o
   0  -9  10        351.76        409.50        57.09 o
   1  -9  10       2341.54       2568.50       115.91 o
   2  -9  10          1.14         74.80        36.58 o
  -6  -8  10       2407.54       2396.07       163.64 o
  -5  -8  10         85.65        103.43        33.66 o
  -4  -8  10       1588.49       1623.33       108.62 o
  -3  -8  10       3736.36       3475.92       161.80 o
  -2  -8  10        242.31        299.30        41.23 o
  -1  -8  10       3547.21       3570.96       135.05 o
   0  -8  10        931.28        951.31        60.01 o
   1  -8  10        189.11        179.64        32.70 o
   2  -8  10       4370.07       4544.55       207.25 o
   3  -8  10        355.63        252.83        53.33 o
   4  -8  10       3092.48       3084.51       171.77 o
  -7  -7  10       1764.31       1590.30       106.31 o
  -6  -7  10        413.04        353.89        93.29 o
  -5  -7  10       1335.61       1250.58       107.22 o
  -4  -7  10        572.06        526.44        55.81 o
  -3  -7  10       2818.06       2849.68       128.86 o
  -2  -7  10       5963.21       5804.02       188.74 o
  -1  -7  10        446.69        394.99        43.78 o
   0  -7  10       2791.89       2771.04       112.90 o
   1  -7  10       1116.33       1141.05        62.89 o
   2  -7  10        288.44        270.77        50.21 o
   3  -7  10       4879.88       5050.02       215.22 o
   4  -7  10        299.90        224.37        50.41 o
   5  -7  10       1423.23       1282.50       108.19 o
  -8  -6  10       1596.03       1592.05        95.22 o
  -7  -6  10       2445.13       2432.40       135.87 o
  -6  -6  10       1403.30       1306.78       100.74 o
  -5  -6  10        226.89        281.35        41.40 o
  -4  -6  10       3851.80       4046.28       173.37 o
  -3  -6  10       3146.92       3061.35       153.58 o
  -2  -6  10        836.87        908.29        69.30 o
  -1  -6  10       2642.00       2784.33       110.60 o
   0  -6  10         13.01         12.87        23.93 o
   1  -6  10       4990.77       4998.05       179.58 o
   2  -6  10       2408.25       2456.63       124.42 o
   3  -6  10        399.38        278.69        49.88 o
   4  -6  10       1545.99       1454.17       128.95 o
   5  -6  10        683.08        631.27        63.08 o
  -8  -5  10       2923.36       2938.22       115.46 o
  -7  -5  10        584.98        532.91        51.02 o
  -6  -5  10       1308.66       1212.87        74.52 o
  -5  -5  10       7252.92       6615.86       207.81 o
  -4  -5  10        143.50        201.44        29.82 o
  -3  -5  10       6867.21       6407.96       318.06 o
  -2  -5  10        905.55        769.65        70.64 o
  -1  -5  10        372.52        369.30        37.45 o
   0  -5  10       6546.39       6658.93       199.83 o
   1  -5  10        588.96        628.81        57.29 o
   2  -5  10       3816.65       3904.26       146.77 o
   3  -5  10        669.40        694.41        80.47 o
   4  -5  10        194.32        125.54        32.68 o
   5  -5  10       2681.76       2610.27       128.24 o
   6  -5  10       1596.63       1367.60       123.93 o
  -9  -4  10       2159.28       1938.37       124.25 o
  -8  -4  10        196.32        188.69        40.81 o
  -7  -4  10       1013.37        951.10        70.30 o
  -6  -4  10       1013.21        980.93        65.59 o
  -5  -4  10       1251.30       1349.77        75.11 o
  -4  -4  10       5151.91       5192.44       149.85 o
  -3  -4  10        130.01         72.68        17.57 o
  -2  -4  10       2556.03       2424.49       103.57 o
  -1  -4  10       2336.50       2272.75       119.25 o
   0  -4  10       1981.42       1947.15        82.45 o
   1  -4  10       7076.59       7276.82       202.76 o
   2  -4  10        331.48        310.52        73.65 o
   3  -4  10       1853.22       1797.93       154.29 o
   4  -4  10       1941.65       1876.42       138.27 o
   5  -4  10        232.08        152.47        65.02 o
   6  -4  10       2659.24       2850.02       156.29 o
  -9  -3  10       1648.67       1822.52       103.08 o
  -8  -3  10       2793.03       2763.22       122.69 o
  -7  -3  10         41.26         49.41        21.54 o
  -6  -3  10       5240.01       5581.78       162.33 o
  -5  -3  10       3148.36       2968.09        96.76 o
  -4  -3  10        501.75        468.66        36.68 o
  -3  -3  10       4454.45       4401.01       122.14 o
  -2  -3  10         15.55         43.55        16.11 o
  -1  -3  10       7517.54       7536.73       262.34 o
   0  -3  10       1330.34       1347.44        81.33 o
   1  -3  10       1017.56       1012.37        76.40 o
   2  -3  10       2150.59       2459.37       124.75 o
   3  -3  10        534.70        645.06        63.30 o
   4  -3  10       3530.84       3557.75       159.85 o
   5  -3  10       3667.51       3799.43       199.05 o
   6  -3  10        218.17        103.00        30.83 o
  -9  -2  10       1030.19        945.67        73.70 o
  -8  -2  10       1085.11       1168.87        77.56 o
  -7  -2  10       5292.11       5183.64       161.97 o
  -6  -2  10        140.82        145.13        28.33 o
  -5  -2  10       3390.22       3377.61       105.76 o
  -4  -2  10        504.32        518.96        40.11 o
  -3  -2  10         35.42         19.85        12.95 o
  -2  -2  10       5821.30       6060.93       289.55 o
  -1  -2  10       1861.78       2110.50       244.26 o
   0  -2  10       3563.02       3690.08       269.61 o
   1  -2  10        709.94        907.37        99.21 o
   2  -2  10        225.65        223.09        35.57 o
   3  -2  10       3208.98       3286.90       146.77 o
   4  -2  10       1413.45       1442.97        98.23 o
   5  -2  10       1981.97       1920.77       159.12 o
   6  -2  10        654.04        685.19       100.71 o
  -9  -1  10       1455.81       1502.25        91.66 o
  -8  -1  10       1666.05       1571.51       103.58 o
  -7  -1  10       2520.89       2597.13       122.36 o
  -6  -1  10       6585.66       6501.88       179.02 o
  -5  -1  10         30.62         22.67        15.32 o
  -4  -1  10       1351.79       1395.94        73.04 o
  -3  -1  10       5219.71       5396.37       299.15 o
  -2  -1  10       1205.88       1107.89        80.70 o
  -1  -1  10      19154.14      19994.38       627.51 o
   0  -1  10        382.77        487.88        66.57 o
   1  -1  10       4568.25       4515.41       275.95 o
   2  -1  10       2296.09       2380.32       158.52 o
   3  -1  10        168.28        309.13        44.62 o
   4  -1  10       3014.43       3030.01       199.75 o
   5  -1  10        881.03        843.13       107.45 o
   6  -1  10        621.58        507.83       102.22 o
  -9   0  10          1.25         30.67        26.21 o
  -8   0  10       4221.65       4197.52       173.22 o
  -7   0  10       2584.16       2628.47       110.90 o
  -6   0  10       1740.17       1772.99        89.48 o
  -5   0  10       4074.58       4071.12       148.80 o
  -4   0  10        178.42        144.94        27.98 o
  -3   0  10       5314.50       5067.31       186.94 o
  -2   0  10        645.39        729.77        92.42 o
  -1   0  10         11.70         68.03        23.67 o
   0   0  10        755.11        799.73        68.68 o
   1   0  10       2153.35       2187.36       149.73 o
   2   0  10       3649.18       3628.86       199.91 o
   3   0  10       4825.50       4863.64       242.07 o
   4   0  10        174.99        151.10        52.37 o
   5   0  10        875.79        935.03       113.60 o
   6   0  10        308.55        232.70        67.25 o
  -9   1  10       3484.69       3667.08       146.12 o
  -8   1  10         15.66         32.43        40.02 o
  -7   1  10       2750.80       2708.66       139.84 o
  -6   1  10       1973.46       1999.03        76.90 o
  -5   1  10        187.24        183.78        28.72 o
  -4   1  10      10359.16      10287.21       360.35 o
  -3   1  10       1655.41       1452.18        94.74 o
  -2   1  10       5460.72       5189.40       272.31 o
  -1   1  10       3276.35       3398.89       145.52 o
   0   1  10        111.59        105.87        27.96 o
   1   1  10       3564.35       3419.98       144.34 o
   2   1  10       1530.53       1727.14       139.97 o
   3   1  10        982.14       1021.73       131.27 o
   4   1  10       1346.99       1420.07       225.13 o
   5   1  10        428.07        479.47        78.72 o
   6   1  10       2319.87       2195.14       180.92 o
  -9   2  10       1110.27       1002.19        75.85 o
  -8   2  10       3802.83       3856.05       174.05 o
  -7   2  10        128.57         95.82        41.55 o
  -6   2  10       1186.46       1228.12        60.67 o
  -5   2  10       2049.20       1977.89       156.19 o
  -4   2  10        340.77        382.43        48.81 o
  -3   2  10       9240.26       9041.88       382.56 o
  -2   2  10       1581.69       1599.08        99.88 o
  -1   2  10       3786.98       3574.20       149.17 o
   0   2  10       2143.48       2314.29       160.20 o
   1   2  10        327.64        339.52        61.45 o
   2   2  10       1026.38       1268.22       123.62 o
   3   2  10        685.59        764.88        98.74 o
   4   2  10        132.33        176.67        52.90 o
   5   2  10       2121.08       2181.86       174.08 o
   6   2  10        328.58        329.40       126.59 o
  -9   3  10        867.67        807.67        78.17 o
  -8   3  10        340.43        355.17        51.37 o
  -7   3  10       2625.13       2779.34       134.77 o
  -6   3  10        118.11         84.01        20.45 o
  -5   3  10       5043.25       4997.78       206.38 o
  -4   3  10       2371.36       2395.88       107.87 o
  -3   3  10         10.13         34.34        23.67 o
  -2   3  10       1304.95       1233.57       113.93 o
  -1   3  10       1950.41       1924.34       212.82 o
   0   3  10       4099.61       4200.59       227.10 o
   1   3  10       5792.75       5583.41       268.20 o
   2   3  10        154.73        172.09        48.07 o
   3   3  10        780.95        722.24        96.19 o
   4   3  10        855.45        728.66       110.40 o
   5   3  10       1413.84       1233.55       132.79 o
  -8   4  10        437.13        477.69        59.42 o
  -7   4  10         19.92        -33.04        33.04 o
  -6   4  10       3572.73       3788.13       140.62 o
  -5   4  10        297.42        241.53        41.48 o
  -4   4  10       3041.53       3038.26       148.45 o
  -3   4  10       1530.81       1383.82       130.30 o
  -2   4  10         23.10         35.62        34.38 o
  -1   4  10       3746.50       3872.57       225.18 o
   0   4  10        614.81        605.63        87.53 o
   1   4  10       1725.50       1838.47       158.45 o
   2   4  10        707.97        626.89       106.98 o
   3   4  10        187.97        176.59        54.35 o
   4   4  10       2775.20       2480.27       186.74 o
  -7   5  10        905.48        882.45       132.06 o
  -6   5  10        167.00        192.32        33.17 o
  -5   5  10       2796.93       3100.99       172.37 o
  -4   5  10       1003.92        989.40       115.45 o
  -3   5  10       1339.43       1360.41       134.69 o
  -2   5  10       2807.68       2692.07       193.04 o
  -1   5  10        411.74        413.88        75.70 o
   0   5  10       2628.09       2390.55       181.06 o
   1   5  10        782.31        744.82       104.22 o
   2   5  10        619.22        763.42       102.96 o
   3   5  10       2424.30       2099.87       174.36 o
   4   5  10        167.08        203.48        62.64 o
  -6   6  10       1288.51       1364.24       116.77 o
  -5   6  10          7.99        -29.47        29.47 o
  -4   6  10       1045.58       1082.68        97.48 o
  -3   6  10        605.90        581.60        95.07 o
  -2   6  10       2377.13       2398.21       188.20 o
  -1   6  10       2720.50       2851.91       206.44 o
   0   6  10          2.27         23.24        35.36 o
   1   6  10        861.22        831.01       190.48 o
   2   6  10        912.47        749.14       207.88 o
  -4   7  10         21.97         45.20        29.37 o
  -3   7  10       1956.61       2022.93       189.47 o
  -2   7  10        641.09        516.60        91.66 o
  -1   7  10       1029.90       1205.94       163.24 o
   0   7  10       1095.96       1220.19       138.37 o
  -4  -8  11        411.52        460.14        65.40 o
  -3  -8  11        456.60        504.13        58.31 o
  -2  -8  11       5846.47       5995.11       204.10 o
  -1  -8  11        452.48        416.92        46.54 o
   0  -8  11       2168.96       2438.04       153.70 o
   1  -8  11       1290.85       1388.31       114.16 o
   2  -8  11        138.22        118.64        46.08 o
  -6  -7  11       2299.48       2140.18       146.67 o
  -5  -7  11        119.20         89.04        32.27 o
  -4  -7  11       3365.76       3415.10       147.65 o
  -3  -7  11       2213.78       2114.83       118.28 o
  -2  -7  11        404.62        372.35        48.48 o
  -1  -7  11       2647.74       2752.91       117.20 o
   0  -7  11        717.24        709.01        66.42 o
   1  -7  11       3374.29       3427.24       178.06 o
   2  -7  11       4473.32       4499.68       208.34 o
   3  -7  11         61.31         55.09        28.67 o
  -7  -6  11        732.10        584.63        78.53 o
  -6  -6  11         62.78         -6.96        25.10 o
  -5  -6  11       4540.51       4693.67       216.21 o
  -4  -6  11        463.22        350.68        54.04 o
  -3  -6  11       5602.80       5715.87       190.66 o
  -2  -6  11       1555.95       1502.06        93.90 o
  -1  -6  11        239.31        224.43        32.98 o
   0  -6  11       2969.65       2909.75       171.69 o
   1  -6  11       2163.94       2104.24       114.89 o
   2  -6  11       3267.25       3127.94       207.97 o
   3  -6  11       3752.11       4046.91       308.03 o
   4  -6  11        200.39        217.53        46.62 o
  -7  -5  11       1208.31       1190.56        90.78 o
  -6  -5  11        775.52        739.14        69.12 o
  -5  -5  11        523.42        598.95        62.29 o
  -4  -5  11       8627.24       8924.46       300.47 o
  -3  -5  11        336.48        232.70        47.01 o
  -2  -5  11       3677.62       3477.22       182.47 o
  -1  -5  11       1658.24       1714.60        85.92 o
   0  -5  11         55.37         41.06        20.05 o
   1  -5  11       3941.49       4298.11       190.77 o
   2  -5  11       1380.44       1357.94        88.92 o
   3  -5  11        976.25        892.84        72.64 o
   4  -5  11       3197.39       3409.20       168.17 o
   5  -5  11          0.32         40.71        31.61 o
  -8  -4  11       1652.53       1565.33        93.94 o
  -7  -4  11         54.16         42.72        24.92 o
  -6  -4  11       2364.27       2350.02       123.90 o
  -5  -4  11       4407.49       4422.77       172.51 o
  -4  -4  11        166.68        167.88        28.05 o
  -3  -4  11       3271.58       3344.67       132.71 o
  -2  -4  11        927.90        869.37        58.98 o
  -1  -4  11       3983.38       3984.32       149.04 o
   0  -4  11       6649.78       6626.94       234.02 o
   1  -4  11        119.77        123.49        29.54 o
   2  -4  11       1000.15       1023.86       106.96 o
   3  -4  11        704.82        694.78        72.87 o
   4  -4  11        674.36        745.52        81.17 o
   5  -4  11       4823.12       5142.22       213.60 o
  -8  -3  11        274.55        254.92        42.83 o
  -7  -3  11       6068.11       6181.33       238.41 o
  -6  -3  11        540.20        518.30        59.36 o
  -5  -3  11       7539.63       7260.89       230.03 o
  -4  -3  11       3384.42       3450.08       162.71 o
  -3  -3  11         15.25          4.08        14.23 o
  -2  -3  11       3980.19       3748.97       158.95 o
  -1  -3  11       3496.46       3650.29       162.47 o
   0  -3  11       3172.47       3328.97       184.24 o
   1  -3  11       3473.79       3630.96       198.36 o
   2  -3  11        124.18        107.10        32.39 o
   3  -3  11       1844.31       2057.00       121.10 o
   4  -3  11       1910.15       1915.93       121.33 o
   5  -3  11        121.83         77.20        37.14 o
  -9  -2  11        966.95       1022.84        90.91 o
  -8  -2  11        616.17        621.20        66.60 o
  -7  -2  11        196.67        167.27        46.29 o
  -6  -2  11       5851.38       5954.52       204.26 o
  -5  -2  11       2233.71       2229.44       103.04 o
  -4  -2  11       2996.94       2863.08       103.03 o
  -3  -2  11       5100.17       5224.89       228.26 o
  -2  -2  11        128.70        139.25        33.83 o
  -1  -2  11       4435.88       4372.57       213.88 o
   0  -2  11       2521.46       2678.69       165.41 o
   1  -2  11        408.04        447.97        69.85 o
   2  -2  11       3762.28       3961.58       214.33 o
   3  -2  11        113.33        194.54        40.45 o
   4  -2  11       4042.04       4306.69       378.05 o
   5  -2  11        385.93        469.39        80.52 o
  -9  -1  11         57.61         49.40        50.73 o
  -8  -1  11       3679.87       3667.93       167.73 o
  -7  -1  11       3207.13       3356.17       134.24 o
  -6  -1  11         86.09         95.27        24.28 o
  -5  -1  11       3212.66       3103.27       112.02 o
  -4  -1  11       1394.12       1396.40        71.84 o
  -3  -1  11       4191.59       4190.75       171.15 o
  -2  -1  11       6788.31       7082.29       231.29 o
  -1  -1  11         76.87        106.10        39.10 o
   0  -1  11       1684.10       1653.95       131.31 o
   1  -1  11       1469.59       1615.76       133.17 o
   2  -1  11        830.54        776.63        94.17 o
   3  -1  11       7356.07       7234.13       313.06 o
   4  -1  11         13.12        -29.87        46.33 o
   5  -1  11       1529.43       1452.39       206.38 o
  -9   0  11       3235.68       3312.10       163.32 o
  -8   0  11        241.49        174.22        39.06 o
  -7   0  11       4513.66       4580.58       194.83 o
  -6   0  11       1103.15       1162.56        76.23 o
  -5   0  11         59.49         34.89        15.34 o
  -4   0  11       1311.95       1211.48        80.15 o
  -3   0  11       3991.59       4113.79       171.15 o
  -2   0  11       1288.89       1179.41        87.79 o
  -1   0  11       3250.35       3361.19       199.99 o
   0   0  11         11.97         50.54        33.45 o
   1   0  11       2353.42       2473.13       199.21 o
   2   0  11       2416.39       2480.67       172.67 o
   3   0  11        553.17        768.07        95.18 o
   4   0  11       2216.80       2237.09       171.92 o
   5   0  11         28.51        -44.48        47.87 o
  -8   1  11       4060.78       4519.65       222.23 o
  -7   1  11       1477.86       1445.45       100.97 o
  -6   1  11       1650.41       1658.16        83.02 o
  -5   1  11       6108.51       6375.40       195.37 o
  -4   1  11        502.83        499.47        53.27 o
  -3   1  11      10832.22      10412.99       386.14 o
  -2   1  11       1442.93       1513.32       143.07 o
  -1   1  11        730.78        633.93        71.97 o
   0   1  11       3815.71       3646.96       208.22 o
   1   1  11         79.53        167.67        51.00 o
   2   1  11       5101.70       5100.25       590.67 o
   3   1  11       1845.88       1910.33       156.48 o
   4   1  11        147.34        171.84        53.95 o
   5   1  11       1837.96       1717.10       158.81 o
  -8   2  11        217.12        149.14        49.55 o
  -7   2  11       1127.80       1156.37        80.80 o
  -6   2  11        273.71        218.69        35.34 o
  -5   2  11       1879.80       1806.12        91.18 o
  -4   2  11       2119.81       1944.49       141.53 o
  -3   2  11         83.95        107.32        28.53 o
  -2   2  11       1032.08        953.89        78.78 o
  -1   2  11       1828.23       1941.08       361.91 o
   0   2  11        896.37       1049.59       112.42 o
   1   2  11       7733.74       7920.27       412.11 o
   2   2  11        178.88        212.25        56.19 o
   3   2  11       1954.38       2056.31       289.57 o
   4   2  11        866.05        878.80       109.89 o
  -8   3  11       1478.38       1477.66       147.22 o
  -7   3  11         27.27         42.91        33.85 o
  -6   3  11       2449.81       2406.54       101.10 o
  -5   3  11       2442.30       2398.45       107.56 o
  -4   3  11       1458.78       1325.66       121.90 o
  -3   3  11       3776.70       3618.47       261.85 o
  -2   3  11         74.64         54.30        35.26 o
  -1   3  11       2848.66       2719.67       187.64 o
   0   3  11       1770.49       1807.41       154.32 o
   1   3  11        145.00        251.17       119.55 o
   2   3  11       2952.46       2895.13       197.96 o
   3   3  11        214.97        173.18        51.87 o
   4   3  11       2715.96       2362.55       189.64 o
  -7   4  11       1713.20       1685.47       134.17 o
  -6   4  11         42.73         82.35        28.16 o
  -5   4  11       4280.61       4546.55       213.46 o
  -4   4  11       1818.46       1970.91       252.11 o
  -3   4  11        726.11        601.38        89.52 o
  -2   4  11       2325.76       2376.54       182.43 o
  -1   4  11        104.57        114.31        47.29 o
   0   4  11       2043.92       2240.34       177.07 o
   1   4  11        786.42        754.16       102.03 o
   2   4  11         90.32         17.79        53.14 o
   3   4  11       1597.82       1523.53       150.39 o
  -6   5  11       1745.61       1845.05       140.57 o
  -5   5  11          0.61         46.16        28.00 o
  -4   5  11        371.72        486.00        84.83 o
  -3   5  11       1994.65       1692.80       248.69 o
  -2   5  11        671.62        595.01        92.11 o
  -1   5  11       7028.01       7163.15       340.21 o
   0   5  11          2.04         61.74        57.31 o
   1   5  11       1295.06       1347.24       194.17 o
   2   5  11        729.93        772.84       112.69 o
  -4   6  11          8.86          1.24        67.85 o
  -3   6  11        982.51       1034.74       128.40 o
  -2   6  11        709.17        804.85       151.30 o
  -1   6  11        254.35        117.42        37.73 o
   0   6  11       1393.18       1482.97       154.40 o
  -4  -7  12       1774.05       1714.52       114.39 o
  -3  -7  12       2730.41       2653.68       145.82 o
  -2  -7  12       3674.55       3802.48       202.05 o
  -1  -7  12        412.49        271.93       101.68 o
   0  -7  12       2798.31       2983.58       145.78 o
   1  -7  12       2002.69       1949.26       142.01 o
  -5  -6  12          3.98         24.84        36.51 o
  -4  -6  12       3953.00       4022.02       205.23 o
  -3  -6  12       2357.49       2385.95       150.61 o
  -2  -6  12        676.27        616.07        74.95 o
  -1  -6  12       2372.92       2417.50       126.52 o
   0  -6  12         83.26         87.11        28.80 o
   1  -6  12       3752.04       3734.82       205.48 o
   2  -6  12       1671.86       1699.61       127.81 o
  -6  -5  12       1558.52       1530.12       108.02 o
  -5  -5  12       3997.96       3690.93       190.38 o
  -4  -5  12         48.91         51.70        28.58 o
  -3  -5  12       2194.15       2327.25       136.34 o
  -2  -5  12       1857.85       1600.34       116.77 o
  -1  -5  12        367.53        421.17        94.97 o
   0  -5  12       6379.16       6253.44       245.18 o
   1  -5  12        158.32        214.16        41.72 o
   2  -5  12       1722.56       1727.91       123.74 o
   3  -5  12        345.29        389.46        64.41 o
  -7  -4  12       1708.93       1704.43       111.16 o
  -6  -4  12       1963.61       2000.68       138.83 o
  -5  -4  12       2345.28       2158.78       124.23 o
  -4  -4  12       3771.20       4065.49       171.61 o
  -3  -4  12         97.23         42.38        36.54 o
  -2  -4  12       2330.96       2261.16       136.91 o
  -1  -4  12       3580.31       3712.36       242.76 o
   0  -4  12        680.21        763.20        78.81 o
   1  -4  12       6328.36       6655.57       245.15 o
   2  -4  12         49.51         84.58        31.86 o
   3  -4  12       2004.76       2097.84       129.60 o
  -7  -3  12        177.39        110.54        30.78 o
  -6  -3  12       4864.93       4902.50       192.50 o
  -5  -3  12       1325.45       1304.57        95.77 o
  -4  -3  12        963.34        833.97        63.76 o
  -3  -3  12       2196.76       2235.77        94.32 o
  -2  -3  12         86.88         89.46        25.19 o
  -1  -3  12       4620.87       4740.02       196.59 o
   0  -3  12       2935.01       2996.45       183.22 o
   1  -3  12        144.92        129.57        39.19 o
   2  -3  12       3017.70       3266.00       200.97 o
   3  -3  12        621.44        595.31        68.70 o
   4  -3  12       3879.40       4073.44       241.49 o
  -7  -2  12       3664.79       3802.58       170.56 o
  -6  -2  12        291.02        217.39        33.80 o
  -5  -2  12       2428.18       2366.60       112.59 o
  -4  -2  12        858.45        710.45        72.85 o
  -3  -2  12        393.60        374.05        44.14 o
  -2  -2  12       8080.68       8320.36       263.39 o
  -1  -2  12        668.51        686.62        86.28 o
   0  -2  12       1808.77       1877.44       144.80 o
   1  -2  12        996.47       1014.88       185.53 o
   2  -2  12         98.14         72.26        56.00 o
   3  -2  12       3820.10       4253.37       352.99 o
   4  -2  12        446.28        454.58        85.61 o
  -7  -1  12       2756.32       2698.50       145.16 o
  -6  -1  12       3939.43       3919.28       156.56 o
  -5  -1  12         69.64         11.62        18.99 o
  -4  -1  12       2835.64       2784.78       107.59 o
  -3  -1  12       2366.50       2487.19       134.64 o
  -2  -1  12        676.46        666.37        70.53 o
  -1  -1  12       5782.42       6102.66       220.35 o
   0  -1  12        896.51        888.80        80.85 o
   1  -1  12       1495.91       1347.73       123.98 o
   2  -1  12       2898.44       2812.31       188.63 o
   3  -1  12         28.93         49.79        39.95 o
   4  -1  12       2337.11       2549.92       191.30 o
  -7   0  12       2033.18       1933.65       121.02 o
  -6   0  12        962.21        861.12        69.20 o
  -5   0  12       3821.44       4009.27       152.61 o
  -4   0  12         39.51         43.71        25.51 o
  -3   0  12       3247.44       3346.20       191.66 o
  -2   0  12       1917.74       2081.47       123.87 o
  -1   0  12         10.93        108.74        32.03 o
   0   0  12       2899.86       3124.08       195.44 o
   1   0  12        580.23        608.23        84.70 o
   2   0  12       3737.36       3842.67       224.87 o
   3   0  12       1490.98       1619.71       148.50 o
   4   0  12        167.17        199.21        62.90 o
  -7   1  12       1489.66       1479.72        95.52 o
  -6   1  12       1297.01       1242.53       117.85 o
  -5   1  12        796.78        713.76        59.80 o
  -4   1  12       7341.77       7345.72       241.51 o
  -3   1  12        136.25        177.49        38.73 o
  -2   1  12       1725.69       1551.81       105.98 o
  -1   1  12        733.05        807.72        99.68 o
   0   1  12         55.92        205.34        58.55 o
   1   1  12       4818.54       5131.22       329.40 o
   2   1  12        570.34        733.92       100.74 o
   3   1  12       1282.69       1385.64       139.43 o
  -7   2  12         61.82         19.82        31.15 o
  -6   2  12        112.65         84.47        25.19 o
  -5   2  12       2110.65       2066.57       102.82 o
  -4   2  12         89.75         83.80        24.92 o
  -3   2  12       3375.06       3428.31       215.35 o
  -2   2  12        240.16        167.66        54.40 o
  -1   2  12       1356.29       1339.95       147.67 o
   0   2  12       1427.67       1406.83       209.74 o
   1   2  12        205.92        283.62        66.73 o
   2   2  12       1686.58       1606.90       149.45 o
   3   2  12        694.71        750.58       104.63 o
  -6   3  12         24.37         43.13        49.25 o
  -5   3  12       3678.68       3884.59       205.19 o
  -4   3  12        646.35        679.64        95.96 o
  -3   3  12         30.98         29.09        39.62 o
  -2   3  12       1534.86       1700.80       154.40 o
  -1   3  12        686.11        631.31        97.17 o
   0   3  12       4446.71       4662.00       261.17 o
   1   3  12       1610.97       1547.56       192.73 o
   2   3  12        271.69        193.99        89.38 o
  -5   4  12         49.57        -30.05        53.47 o
  -4   4  12        583.10        612.12        96.19 o
  -3   4  12        448.99        526.23        86.79 o
  -2   4  12         66.28         31.90       118.22 o
  -1   4  12       3298.12       3493.84       230.73 o
   0   4  12        620.93        697.97       186.18 o
   1   4  12       1851.01       1888.33       170.52 o
  -4  -5  13       5869.39       5788.63       327.38 o
  -3  -5  13        227.75        267.18        57.07 o
  -2  -5  13       2164.70       1979.33       136.54 o
  -1  -5  13       1765.18       1661.11       126.87 o
   0  -5  13         45.76         77.14        33.97 o
  -5  -4  13       1881.27       1612.16       112.52 o
  -4  -4  13         19.61         -3.09        26.65 o
  -3  -4  13       2252.89       2126.67       115.58 o
  -2  -4  13        472.98        486.91        56.86 o
  -1  -4  13       3433.93       3508.68       205.35 o
   0  -4  13       3087.61       3486.80       227.14 o
   1  -4  13         20.62        -56.58        78.17 o
  -5  -3  13       1632.94       1824.18       117.30 o
  -4  -3  13       1011.48        915.12        83.72 o
  -3  -3  13        127.60        107.22        26.73 o
  -2  -3  13       3154.70       3160.52       147.37 o
  -1  -3  13       2298.84       2358.60       214.32 o
   0  -3  13       1678.58       1636.95       140.33 o
   1  -3  13       1374.98       1441.63       133.96 o
   2  -3  13          3.65        -41.65        41.65 o
  -6  -2  13       3926.02       4051.38       180.90 o
  -5  -2  13         60.53         21.08        25.94 o
  -4  -2  13       1409.17       1330.27        86.96 o
  -3  -2  13       1982.41       2003.94        94.00 o
  -2  -2  13         13.84         56.64        24.36 o
  -1  -2  13       3667.37       3617.39       214.89 o
   0  -2  13       1104.35       1100.56       114.01 o
   1  -2  13        873.47        903.27       141.79 o
   2  -2  13       2722.69       2729.75       191.41 o
  -6  -1  13         42.08         41.32        23.30 o
  -5  -1  13        834.89        808.80        68.13 o
  -4  -1  13        303.00        235.90        33.97 o
  -3  -1  13       3559.85       3660.46       173.45 o
  -2  -1  13       2687.74       2758.65       148.88 o
  -1  -1  13         50.15         50.94        24.15 o
   0  -1  13        874.02        919.37       106.25 o
   1  -1  13       1757.17       1888.66       157.73 o
   2  -1  13       1185.40       1178.47       125.34 o
  -6   0  13        418.70        437.48        59.11 o
  -5   0  13         80.84        100.46        26.89 o
  -4   0  13       2469.25       2718.67       122.71 o
  -3   0  13       1360.11       1417.81       107.09 o
  -2   0  13       1984.20       2084.33       162.58 o
  -1   0  13       1008.33       1138.20       122.04 o
   0   0  13        195.91        216.66        58.51 o
   1   0  13       1387.99       1503.34       143.67 o
   2   0  13       1159.34       1118.09       125.08 o
  -5   1  13       1201.43       1286.28        94.81 o
  -4   1  13         57.46        102.11        29.22 o
  -3   1  13       2520.31       2544.16       184.71 o
  -2   1  13       1820.59       1787.41       155.02 o
  -1   1  13        615.39        561.53        90.48 o
   0   1  13       2954.76       3135.29       207.61 o
   1   1  13         19.11        122.28        56.70 o
  -4   2  13       1716.98       1885.92       139.21 o
  -3   2  13          4.93         27.36        37.31 o
  -2   2  13        736.12        738.21       102.16 o
  -1   2  13        913.50        960.57       119.97 o
   0   2  13       1295.24       1489.32       145.48 o
                                                
